# Supplementary material for: Integrative physiological, metabolomic, and transcriptomic analysis reveals the drought responses of two apple rootstock cultivars
Source: BMC Plant Biol. 2024 Mar 26;24:219. doi: 10.1186/s12870-024-04902-2 (PMC10964572; doi:10.1186/s12870-024-04902-2)
Supplement: Supplementary file 1 — Supplementary Material 1 [file 12870_2024_4902_MOESM1_ESM.xlsx]

## Sheet: Relative soil moisture content
Relative soil moisture content (%)
	Three biological replicates			Mean	Standard deviations	Significant differences (P≤0.05)
Jizhen-2-CK	78.59	81.36	83.99	81.3133	2.7003	a
Jizhen-2-D	24.5	26.73	26.22	25.8167	1.1684	b
ZC9-3-CK	77.98	82.65	83.49	81.3733	2.9686	a
ZC9-3-D	25.93	24.94	26.96	25.9433	1.0101	b

## Sheet: Leaf relative water content
Leaf relative water content (RWC, %)
	Three biological replicates			Mean	Standard deviations	Significant differences (P≤0.05)	Percent difference (%)
Jizhen-2-CK	65.9664	73.5484	67.2727	68.93	4.05	b	-39.74
Jizhen-2-D	39.6624	42.623	42.3423	41.54	1.63	d
ZC9-3-CK	80	77.3438	79.5276	78.96	1.42	a	-19.45
ZC9-3-D	63.4921	61.8644	65.4321	63.6	1.79	c

## Sheet: Photosynthetic pigment content
Chlorophyll a (Chl a) content (mg·g-1)
	Three biological replicates			Mean	Standard deviations	Significant differences (P≤0.05)	Percent difference (%)
Jizhen-2-CK	1.80336	1.76699	1.83595	1.798	0.0293	b	15.36
Jizhen-2-D	2.17054	2.0332	2.0102	2.0742	0.0647	a
ZC9-3-CK	1.42583	1.40482	1.38721	1.408	0.0164	c	30.65
ZC9-3-D	1.87484	1.86041	1.78986	1.8395	0.0417	b
Chlorophyll b (Chl b) content (mg·g-1)
	Three biological replicates			Mean	Standard deviations	Significant differences (P≤0.05)	Percent difference (%)
Jizhen-2-CK	0.662645	0.597182	0.632736	0.6265	0.0284	b	29.5
Jizhen-2-D	0.816091	0.841795	0.764194	0.8113	0.0334	a
ZC9-3-CK	0.47389	0.476978	0.478533	0.4828	0.0257	c	37.01
ZC9-3-D	0.655099	0.673451	0.644112	0.6615	0.0169	b
Total chlorophyll (Chl t) content (mg·g-1)
	Three biological replicates			Mean	Standard deviations	Significant differences (P≤0.05)	Percent difference (%)
Jizhen-2-CK	2.4186	2.36418	2.46868	2.4245	0.0517	b	19.01
Jizhen-2-D	2.96663	2.92598	2.77439	2.8855	0.0833	a
ZC9-3-CK	1.93523	1.8718	1.85574	1.8907	0.0347	c	32.29
ZC9-3-D	2.52387	2.54878	2.43397	2.5012	0.0582	b
Carotenoids (Car) content (mg·g-1)
	Three biological replicates			Mean	Standard deviations	Significant differences (P≤0.05)	Percent difference (%)
Jizhen-2-CK	0.328292	0.337719	0.345952	0.3369	0.0074	b	8.43
Jizhen-2-D	0.38867	0.372009	0.363223	0.3653	0.0217	a
ZC9-3-CK	0.259243	0.255311	0.248852	0.2475	0.0143	c	47.47
ZC9-3-D	0.370039	0.370049	0.35913	0.365	0.0058	a

## Sheet: Photosynthetic parameters
Net photosynthetic rate (Pn, µmol·m-2·s-1)
	Three biological replicates			Mean	Standard deviations	Significant differences (P≤0.05)	Percent difference (%)
Jizhen-2-CK	10.5805	10.9716	10.9185	10.8236	0.2121	a	-78.62
Jizhen-2-D	2.47117	2.09509	2.37767	2.3146	0.1958	c
ZC9-3-CK	10.7516	11.9347	11.5717	11.4193	0.6061	a	-58.61
ZC9-3-D	4.8811	4.77229	4.52426	4.7259	0.1829	b
Transpiration rate (Tr, mmol·m-2·s-1)
	Three biological replicates			Mean	Standard deviations	Significant differences (P≤0.05)	Percent difference (%)
Jizhen-2-CK	5.8354	5.63335	5.79868	5.7558	0.1076	a	-89.21
Jizhen-2-D	0.618221	0.622415	0.623184	0.6213	0.0027	c
ZC9-3-CK	5.82446	5.85385	5.89023	5.8562	0.0329	a	-82.79
ZC9-3-D	0.924295	1.04355	1.05619	1.008	0.0728	b
Intracellular CO2 concentration (Ci, µmol·mol-1)
	Three biological replicates			Mean	Standard deviations	Significant differences (P≤0.05)	Percent difference (%)
Jizhen-2-CK	330.004	321.811	324.804	325.54	4.1457	a	-24
Jizhen-2-D	248.154	252.509	241.52	247.395	5.5337	c
ZC9-3-CK	319.538	320.542	322.999	321.026	1.7808	a	-18.87
ZC9-3-D	263.376	257.485	260.525	260.462	2.9458	b
Stomatal conductance (Gs, mol·m-2·s-1)
	Three biological replicates			Mean	Standard deviations	Significant differences (P≤0.05)	Percent difference (%)
Jizhen-2-CK	0.284211	0.280079	0.298416	0.2876	0.0096	a	-94.44
Jizhen-2-D	0.0149485	0.0168778	0.0161081	0.016	0.001	b
ZC9-3-CK	0.288914	0.292858	0.30365	0.2951	0.0076	a	-91.93
ZC9-3-D	0.0233135	0.024873	0.0230705	0.0238	0.001	b
Instantaneous water use efficiency (WUEI, µmol·mmol-1)
	Three biological replicates			Mean	Standard deviations	Significant differences (P≤0.05)	Percent difference (%)
Jizhen-2-CK	1.81316	1.94762	1.88293	1.8812	0.0672	c	98.08
Jizhen-2-D	3.99723	3.36607	3.81536	3.7262	0.3249	b
ZC9-3-CK	1.84594	2.03877	1.96457	1.9498	0.0973	c	124.6
ZC9-3-D	4.28089	4.57313	4.28357	4.3792	0.168	a

## Sheet: Superoxide anion production rat
Superoxide anion production rate (μmol·min-1·mg-1)
	Three biological replicates			Mean	Standard deviations	Significant differences (P≤0.05)	Percent difference (%)
Jizhen-2-CK	8.31818	8.77273	8.31818	8.4697	0.2624	c	30.41
Jizhen-2-D	11.0455	11.5	10.5909	11.0455	0.4545	a
ZC9-3-CK	7.86364	8.31818	7.86364	8.0151	0.2625	c	20.79
ZC9-3-D	9.68182	9.22727	10.1364	9.6818	0.4546	b

## Sheet: Malondialdehyde content 
Malondialdehyde (MDA) content (μmol·g-1)
	Three biological replicates			Mean	Standard deviations	Significant differences (P≤0.05)	Percent difference (%)
Jizhen-2-CK	13.4225	13.2379	12.0323	12.8976	0.755	c	47.08
Jizhen-2-D	18.6738	20.0371	18.1971	18.9693	0.9549	a
ZC9-3-CK	12.2705	13.3572	12.0413	12.5563	0.703	c	27.79
ZC9-3-D	15.9123	15.3986	16.8273	16.0461	0.7237	b

## Sheet: Superoxide dismutase activity
Superoxide dismutase (SOD) activity (U·g-1 FW ·h-1)
	Three biological replicates			Mean	Standard deviations	Significant differences (P≤0.05)	Percent difference (%)
Jizhen-2-CK	25.3285	26.1314	25.7664	25.7421	0.402	c	12.38
Jizhen-2-D	30.146	28.1022	28.5401	28.9294	1.0761	b
ZC9-3-CK	25.9854	26.7883	26.5693	26.4477	0.415	c	20.7
ZC9-3-D	32.1168	32.0438	31.6058	31.9221	0.2764	a

## Sheet: Proline content
Proline (Pro) content (μg·g-1)
	Three biological replicates			Mean	Standard deviations	Significant differences (P≤0.05)	Percent difference (%)
Jizhen-2-CK	130.473	133.58	131.907	131.987	1.5551	b	13.82
Jizhen-2-D	148.16	149.833	152.701	150.231	2.2966	a
ZC9-3-CK	115.894	119.957	121.63	119.16	2.9499	c	26.88
ZC9-3-D	148.638	150.789	154.135	151.187	2.7701	a
