# Supplementary material for: Integrative physiological, metabolomic, and transcriptomic analysis reveals the drought responses of two apple rootstock cultivars
Source: BMC Plant Biol. 2024 Mar 26;24:219. doi: 10.1186/s12870-024-04902-2 (PMC10964572; doi:10.1186/s12870-024-04902-2)
Supplement: Supplementary file 2 — Supplementary Material 2 [file 12870_2024_4902_MOESM2_ESM.xlsx]

## Sheet: Sheet1
Statistics of Samples Used for Metabonomics
Sample	Description	Organization
Jizhen-2-CK1	The relative water content of the soil was maintained at 75-85%	Mature functional leaves in the middle of each plant
Jizhen-2-CK2
Jizhen-2-CK3
Jizhen-2-D1	The relative water content of the soil was 24-27%
Jizhen-2-D2
Jizhen-2-D3
ZC9-3-CK1	The relative water content of the soil was maintained at 75-85%
ZC9-3-CK2
ZC9-3-CK3
ZC9-3-D1	The relative water content of the soil was 24-27%
ZC9-3-D2
ZC9-3-D3

## Sheet: Sheet2
The list of total 693 metabolites in this work
Index	Q1 (Da)	Q3 (Da)	Molecular Weight (Da)	Ionization model	Compounds	Class I	Class II	CAS	Level	QC1	QC2	QC3	Jizhen-2-CK1	Jizhen-2-CK2	Jizhen-2-CK3	Jizhen-2-D1	Jizhen-2-D2	Jizhen-2-D3	ZC9-3-CK1	ZC9-3-CK2	ZC9-3-CK3	ZC9-3-D1	ZC9-3-D2	ZC9-3-D3	cpd_ID	KEGG map
pmb0782	86.1	69.2	85.089	[M+H]+	Piperidine	Alkaloids	Alkaloids	110-89-4	A	3510000	2760000	2540000	817000	865000	840000	3900000	3640000	3980000	824000	802000	762000	4220000	3830000	3940000	C01746	ko00960
pme2292	89.11	72.08	88.1	[M+H]+	Putrescine	Alkaloids	Phenolamine	110-60-1	B	365000	306000	275000	251000	268000	271000	280000	288000	267000	222000	206000	206000	460000	412000	458000	C00134	ko00330,ko00472,ko00480,ko00960,ko01100,ko01110,ko02010
Lmqp000873	101.02	55.02	100.018	[M+H]+	Succinic anhydride	Organic acids	Organic acids	108-30-5	B	180000	134000	144000	94000	86600	84100	119000	109000	122000	200000	141000	141000	196000	159000	174000	C19524	--
Lmgn000219	101.02	55.02	102.032	[M-H]-	Succinic semialdehyde	Organic acids	Organic acids	692-29-5	B	12100	13300	13100	9	9	9	12000	9810	9540	10300	10400	14300	9	9	9	C00232	ko00250,ko00350,ko00650,ko00750,ko00760,ko01100,ko01200
pme1841	103.12	86.1	102.116	[M+H]+	Cadaverine	Alkaloids	Phenolamine	462-94-2	B	18800	15800	15300	18900	22800	23800	17900	21600	20200	11400	10400	8040	11400	12800	11700	C01672	ko00310,ko00480,ko00960,ko01100,ko01110
pme3011	104.07	68.8	103.063	[M+H]+	γ-Aminobutyric acid	Organic acids	Organic acids	56-12-2	A	95600	83800	78900	22400	20400	18800	92700	73700	79400	55900	74400	60800	168000	160000	151000	C00334	ko00250,ko00330,ko00410,ko00650,ko00760,ko01100
pme3033	104.07	86	103.063	[M+H]+	N,N-Dimethylglycine	Amino acids and derivatives	Amino acids and derivatives	1118-68-9	A	80000	75600	80500	27000	30400	23400	64200	66200	61700	55800	55000	50700	132000	140000	108000	C01026	ko00260,ko01100
pmb0484	104.1	60.1	103.091	[M+H]+	Choline	Alkaloids	Alkaloids	62-49-7	A	4880000	3870000	4050000	2170000	2070000	2120000	2690000	2870000	2270000	3540000	3000000	3130000	8040000	7240000	7240000	C00114	ko00260,ko00564,ko01100,ko02010
ML10172161	103	59.01	104.011	[M-H]-	Hydroxypyruvic acid	Organic acids	Organic acids	1113-60-6	B	23800	19600	16000	15200	18100	23000	10500	17100	19200	15500	21600	15900	24600	20100	17900	C00168	ko00260,ko00630,ko01100,ko01110,ko01200
mws0576	103.04	59.1	104.047	[M-H]-	3-Hydroxybutyric acid	Organic acids	Organic acids	300-85-6	B	194000	172000	180000	193000	209000	176000	135000	157000	136000	195000	181000	186000	181000	210000	183000	C01089	ko00072,ko00650,ko01100
pme1975	103	59	104.06	[M-H]-	Malonic acid	Organic acids	Organic acids	141-82-2	A	203000	199000	201000	243000	215000	195000	143000	184000	173000	196000	184000	206000	195000	205000	187000	C00383	ko00061,ko00240,ko00410,ko01100,ko01212
pme0010	106	60	105.043	[M+H]+	L-Serine	Amino acids and derivatives	Amino acids and derivatives	56-45-1	A	179000	157000	149000	82700	104000	75400	143000	106000	131000	131000	121000	121000	198000	188000	198000	C00065	ko00260,ko00261,ko00270,ko00460,ko00600,ko00630,ko00920,ko00970,ko01100,ko01110,ko01200,ko01230,ko01502,ko02010
pme2433	106.09	88	105.079	[M+H]+	Diethanolamine	Others	Others	111-42-2	B	30800	16800	14000	15800	14000	14800	16600	13500	9880	14100	18500	17800	25500	13100	24200	C06772	ko00564
HJAP104	107.05	77.04	106.041	[M+H]+	Benzaldehyde	Phenolic acids	Phenolic acids	100-52-7	A	1330000	1000000	786000	793000	712000	830000	1070000	891000	902000	1130000	833000	996000	939000	776000	601000	C00261	ko01100
mws0255	112.05	95	111.043	[M+H]+	Cytosine	Nucleotides and derivatives	Nucleotides and derivatives	71-30-7	A	82500	57000	63100	71300	50300	50000	58700	58300	55000	80900	83700	86200	109000	78800	62800	C00380	ko00240,ko01100
pme2122	112.09	95	111.08	[M+H]+	Histamine	Amino acids and derivatives	Amino acids and derivatives	51-45-6	B	140000	115000	108000	98700	94100	103000	98400	96500	81300	150000	141000	126000	136000	114000	140000	C00388	ko00340,ko01100,ko01110
pme0257	111.02	80	112.027	[M-H]-	Uracil	Nucleotides and derivatives	Nucleotides and derivatives	66-22-8	A	209000	181000	170000	207000	192000	162000	177000	189000	161000	183000	191000	180000	167000	182000	180000	C00106	ko00240,ko00410,ko00770,ko01100
pme0006	116.07	70.1	115.063	[M+H]+	L-Proline	Amino acids and derivatives	Amino acids and derivatives	147-85-3	A	625000	492000	441000	167000	182000	155000	746000	651000	663000	109000	104000	83000	883000	786000	826000	C00148	ko00330,ko00332,ko00970,ko01100,ko01110,ko01230,ko02010
mws0823	115.04	71	116.047	[M-H]-	3-Methyl-2-Oxobutanoic acid	Organic acids	Organic acids	759-05-7	B	33600	37000	33500	47000	41900	39400	43800	41700	37900	39300	45300	41300	35200	26900	26900	C00141	ko00280,ko00290,ko00770,ko00966,ko01100,ko01110,ko01210,ko01230
pmb1096	118.07	91	117.058	[M+H]+	Indole	Alkaloids	Plumerane	120-72-9	B	10100	8860	11500	2970	6870	6330	14900	12100	15300	9	9	9	12000	11300	11600	C00463	ko00380,ko00400,ko00402,ko01100,ko01110
mws2628	118.09	87.05	117.07	[M+H]+	N-Methyl-4-aminobutyric acid	Organic acids	Organic acids	1119-48-8	B	34700	25600	20700	18500	17500	16600	16400	21900	16700	34100	36600	35100	34900	32100	29800	C15987	ko00760,ko01100
mws0256	118.09	72.1	117.079	[M+H]+	L-Valine	Amino acids and derivatives	Amino acids and derivatives	72-18-4	A	2310000	1940000	1680000	551000	612000	537000	2970000	2690000	2830000	456000	443000	435000	2810000	2740000	2670000	C00183	ko00280,ko00290,ko00311,ko00460,ko00770,ko00966,ko00970,ko01100,ko01110,ko01210,ko01230,ko02010
mws0191	118.09	59	117.079	[M+H]+	Betaine	Alkaloids	Alkaloids	107-43-7	B	620000	503000	447000	427000	448000	433000	502000	517000	541000	414000	371000	324000	563000	533000	516000	C00719	ko00260,ko01100,ko02010
mws0192	117.02	73	118.027	[M-H]-	Succinic acid	Organic acids	Organic acids	110-15-6	A	28100000	24200000	23600000	13500000	14600000	14800000	22000000	21900000	22600000	26900000	25600000	24500000	32000000	30300000	30400000	C00042	ko00020,ko00190,ko00250,ko00310,ko00350,ko00360,ko00620,ko00630,ko00640,ko00650,ko00760,ko00920,ko01100,ko01110,ko01200
mws0470	117.02	73	118.027	[M-H]-	Methylmalonic acid	Organic acids	Organic acids	516-05-2	A	28400000	24300000	24000000	13900000	14600000	15300000	21900000	22500000	23300000	26200000	26200000	24100000	31300000	29700000	31400000	C02170	ko00240,ko00280,ko00640,ko01100
mws0147	117.06	59	118.063	[M-H]-	β-Hydroxyisovaleric acid	Organic acids	Organic acids	625-08-1	B	140000	127000	135000	93900	96000	87900	207000	220000	208000	93300	72900	85500	153000	137000	145000	C20827	ko00280,ko01100
pme3096	118	74	119.022	[M-H]-	Aminomalonic acid	Organic acids	Organic acids	1068-84-4	A	954000	824000	808000	465000	477000	519000	732000	814000	824000	867000	883000	819000	1100000	1030000	1110000	C00872	--
mws0230	120.07	74	119.058	[M+H]+	L-Threonine	Amino acids and derivatives	Amino acids and derivatives	72-19-5	A	516000	396000	374000	223000	266000	235000	462000	469000	434000	247000	253000	255000	480000	556000	519000	C00188	ko00260,ko00261,ko00290,ko00860,ko00970,ko01100,ko01110,ko01230,ko02010
mws0671	120.07	74.1	119.058	[M+H]+	L-Homoserine	Organic acids	Organic acids	672-15-1	A	601000	450000	436000	296000	277000	264000	540000	512000	541000	282000	285000	319000	570000	637000	581000	C00263	ko00260,ko00270,ko00300,ko00920,ko01100,ko01110,ko01230
pmp001287	120.08	103.05	119.073	[M+H]+	N-Benzylmethylene isomethylamine	Alkaloids	Alkaloids	-	A	6240000	5100000	4490000	1880000	1980000	1960000	7610000	7730000	7780000	1430000	1370000	1320000	7170000	6320000	6530000	--	--
pme0195	120.02	62	121.02	[M-H]-	L-Cysteine	Amino acids and derivatives	Amino acids and derivatives	52-90-4	A	5090	4670	6310	6230	5960	2440	3710	2200	3790	2590	8340	5590	4420	3490	3090	C00097	ko00260,ko00270,ko00311,ko00332,ko00430,ko00460,ko00480,ko00730,ko00770,ko00920,ko00970,ko01100,ko01110,ko01200,ko01230,ko04122
mws0491	122.1	105	121.089	[M+H]+	Phenethylamine	Others	Others	64-04-0	B	17700	14500	9520	15300	11900	11900	22400	15600	17600	8480	8130	4910	17700	12700	15600	C05332	ko00360,ko01100
Lmbn001930	121.03	77.04	122.037	[M-H]-	2-Hydroxybenzaldehyde (Salicylaldehyde)	Phenolic acids	Phenolic acids	90-02-8	B	72700	53500	57300	49400	52200	51200	54600	65400	60000	65600	52300	44500	53600	36500	37400	C06202	ko01100
mws0628	121.03	92	122.037	[M-H]-	4-Hydroxybenzaldehyde	Phenolic acids	Phenolic acids	123-08-0	B	209000	186000	189000	189000	194000	195000	149000	186000	190000	180000	183000	146000	157000	155000	123000	C00633	ko01100
mws0133	123.06	79.9	122.048	[M+H]+	Nicotinamide	Others	Vitamin	98-92-0	B	586000	492000	436000	500000	477000	513000	407000	436000	426000	529000	543000	544000	455000	404000	406000	C00153	ko00760,ko01100
pme2134	121	59	122.058	[M-H]-	D-Threitol	Others	Saccharides and Alcohols	2418-52-2	B	471000	471000	443000	491000	421000	456000	473000	463000	375000	560000	576000	711000	327000	331000	286000	C16884	--
Lmbp000668	124.04	78.03	123.032	[M+H]+	Isonicotinic acid	Organic acids	Organic acids	55-22-1	B	68000	53500	51700	50400	45500	46800	98400	79600	92800	42000	33900	44100	32900	37800	30200	C07446	--
pme0490	124.04	78	123.032	[M+H]+	Nicotinic acid	Others	Vitamin	59-67-6	B	55400	50800	49600	41300	37300	43200	85300	90300	86900	35400	31800	31600	32100	24000	28600	C00253	ko00760,ko00960,ko01100,ko01110
pme1216	122.03	78	123.032	[M-H]-	2-Picolinic acid	Organic acids	Organic acids	98-98-6	B	48800	38900	42300	34300	34100	26800	72300	92700	69400	19300	17300	21400	32700	24500	29800	C10164	ko00380,ko01100
pmb0302	126.1	96	125.024	[M+H]+	2-Aminoethylphosphonate	Lipids	Glycerol ester	2041-14-7	B	89100	68900	71400	49900	43100	51600	59200	56100	55400	73600	90700	94800	97500	109000	107000	C03557	ko00440,ko01100,ko02010
pmp001086	127.04	97	126.032	[M+H]+	5-Hydroxymethylfurfural	Phenolic acids	Phenolic acids	67-47-0	B	44100	46100	41200	63700	25600	38200	36900	48900	51900	17600	28800	49300	14900	35300	23800	C11101	--
mws0263	128.04	82.03	129.043	[M-H]-	5-Oxo-L-Proline	Amino acids and derivatives	Amino acids and derivatives	98-79-3	B	10700	16600	13900	3180	7060	9	26100	27500	31500	9	9	4490	9	9	9	C01879	ko00480,ko01100
Rfmb319	130.09	84.08	129.079	[M+H]+	Pipecolic acid	Amino acids and derivatives	Amino acids and derivatives	4043-87-2	A	539000	468000	344000	359000	413000	366000	709000	695000	802000	473000	485000	356000	445000	365000	388000	C00408	ko00310,ko00960,ko01100,ko01110
mws0425	129.02	85	130.027	[M-H]-	Citraconic acid	Organic acids	Organic acids	498-23-7	B	63300	55000	49800	59900	55100	72600	73000	63400	62400	51000	42600	41600	30400	32000	29300	C02226	ko00290,ko00660,ko01100,ko01210
Zmgn000217	129.02	85.03	130.027	[M-H]-	Methylenesuccinic acid	Organic acids	Organic acids	97-65-4	B	18700	28200	17600	21000	19100	14400	32100	27900	18000	16300	18600	27500	20100	16600	18900	C00490	ko00660,ko01100
pmb0501	131.13	114.1	130.122	[M+H]+	Agmatine	Alkaloids	Phenolamine	306-60-5	B	15500	12100	12300	10100	8310	10700	8640	10500	9290	12700	13100	13600	14700	12100	11800	C00179	ko00330,ko01100
pme0274	132.1	69	131.095	[M+H]+	6-Aminocaproic acid	Organic acids	Organic acids	60-32-2	B	484000	282000	340000	93800	102000	125000	451000	536000	454000	77300	87400	91300	568000	574000	542000	C02378	ko01100
mws0227	132.1	86.2	131.095	[M+H]+	L-Leucine	Amino acids and derivatives	Amino acids and derivatives	61-90-5	A	978000	678000	667000	216000	252000	252000	1060000	1100000	1170000	213000	206000	208000	1170000	1050000	1200000	C00123	ko00280,ko00290,ko00966,ko00970,ko01100,ko01110,ko01210,ko01230,ko02010
mws0258	132.1	86	131.095	[M+H]+	L-Isoleucine	Amino acids and derivatives	Amino acids and derivatives	73-32-5	A	899000	751000	753000	225000	219000	217000	1070000	1080000	1100000	216000	206000	192000	1140000	1090000	1140000	C00407	ko00280,ko00290,ko00460,ko00960,ko00966,ko00970,ko01100,ko01110,ko01210,ko01230,ko02010
mws1587	132.1	86	131.095	[M+H]+	L-Norleucine	Amino acids and derivatives	Amino acids and derivatives	327-57-1	A	947000	734000	723000	214000	226000	237000	1090000	1060000	1140000	219000	198000	200000	1210000	1040000	1060000	C01933	--
pmp001198	132.1	57.1	131.095	[M+H]+	6-Deoxyfagomine	Alkaloids	Alkaloids	197449-09-5	A	3350000	2970000	2780000	930000	912000	959000	4240000	3980000	4160000	837000	835000	777000	4430000	4200000	4340000	--	--
Lmbn001288	131.03	87.04	132.042	[M-H]-	(S)-2-hydroxy-2-methyl-3-oxobutanoic acid	Organic acids	Organic acids	71698-08-3	B	27000	28600	32700	24000	24500	29600	28800	31700	34000	20300	21000	16200	20400	20500	22800	C06010	ko00290,ko00650,ko00660,ko00770,ko01100,ko01110,ko01210,ko01230
pme0243	131.03	87.05	132.042	[M-H]-	Glutaric acid	Organic acids	Organic acids	110-94-1	B	207000	194000	181000	180000	196000	174000	209000	195000	237000	202000	194000	157000	181000	163000	162000	C00489	ko00071,ko00310,ko01100
Lmgn000160	131.05	70.03	132.053	[M-H]-	3-Ureidopropionic Acid	Organic acids	Organic acids	462-88-4	B	38400	36800	38700	36300	37600	36700	83100	77500	88800	16300	16300	17800	22800	24500	18600	C02642	ko00240,ko00410,ko00770,ko01100
mws0001	133.06	74	132.054	[M+H]+	L-Asparagine	Amino acids and derivatives	Amino acids and derivatives	70-47-3	A	384000	282000	243000	265000	334000	271000	350000	325000	342000	158000	176000	175000	165000	126000	205000	C00152	ko00250,ko00460,ko00970,ko01100,ko01110,ko01230
pme2527	133	116	132.09	[M+H]+	L-Ornithine	Amino acids and derivatives	Amino acids and derivatives	70-26-8	B	21000	14800	16500	17100	19600	17100	27100	22000	18800	14300	12300	12800	12500	12600	11100	C00077	ko00220,ko00330,ko00472,ko00480,ko01100,ko01110,ko01210,ko01230,ko02010
mws0219	132.03	88	133.038	[M-H]-	L-Aspartic Acid	Amino acids and derivatives	Amino acids and derivatives	56-84-8	A	876000	809000	707000	870000	840000	872000	953000	820000	916000	654000	650000	644000	776000	730000	744000	C00049	ko00220,ko00250,ko00260,ko00261,ko00270,ko00300,ko00340,ko00410,ko00460,ko00710,ko00760,ko00770,ko00970,ko01100,ko01110,ko01200,ko01210,ko01230,ko02010
Lmbn000198	133.01	71.01	134.022	[M-H]-	3-Dehydro-L-Threonic Acid	Organic acids	Organic acids	-	A	4100000	4280000	4180000	4220000	4050000	3910000	3790000	4460000	4260000	4630000	4420000	4640000	4620000	4250000	4330000	C03064	ko00053,ko01100
mws0275	133.01	71.01	134.022	[M-H]-	L-(-)-Malic acid	Organic acids	Organic acids	636-61-3	A	4270000	4190000	4140000	4130000	3990000	4120000	4010000	4130000	4110000	4070000	4530000	4570000	4270000	4160000	4400000	C00149	ko00020,ko00620,ko00630,ko00710,ko01100,ko01110,ko01200
Zmgn000503	133.05	71.01	134.058	[M-H]-	2,3-Dihydroxy-3-Methylbutanoic Acid	Organic acids	Organic acids	1756-18-9	A	20500000	16600000	18400000	17000000	18200000	14800000	12300000	18900000	16900000	19000000	14200000	20700000	21200000	19800000	19000000	C04039	--
pme0040	136.06	119	135.054	[M+H]+	Adenine	Nucleotides and derivatives	Nucleotides and derivatives	73-24-5	A	1920000	1670000	1580000	608000	598000	622000	693000	721000	728000	2550000	2550000	2330000	2920000	2660000	2350000	C00147	ko00230,ko00908,ko01100
HJKP000649	136.07	91.05	135.068	[M+H]+	N-benzylformamide	Alkaloids	Alkaloids	6343-54-0	A	1650000	1330000	1260000	1130000	1080000	1090000	1760000	1670000	1790000	758000	664000	691000	1310000	1210000	1200000	C15561	--
pme0033	137.05	119	136.039	[M+H]+	Hypoxanthine	Nucleotides and derivatives	Nucleotides and derivatives	68-94-0	B	16700	18400	17200	7290	12800	11600	9	9	9	16500	16900	13200	37600	36500	37900	C00262	ko00230,ko01100
pme2268	138.05	94.07	137.048	[M+H]+	Trigonelline	Alkaloids	Alkaloids	535-83-1	A	4380000	3360000	2870000	6070000	6400000	5940000	5260000	5160000	5480000	912000	891000	775000	772000	670000	756000	C01004	ko00760
mws0146	138.05	78	137.048	[M+H]+	Nicotinic Acid Methyl Ester(Methyl Nicotinate)	Alkaloids	Alkaloids	93-60-7	B	53500	46900	53200	37900	34900	36600	65900	65400	59900	45400	54100	54500	50000	47500	61400	--	--
mws1336	138.06	120	137.048	[M+H]+	4-Aminobenzoic acid	Phenolic acids	Phenolic acids	150-13-0	A	798000	668000	622000	594000	550000	578000	614000	637000	686000	747000	715000	686000	641000	619000	599000	C00568	ko00790,ko01100
mws1078	138.05	92.1	137.048	[M+H]+	Anthranilic Acid	Phenolic acids	Phenolic acids	118-92-3	B	19100	19000	10000	24000	26500	18000	19500	24600	14800	9	9	9	11100	5800	6540	C00108	ko00380,ko00400,ko00998,ko01058,ko01100,ko01110,ko01230
pma0948	138.09	121.1	137.084	[M+H]+	Phenylethanolamine	Others	Others	7568-93-6	B	14500	19100	11400	3670	9	4710	18200	28900	19900	6970	7260	6830	5500	8490	5230	C02735	--
pme1002	138.09	103	137.084	[M+H]+	L-Tyramine	Amino acids and derivatives	Amino acids and derivatives	51-67-2	B	23300	19200	19100	9	9	9	52800	80300	45300	9	9	9	9	9	9	C00483	ko00350,ko00950,ko01100,ko01110
Hmgn001653	137.02	93.04	138.032	[M-H]-	Protocatechuic aldehyde	Phenolic acids	Phenolic acids	139-85-5	A	625000	588000	537000	717000	672000	655000	762000	890000	831000	257000	244000	323000	280000	243000	262000	C16700	ko00950
mws0749	137.02	93	138.032	[M-H]-	4-Hydroxybenzoic acid	Phenolic acids	Phenolic acids	99-96-7	A	1130000	933000	926000	1290000	1170000	1160000	1520000	1550000	1520000	424000	475000	471000	505000	431000	483000	C00156	ko00130,ko00790,ko01100,ko01110
Lmgn001670	137.03	108.02	138.032	[M-H]-	Salicylic acid	Phenolic acids	Phenolic acids	69-72-7	A	39400	33000	39800	34500	40300	27700	17000	29600	23000	39600	30900	30700	32800	38900	16000	C00805	ko00360,ko01100,ko01110,ko04075
Lmbn002862	137.02	93.03	138.032	[M-H]-	3-Hydroxybenzoic Acid	Organic acids	Organic acids	99-06-9	B	349000	343000	347000	350000	333000	317000	746000	731000	699000	193000	200000	201000	152000	140000	131000	C00587	ko00400
mws0336	137.04	93.05	138.043	[M-H]-	Urocanic acid	Organic acids	Organic acids	104-98-3	B	31600	33200	18900	9	9	9	9	9	9	37200	46300	37900	62700	48800	44300	C00785	ko00340,ko01100
Zmpn001713	138.02	108.02	139.027	[M-H]-	3-Nitrophenol	Phenolic acids	Phenolic acids	554-84-7	B	24500	27100	11000	12500	23000	13300	14800	19900	22700	45200	31500	33900	29000	32100	20000	C14418	--
mws0704	140.01	78.96	141.019	[M-H]-	O-Phosphorylethanolamine	Alkaloids	Alkaloids	1071-23-4	B	8220	4920	7150	3300	5610	4740	10800	10800	11800	2100	2640	1770	12800	10800	11200	C00346	ko00564,ko00600,ko01100
pma2987	142.1	124.09	141.09	[M+H]+	Histidinol	Others	Others	501-28-0	B	10800000	7680000	7010000	7670000	7710000	7390000	7510000	7760000	7070000	9480000	9450000	8250000	8290000	8880000	7770000	C00860	ko00340,ko01100,ko01110,ko01230
pme3207	141.02	59	142.027	[M-H]-	Muconic acid	Organic acids	Organic acids	1119-72-8	B	18700	16400	17000	34100	16400	19800	23400	12500	17100	18700	15300	20500	21800	21700	17500	C02480	ko01100
Rfmb320	144.1	84.08	143.095	[M+H]+	1-Methylpiperidine-2-carboxylic acid	Amino acids and derivatives	Amino acids and derivatives	7730-87-2	A	950000	691000	652000	328000	347000	288000	283000	289000	288000	2210000	2010000	1410000	453000	427000	271000	--	--
mws0103	146.06	91	145.053	[M+H]+	Indole-3-carboxaldehyde	Alkaloids	Plumerane	487-89-8	B	30400	23200	18200	23800	23200	21900	18800	21000	20100	18900	23600	24800	21100	26800	17300	C08493	--
pme0295	146.08	86	145.074	[M+H]+	4-Acetamidobutyric acid	Organic acids	Organic acids	3025-96-5	B	27100	20200	23700	22400	10400	33400	27800	25200	32100	15300	9250	12200	20400	13500	15400	C02946	ko00330,ko01100
mws0567	146.09	87	145.085	[M+H]+	4-Guanidinobutyric acid	Organic acids	Organic acids	463-00-3	A	1220000	1030000	1020000	1170000	1100000	1080000	946000	784000	931000	1190000	1140000	1150000	717000	658000	701000	C01035	ko00330,ko01100
pme2380	145.01	101	146.022	[M-H]-	α-Ketoglutaric acid	Organic acids	Organic acids	328-50-7	A	731000	724000	658000	791000	802000	720000	704000	734000	729000	869000	831000	863000	569000	538000	583000	C00026	ko00020,ko00040,ko00053,ko00220,ko00250,ko00300,ko00310,ko00340,ko00430,ko00630,ko00650,ko00660,ko01100,ko01110,ko01200,ko01210,ko01230
Lmgn000224	145.01	57.03	146.022	[M-H]-	(S)-2-methyl-3-oxosuccinic acid	Organic acids	Organic acids	-	A	45500	34200	41000	44500	34600	27000	39700	35300	40400	44400	46600	48800	54800	40300	37700	C06030	ko00660
mws0208	145.05	101	146.058	[M-H]-	Adipic Acid	Organic acids	Organic acids	124-04-9	B	307000	237000	242000	205000	231000	219000	272000	242000	232000	209000	199000	235000	236000	241000	220000	C06104	ko01100
Wmzn000227	145.06	109.04	146.058	[M-H]-	2,2-Dimethylsuccinic acid	Organic acids	Organic acids	597-43-3	B	7010	5640	5180	2680	2320	2990	12300	11400	9620	1660	9	2000	5660	4660	6320	--	--
Lmbn001609	145.05	83.05	146.058	[M-H]-	(S)-2-Acetyl-2-Hydroxybutanoic Acid	Organic acids	Organic acids	-	B	28900	25500	23100	29800	24600	31000	33700	28600	26100	22700	21800	29800	17500	23600	24800	C06006	ko00290,ko01100,ko01110,ko01210,ko01230
pme0193	147.08	84	146.069	[M+H]+	L-Glutamine	Amino acids and derivatives	Amino acids and derivatives	56-85-9	A	474000	551000	405000	276000	263000	234000	1030000	985000	1010000	223000	211000	212000	608000	591000	575000	C00064	ko00220,ko00230,ko00240,ko00250,ko00630,ko00910,ko00970,ko01100,ko01230,ko02010
pme0026	147.11	84	146.106	[M+H]+	L-Lysine	Amino acids and derivatives	Amino acids and derivatives	56-87-1	A	513000	474000	433000	289000	264000	283000	1220000	1110000	1100000	254000	215000	236000	576000	558000	524000	C00047	ko00300,ko00310,ko00780,ko00960,ko00970,ko01100,ko01110,ko01210,ko01230,ko02010
pme1691	147.13	87.2	146.118	[M+H]+	Acetylcholine	Alkaloids	Alkaloids	60-31-1	A	578000	485000	394000	443000	465000	485000	350000	289000	279000	672000	655000	617000	484000	472000	547000	C01996	ko00564
Zmzn000113	146.05	102.06	147.053	[M-H]-	L-threo-3-Methylaspartate	Amino acids and derivatives	Amino acids and derivatives	6061-13-8	A	559000	530000	501000	357000	374000	358000	881000	840000	891000	207000	197000	209000	622000	598000	619000	C03618	ko00630,ko00660,ko01100,ko01200
pme0014	148.06	84	147.053	[M+H]+	L-Glutamic acid	Amino acids and derivatives	Amino acids and derivatives	56-86-0	A	4730000	4270000	3230000	2970000	3520000	3300000	4080000	3120000	4630000	1940000	2170000	1930000	4940000	4560000	4300000	C00025	ko00220,ko00250,ko00330,ko00332,ko00340,ko00430,ko00480,ko00630,ko00650,ko00660,ko00860,ko00910,ko00970,ko01100,ko01110,ko01200,ko01210,ko01230,ko02010
mws1050	148.06	88	147.053	[M+H]+	O-Acetylserine	Amino acids and derivatives	Amino acids and derivatives	5147-00-2	A	260000	229000	161000	97700	124000	104000	317000	254000	288000	106000	123000	103000	146000	134000	116000	C00979	ko00270,ko00908,ko00920,ko01100,ko01110,ko01200,ko01230,ko04122
pmp001285	149.02	65.04	148.016	[M+H]+	Phthalic anhydride	Phenolic acids	Phenolic acids	85-44-9	A	16400000	12900000	11900000	15200000	14800000	15700000	11100000	10700000	11200000	16300000	15400000	15400000	10500000	10200000	10000000	--	--
ML10171848	147.03	85.03	148.037	[M-H]-	D-Arabinono-1,4-lactone	Others	Others	2782-09-4	B	330000	237000	332000	403000	367000	310000	228000	269000	270000	346000	292000	455000	282000	260000	252000	C00652	--
Zmyn000247	147.03	57.03	148.037	[M-H]-	(S)-2-Hydroxyglutaric Acid	Organic acids	Organic acids	13095-48-2	A	154000	177000	143000	133000	106000	90500	199000	210000	173000	96700	91500	118000	281000	211000	203000	C03196	ko00310,ko01100
pmb2826	147.03	87.1	148.037	[M-H]-	L-Citramalic acid	Organic acids	Organic acids	6236-09-5	A	2660000	1760000	1940000	1940000	2540000	1890000	1110000	1320000	1500000	3160000	2270000	2090000	1790000	1850000	1600000	C02614	ko00660,ko01100
pme3154	147.07	59.01	148.074	[M-H]-	Mevalonic acid	Organic acids	Organic acids	150-97-0	A	671000	451000	555000	518000	594000	528000	297000	322000	430000	802000	678000	694000	529000	462000	460000	C00418	ko00900,ko01100,ko01110
Lmgp000796	150.06	61.01	149.048	[M+H]+	4-Hydroxymandelonitrile	Alkaloids	Alkaloids	13093-65-7	A	1010000	910000	812000	404000	431000	443000	1280000	1000000	1100000	422000	366000	411000	1230000	1210000	1490000	C00650	--
pme1210	150.06	61	149.051	[M+H]+	L-Methionine	Amino acids and derivatives	Amino acids and derivatives	63-68-3	A	946000	891000	837000	401000	375000	386000	1240000	1090000	1270000	394000	389000	370000	1220000	1030000	1310000	C00073	ko00270,ko00966,ko00970,ko01100,ko01110,ko01210,ko01230
mws0847	150.08	133	149.07	[M+H]+	1-Methyladenine	Nucleotides and derivatives	Nucleotides and derivatives	5142-22-3	B	27600	21500	23000	11200	12300	11800	29200	37100	27900	16100	26400	18100	38900	21600	28800	C02216	--
mws0262	149.01	87	150.016	[M-H]-	L-Tartaric acid	Organic acids	Organic acids	87-69-4	B	123000	70500	87200	101000	101000	90800	39800	83900	54500	121000	110000	105000	91700	74600	88000	C00898	ko00630,ko01100
Zmgn000173	149.05	75.01	150.053	[M-H]-	D-Ribose	Others	Saccharides and Alcohols	50-69-1	A	17100	11500	19600	13600	8640	17100	8470	11600	14000	20000	16100	14200	23600	21000	15200	C00121	ko00030,ko01100,ko02010
mws1499	149.05	59.01	150.053	[M-H]-	D-(-)-Arabinose	Others	Saccharides and Alcohols	10323-20-3	A	70900	78300	82000	77000	84600	86400	70500	76500	80000	82900	64400	80000	73300	74600	58300	C00216	--
pme1109	152.06	135	151.049	[M+H]+	Guanine	Nucleotides and derivatives	Nucleotides and derivatives	73-40-5	A	113000	99000	109000	127000	127000	145000	69300	90800	81100	84600	71700	69100	68000	67300	68900	C00242	ko00230,ko01100
pme0256	151.03	151	152.033	[M-H]-	Xanthine	Nucleotides and derivatives	Nucleotides and derivatives	69-89-6	B	33400	47900	39100	26700	29500	23600	68800	47900	32800	12700	26800	22800	75900	76400	58800	C00385	ko00230,ko00232,ko01100,ko01110
mws0458	151.04	136	152.047	[M-H]-	Vanillin	Phenolic acids	Phenolic acids	121-33-5	B	141000	91500	97400	44300	50900	40400	92700	108000	75300	55300	53500	40600	79900	62300	69800	C00755	ko00998,ko01100,ko01110
pme0513	151.06	59	152.068	[M-H]-	Xylitol	Others	Saccharides and Alcohols	87-99-0	A	79000	68300	73600	47900	45100	46800	60900	74400	69900	52800	39100	42400	89300	89200	79600	C00379	ko00040,ko01100,ko02010
mws0437	151.06	71	152.068	[M-H]-	D-Arabitol	Others	Saccharides and Alcohols	488-82-4	A	71400	79700	85700	60100	55800	56500	78100	85300	91700	58900	50000	48000	109000	101000	104000	C01904	ko00040,ko01100
mws0180	153.02	109.03	154.027	[M-H]-	2,5-Dihydroxybenzoic acid	Phenolic acids	Phenolic acids	490-79-9	A	292000	242000	238000	195000	188000	199000	184000	241000	192000	258000	198000	215000	418000	380000	388000	C00628	ko00350,ko01100
mws0183	153.02	109.03	154.027	[M-H]-	3,4-Dihydroxybenzoic acid (Protocatechuic acid)	Phenolic acids	Phenolic acids	99-50-3	A	220000	197000	176000	134000	126000	121000	124000	164000	167000	165000	148000	168000	258000	288000	269000	C00230	ko01100,ko01110
mws0639	153.02	109.03	154.027	[M-H]-	2,3-Dihydroxybenzoic Acid	Organic acids	Organic acids	303-38-8	A	215000	182000	167000	119000	161000	155000	135000	143000	147000	170000	185000	156000	294000	271000	263000	C00196	ko01110
pmb3099	153.03	125	154.039	[M-H]-	Diethyl phosphate	Organic acids	Organic acids	598-02-7	B	10400	7390	8710	5710	5870	5400	6930	6980	5910	9090	8440	5950	6260	4070	8190	C06608	--
pmb0819	157	130	156.069	[M+H]+	3-Indoleacetonitrile	Alkaloids	Plumerane	771-51-7	B	11400	16400	18300	7970	9500	4820	13200	18900	15800	4530	5780	2380	11700	17300	11500	C02938	ko00380,ko01100
pme3382	160.06	98	161.069	[M-H]-	N-Acetyl-L-threonine	Amino acids and derivatives	Amino acids and derivatives	17093-74-2	B	61700	77400	58700	60200	67000	64500	50500	56200	42600	56500	70300	71600	78300	64400	67100	--	--
mws1346	162.08	98	161.069	[M+H]+	DL-2-Aminoadipic acid	Alkaloids	Alkaloids	542-32-5	B	78900	75400	46200	9	9	9	37900	57400	39900	9	9	9	166000	148000	139000	C00956	ko00300,ko00310,ko00311,ko01100,ko01110,ko01210,ko01230
pme2996	161.02	116.6	162.032	[M-H]-	4-Hydroxycoumarin	Lignans and Coumarins	Coumarins	1076-38-6	B	22500	27400	23500	37900	38600	42200	35300	48600	44300	14800	17700	15300	9530	10200	11200	C20414	--
pme2914	161.05	99	162.053	[M-H]-	3-Hydroxy-3-methylpentane-1,5-dioic acid	Amino acids and derivatives	Amino acids and derivatives	503-49-1	A	708000	580000	665000	426000	401000	461000	418000	563000	429000	696000	540000	561000	889000	802000	442000	C03761	--
pmf0440	163.08	91.1	162.068	[M+H]+	4-MethoxycinnaMaldehyde	Phenolic acids	Phenolic acids	1963-36-6	B	175000	133000	122000	133000	113000	125000	122000	106000	98700	151000	135000	118000	120000	119000	117000	C10475	--
pme1419	164.07	104	163.067	[M+H]+	L-Methionine methyl ester	Amino acids and derivatives	Amino acids and derivatives	10332-17-9	B	26500	20500	23800	22200	23900	23500	25600	26000	18100	15900	18000	17600	14600	12700	17100	--	--
Lmbn002739	163.04	119.05	164.047	[M-H]-	3-Hydroxycinnamic Acid	Phenolic acids	Phenolic acids	14755-02-3	B	207000	165000	150000	193000	244000	191000	177000	243000	243000	92500	90300	85200	70600	57600	64100	C12621	ko00360,ko01100
Lmmn001643	163.04	119.05	164.047	[M-H]-	2-Hydroxycinnamic acid	Organic acids	Organic acids	583-17-5	B	51900	68500	52800	89500	104000	84700	78100	102000	85500	33100	37500	21700	20800	22200	22200	C01772	ko00360,ko00940,ko01100,ko01110
mws0159	163.04	91	164.047	[M-H]-	Phenylpyruvic acid	Organic acids	Organic acids	156-06-9	B	104000	73300	82600	82500	79400	79800	75900	50000	64500	100000	92900	80600	66900	69100	61600	C00166	ko00360,ko00400,ko00960,ko01100,ko01110,ko01210,ko01230
pmb0142	165.1	95.2	164.047	[M+H]+	Caffeic aldehyde	Phenolic acids	Phenolic acids	141632-15-7	B	112000	89700	90800	112000	110000	120000	75100	60100	71700	153000	145000	136000	64500	67600	68000	C10945	ko00940,ko01110
pme2529	163.2	101	164.068	[M-H]-	1,5-Anhydro-D-glucitol	Others	Saccharides and Alcohols	154-58-5	B	36100	27800	31300	32000	27300	26200	32000	26300	33000	32100	25100	23000	29300	37500	26600	C07326	--
pme3083	164.04	120	165.043	[M-H]-	2-(Formylamino)benzoic acid	Phenolic acids	Phenolic acids	3342-77-6	B	130000	114000	129000	174000	184000	170000	200000	207000	165000	83900	62700	72300	45400	43400	69300	C05653	ko00380,ko01100
pme2617	166.05	102	165.046	[M+H]+	L-Methionine Sulfoxide	Amino acids and derivatives	Amino acids and derivatives	3226-65-1	A	5600000	5180000	4760000	4820000	4570000	4550000	4610000	4370000	4700000	5780000	5130000	5320000	5050000	5040000	4960000	C02989	ko00270
pme0021	166.09	120.08	165.07	[M+H]+	L-Phenylalanine	Amino acids and derivatives	Amino acids and derivatives	63-91-2	A	17800000	15100000	14600000	5780000	6190000	5910000	23300000	23300000	23300000	3830000	3830000	3770000	20900000	19200000	19100000	C00079	ko00360,ko00400,ko00460,ko00940,ko00960,ko00966,ko00970,ko00998,ko01100,ko01110,ko01210,ko01230,ko02010
pme0282	165.02	77.04	166.027	[M-H]-	Phthalic acid	Organic acids	Organic acids	88-99-3	A	650000	671000	560000	526000	567000	543000	543000	655000	683000	568000	623000	597000	448000	423000	458000	C01606	ko01100,ko02010
pmc0274	167.1	121.1	166.031	[M+H]+	6-Methylmercaptopurine	Nucleotides and derivatives	Nucleotides and derivatives	50-66-8	A	15300000	12200000	11500000	4880000	4850000	4940000	18600000	18500000	18900000	3460000	3240000	3240000	17200000	15300000	15700000	C16614	--
mws0344	165.04	75	166.048	[M-H]-	D-Xylonic acid	Organic acids	Organic acids	526-91-0	A	652000	439000	448000	403000	490000	413000	415000	617000	728000	477000	321000	399000	449000	428000	470000	C00502	ko00040,ko01100
mws0851	143.11	143.11	166.097	[M-Na]-	Sodium Valproate	Others	Others	1069-66-5	A	2410000	2100000	1980000	1980000	1870000	2030000	2170000	2130000	2140000	2370000	1960000	2070000	2290000	2190000	2280000	--	--
NK10253223	168.06	94.06	167.058	[M+H]+	2-Amino-3-methoxybenzoic acid	Phenolic acids	Phenolic acids	3177-80-8	B	53900	34600	43000	49400	36400	50400	16100	25800	29500	60300	56300	63000	25200	37600	36000	C05831	ko00380
Zmjp000624	168.06	150.05	167.058	[M+H]+	Pyridoxal	Others	Vitamin	66-72-8	B	66000	52500	41200	50300	38700	60100	14100	41400	31400	57200	76900	65100	39700	41900	43100	C00250	ko00750,ko01100
Hmtp000776	168.07	105.03	167.059	[M+H]+	4,5,6-Trihydroxy-2-cyclohexen-1-ylideneacetonitrile	Alkaloids	Alkaloids	-	B	257000	205000	194000	78300	80200	72800	321000	313000	325000	56800	51700	55200	302000	273000	267000	--	--
mws2125	166.98	78.7	167.982	[M-H]-	Phosphoenolpyruvate	Organic acids	Organic acids	138-08-9	A	219000	207000	161000	384000	370000	396000	191000	214000	166000	110000	115000	116000	79200	75100	65800	C00074	ko00010,ko00020,ko00400,ko00440,ko00620,ko00710,ko00998,ko01100,ko01110,ko01200,ko01230
pme2598	167.03	123.04	168.042	[M-H]-	3,4-Dihydroxybenzeneacetic acid	Phenolic acids	Phenolic acids	102-32-9	B	66900	48400	48400	71500	68700	80200	121000	92500	83200	39600	38700	36300	32900	26600	27900	C01161	ko00350,ko01100
Hmbp001276	169.05	65.03	168.042	[M+H]+	Gallacetophenone	Phenolic acids	Phenolic acids	528-21-2	B	134000	112000	97900	80800	91700	79800	109000	99900	93600	185000	157000	143000	111000	134000	104000	--	--
mws0028	167.03	108.02	168.042	[M-H]-	Vanillic acid	Phenolic acids	Phenolic acids	121-34-6	A	26700	28400	29300	34300	35400	35400	40700	50100	54200	14200	12000	7240	23900	10800	16700	C06672	--
pme1383	170.08	134.1	169.074	[M+H]+	Pyridoxine	Others	Vitamin	65-23-6	B	179000	144000	132000	127000	130000	134000	225000	218000	201000	125000	120000	122000	128000	126000	105000	C00314	ko00750,ko01100
pme0181	170.09	124	169.085	[M+H]+	3-Methyl-L-Histidine	Amino acids and derivatives	Amino acids and derivatives	368-16-1	B	24300	23000	24500	16000	10500	8740	8010	8000	15300	31300	22400	28500	24200	23100	23100	C01152	ko00340,ko01100
pme3186	169	79	169.998	[M-H]-	DL-Glyceraldehyde-3-phosphate	Organic acids	Organic acids	591-59-3	B	13400	12700	15500	20900	21400	20100	12900	10200	12500	11600	11700	15300	6670	6300	11700	C00661	--
Xmbp001692	171.03	81.03	170.022	[M+H]+	2,4,6-Trihydroxybenzoic acid	Organic acids	Organic acids	83-30-7	B	50500	33100	40600	38800	37100	44400	36200	32600	39400	37600	26200	31500	27000	25000	34800	--	--
Lmbn003524	171.1	99.08	172.11	[M-H]-	9-Oxononanoic acid	Organic acids	Organic acids	2553-17-5	B	7860	8770	8410	10600	10700	9270	15500	11100	11800	9820	7770	7710	8950	9730	8850	C16322	ko00592,ko01110
pme2550	173.02	137	174.016	[M-H]-	Cis-Aconitic acid	Organic acids	Organic acids	585-84-2	B	333000	293000	243000	124000	120000	117000	97900	97700	112000	386000	398000	431000	543000	467000	534000	C00417	ko00020,ko00630,ko00660,ko01100,ko01110,ko01210
MA10039492	173.01	71.03	174.016	[M-H]-	Dehydroascorbic acid	Others	Vitamin	490-83-5	A	150000	159000	118000	206000	102000	142000	1080000	288000	300000	91800	84000	60800	171000	133000	112000	C05422	ko00053,ko00480,ko01100
mws0154	173.05	93	174.053	[M-H]-	Shikimic acid	Organic acids	Organic acids	138-59-0	A	884000	753000	700000	320000	337000	377000	253000	306000	284000	1210000	1170000	1080000	1430000	1320000	1470000	C00493	ko00400,ko01100,ko01110,ko01230
Lmgn002091	173.05	93.03	174.053	[M-H]-	2-Methyl-3-oxoadipic acid	Organic acids	Organic acids	-	B	86300	52400	60900	57800	81500	68200	48800	80200	80200	84800	53200	50400	9	9	9	C18307	--
Zmyn000155	173.11	131.08	174.1	[M-H]-	N-α-Acetyl-L-ornithine	Amino acids and derivatives	Amino acids and derivatives	6205-08-9	B	118000	103000	127000	74000	89900	87700	209000	209000	213000	118000	147000	115000	72700	75800	69600	C00437	ko00220,ko01100,ko01110,ko01210,ko01230
mws0260	175.12	116	174.112	[M+H]+	L-Arginine	Amino acids and derivatives	Amino acids and derivatives	74-79-3	A	18200000	14100000	13200000	9800000	9990000	10300000	19300000	17900000	19700000	16400000	17200000	14500000	9320000	10200000	10300000	C00062	ko00220,ko00261,ko00330,ko00472,ko00970,ko01100,ko01110,ko01230,ko02010
pmb0312	176.1	91.2	175.063	[M+H]+	5-Methoxyindole-3-carbaldehyde	Alkaloids	Plumerane	10601-19-1	B	33500	29500	29000	22700	24000	29000	18200	24800	22900	38200	33500	37100	37200	29100	28100	--	--
pme0008	176.1	113	175.096	[M+H]+	L-Citrulline	Amino acids and derivatives	Amino acids and derivatives	372-75-8	B	341000	245000	217000	201000	251000	229000	294000	224000	298000	176000	169000	198000	185000	185000	158000	C00327	ko00220,ko01100,ko01110,ko01230
mws4175	175.02	85.03	176.032	[M-H]-	D-Glucurono-6,3-lactone	Others	Saccharides and Alcohols	32449-92-6	B	34500	28000	31700	31100	43800	41800	30800	51000	40800	21800	20900	29500	32400	23300	19600	C02670	ko00053,ko01100
Hmfn000531	175.02	87.01	176.032	[M-H]-	L-Ascorbic acid	Others	Vitamin	50-81-7	A	162000	134000	138000	146000	105000	115000	122000	126000	172000	117000	113000	152000	131000	135000	114000	C00072	ko00053,ko00480,ko01100,ko01110
mws1075	177.05	121	176.047	[M+H]+	7-Methoxycoumarin	Lignans and Coumarins	Coumarins	531-59-9	B	33800	18300	17500	25300	33000	27400	35600	38300	30600	15100	26100	27500	15100	14900	14400	C09268	--
pmb3101	175.06	115	176.068	[M-H]-	2-Isopropylmalic Acid	Organic acids	Organic acids	49601-06-1	A	3090000	2720000	2630000	4390000	4870000	4470000	1610000	1670000	1520000	3130000	3270000	3050000	765000	707000	735000	C02504	ko00290,ko00620,ko01100,ko01110,ko01210,ko01230
Zmgn001448	175.06	115.04	176.068	[M-H]-	2-Propylmalic Acid	Organic acids	Organic acids	-	A	3030000	2700000	2420000	4600000	4180000	4540000	1460000	1630000	1420000	3100000	3180000	2790000	712000	690000	706000	C05994	ko00620
pme2836	178.09	160	177.079	[M+H]+	5-Hydroxytryptophol	Alkaloids	Plumerane	154-02-9	B	34500	28800	35100	21900	23200	21500	29100	15700	19200	45500	27200	35800	25300	22100	21200	--	--
pme2253	177.04	59	178.048	[M-H]-	L-Gulono-1,4-Lactone	Others	Saccharides and Alcohols	1128-23-0	B	22400	26800	23000	32600	21600	15400	9	9	9	18000	24700	14500	10700	8520	11900	C01040	ko00053,ko01100
mws1195	179.07	147.1	178.063	[M+H]+	p-Coumaric acid methyl ester	Phenolic acids	Phenolic acids	3943-97-3	A	450000	311000	433000	490000	495000	572000	564000	577000	615000	166000	161000	160000	136000	111000	116000	--	--
pmb0786	180.09	163.06	179.079	[M+H]+	D-Glucosamine	Others	Saccharides and Alcohols	3416-24-8	B	21000	11900	16400	9910	9980	9770	13100	8920	11900	11900	24700	8860	17000	18500	11800	C00329	ko00520,ko01100
mws2212	179.03	135.05	180.042	[M-H]-	Caffeic acid	Phenolic acids	Phenolic acids	331-39-5	A	286000	215000	293000	239000	219000	256000	313000	313000	319000	129000	130000	140000	152000	154000	145000	C01197	ko00940,ko01100,ko01110
pme10516	179.06	59.01	180.063	[M-H]-	D-Fructose	Others	Saccharides and Alcohols	7660-25-5	A	674000	525000	579000	347000	357000	358000	585000	576000	555000	437000	422000	436000	677000	670000	671000	C05003	--
mws4170	179.06	59.01	180.063	[M-H]-	D-Glucose	Others	Saccharides and Alcohols	14431-43-7	A	577000	547000	574000	357000	361000	359000	539000	565000	588000	430000	462000	436000	781000	774000	687000	C00031	ko00010,ko00030,ko00052,ko00500,ko00520,ko00901,ko01100,ko01110,ko02010,ko04933
mws0093	179.07	146	180.079	[M-H]-	Coniferyl alcohol	Phenolic acids	Phenolic acids	458-35-5	B	17400	27100	17900	10800	18700	13600	20400	23700	26500	19000	20700	12500	32700	40600	40100	C00590	ko00940,ko00998,ko01100,ko01110
mws1198	179.07	73.1	180.079	[M-H]-	Methyl 3-(4-hydroxyphenyl)propionate	Phenolic acids	Phenolic acids	5597-50-2	B	30900	28600	25000	33800	25300	25800	31400	40000	38500	22000	19400	22600	18500	14600	17900	--	--
Cmyp007180	181.12	107.09	180.115	[M+H]+	Dihydroactinidiolide	Others	Others	17092-92-1	B	208000	164000	151000	181000	177000	184000	114000	112000	117000	238000	235000	229000	149000	142000	141000	--	--
mws0250	182.08	136.1	181.074	[M+H]+	L-Tyrosine	Amino acids and derivatives	Amino acids and derivatives	60-18-4	A	2130000	2000000	1800000	1450000	1650000	1600000	2610000	2500000	2690000	943000	871000	851000	1910000	1780000	1740000	C00082	ko00130,ko00261,ko00350,ko00360,ko00400,ko00460,ko00730,ko00940,ko00950,ko00965,ko00966,ko00970,ko00998,ko01100,ko01110,ko01210,ko01230
mws0214	181.07	71	182.079	[M-H]-	D-Sorbitol	Others	Saccharides and Alcohols	50-70-4	A	19900000	18300000	16800000	17600000	17100000	17300000	19900000	18600000	19700000	17100000	16300000	17000000	19100000	20500000	19400000	C00794	ko00051,ko00052,ko01100,ko02010
pme2237	181.07	101	182.079	[M-H]-	Dulcitol	Others	Saccharides and Alcohols	608-66-2	A	6460000	5780000	5360000	5900000	5500000	5650000	5810000	5730000	5660000	5600000	4890000	5570000	5800000	6040000	5850000	C01697	ko00052,ko01100
mws1155	181.07	101.02	182.079	[M-H]-	Mannitol	Others	Saccharides and Alcohols	69-65-8	A	6380000	5520000	5630000	5630000	5410000	5250000	5820000	5670000	5900000	5430000	4590000	5480000	5540000	6340000	5700000	C00392	ko00051,ko01100,ko02010
pme2596	184.06	148	183.053	[M+H]+	4-Pyridoxic acid	Others	Vitamin	82-82-6	A	387000	326000	361000	376000	393000	375000	370000	365000	391000	386000	368000	327000	215000	232000	235000	C00847	ko00750,ko01100
MA10002917	183.01	109.02	184.012	[M-H]-	2,4-Dinitrophenol	Phenolic acids	Phenolic acids	51-28-5	B	86600	75200	71000	79800	84000	82400	126000	119000	126000	51000	47900	53500	49600	52000	47600	C02496	--
pmb1754	184	125	184.073	[M]+	O-Phosphocholine	Alkaloids	Alkaloids	107-73-3	B	172000	153000	191000	115000	123000	125000	133000	107000	142000	110000	125000	98200	268000	194000	249000	C00588	ko00564,ko01100
Lmrj001341	185.09	70.06	184.086	[M+H]+	Cyclo(Ser-Pro)	Amino acids and derivatives	Amino acids and derivatives	-	B	8880	6610	10100	3780	7250	4430	7710	4330	7050	7690	7140	6300	6570	6910	8040	--	--
Zmgn000447	184.98	78.96	185.993	[M-H]-	3-Phospho-D-glyceric acid	Others	Others	820-11-1	A	188000	183000	186000	354000	302000	344000	161000	171000	170000	130000	139000	150000	109000	120000	110000	C00197	ko00010,ko00030,ko00260,ko00270,ko00561,ko00630,ko00710,ko01100,ko01110,ko01200,ko01230
mws0752	185.15	185.16	186.162	[M-H]-	Undecylic Acid	Lipids	Free fatty acids	112-37-8	A	531000	492000	451000	436000	443000	482000	439000	454000	445000	460000	564000	488000	628000	600000	678000	C17715	--
pmn001492	187.1	123.1	188.041	[M-H]-	Ayapin	Lignans and Coumarins	Coumarins	494-56-4	B	16100	18200	14900	22200	13800	13800	21100	22800	18500	13000	12000	11500	17000	11400	13300	C18078	--
pme0137	187.07	125	188.08	[M-H]-	N-Acetyl-L-Glutamine	Amino acids and derivatives	Amino acids and derivatives	2490-97-3	A	274000	187000	199000	240000	230000	260000	191000	207000	256000	190000	128000	178000	143000	172000	139000	--	--
mws0237	187.1	125	188.105	[M-H]-	Anchoic Acid	Organic acids	Organic acids	123-99-9	B	411000	339000	356000	404000	337000	356000	428000	469000	433000	308000	285000	300000	295000	312000	298000	C08261	--
mws0736	189.12	86	188.116	[M+H]+	N-Glycyl-L-leucine	Amino acids and derivatives	Amino acids and derivatives	869-19-2	A	53500	41600	48800	44600	53700	50600	50800	46700	45700	41000	42000	42500	43400	42000	37300	C02155	--
mws5041	189.12	86.1	188.116	[M+H]+	L-Glycyl-L-isoleucine	Amino acids and derivatives	Amino acids and derivatives	19461-38-2	A	39200	34100	33100	32500	35000	32600	37600	31700	38800	28200	31400	27900	32100	30100	33100	--	--
pme0122	189.12	126	188.116	[M+H]+	N6-Acetyl-L-lysine	Amino acids and derivatives	Amino acids and derivatives	692-04-6	A	291000	327000	263000	102000	94600	112000	571000	483000	593000	26200	43700	43600	297000	220000	321000	C02727	ko00310,ko01100
pme3388	189.13	144	188.127	[M+H]+	Homoarginine	Amino acids and derivatives	Amino acids and derivatives	156-86-5	A	510000	453000	469000	262000	300000	271000	558000	444000	518000	689000	576000	527000	374000	422000	414000	C01924	--
Zmjp000182	189.13	70.07	188.127	[M+H]+	N-Monomethyl-L-arginine	Amino acids and derivatives	Amino acids and derivatives	17035-90-4	A	1490000	1480000	1230000	875000	700000	806000	1490000	1280000	1360000	1440000	1660000	2310000	1330000	1590000	1280000	C03884	--
Zmtn001624	188.04	144.05	189.043	[M-H]-	N-Acetylisatin	Alkaloids	Plumerane	574-17-4	B	10200000	8510000	8460000	6470000	6620000	7050000	7390000	6900000	7190000	12500000	12000000	12600000	7100000	7280000	6850000	C02172	ko00380
pme0075	188.06	128	189.064	[M-H]-	N-Acetyl-L-glutamic acid	Amino acids and derivatives	Amino acids and derivatives	1188-37-0	B	60400	57700	52400	64600	55600	59800	61300	62500	42800	29400	27100	35700	52000	56300	45600	C00624	ko00220,ko01100,ko01110,ko01210,ko01230
pme2244	190.09	118.07	189.07	[M+H]+	3-Indolepropionic acid	Alkaloids	Plumerane	830-96-6	B	14900	10600	11500	7130	7080	5720	19400	19800	19600	5650	6450	9	20400	16700	14200	--	--
mws0193	190.12	127	189.111	[M+H]+	L-Homocitrulline	Amino acids and derivatives	Amino acids and derivatives	1190-49-4	B	76600	54800	51600	23000	25900	22800	91100	79100	77500	9	9	9	66100	54200	40800	C02427	--
pme0278	191.1	128	190.095	[M+H]+	2,6-Diaminooimelic acid	Amino acids and derivatives	Amino acids and derivatives	583-93-7	B	45700	34000	23700	29400	25200	28700	41800	35300	32200	25100	22600	19500	33600	20600	31900	C00666	ko00300,ko01100,ko01110,ko01230
mws0597	190.05	146	191.058	[M-H]-	5-Hydroxyindole-3-acetic acid	Alkaloids	Plumerane	54-16-0	B	123000	115000	90100	87900	104000	86300	85800	83400	107000	162000	155000	157000	94100	85700	103000	C05635	ko00380,ko01100
mws0281	191.02	111.01	192.027	[M-H]-	Citric Acid	Organic acids	Organic acids	77-92-9	A	8360000	8970000	8170000	11400000	10600000	10100000	9720000	9800000	8990000	9010000	8730000	10200000	6910000	6910000	6530000	C00158	ko00020,ko00250,ko00630,ko01100,ko01110,ko01200,ko01210,ko01230
Zmyn000453	191.02	111.01	192.027	[M-H]-	Isocitric Acid	Organic acids	Organic acids	320-77-4	A	4280000	3500000	3630000	4460000	3580000	3830000	3360000	3800000	3550000	3970000	4220000	4210000	3190000	2920000	2890000	C00311	ko00020,ko00630,ko01100,ko01110,ko01200,ko01210,ko01230
pme2993	193.05	133	192.042	[M+H]+	Scopoletin (7-Hydroxy-5-methoxycoumarin)	Lignans and Coumarins	Coumarins	92-61-5	B	109000	93100	96800	9	9	9	51200	40000	53600	162000	143000	117000	113000	96700	112000	C01752	ko00940,ko01110
mws0277	191.06	85	192.063	[M-H]-	Quinic Acid	Organic acids	Organic acids	77-95-2	A	7740000	7690000	6720000	7500000	7020000	6980000	6250000	7460000	7320000	8530000	7880000	8610000	6480000	6330000	6040000	C00296	ko00400,ko01100
Lmmp002080	193.13	105.03	192.126	[M+H]+	N-(4-Aminobutyl)benzamide	Alkaloids	Phenolamine	5692-23-9	B	130000	106000	97800	152000	146000	161000	124000	111000	114000	66700	64400	81000	33100	37100	28700	--	--
mws1189	193.04	72.8	194.033	[M-H]-	D-Galacturonic acid	Organic acids	Organic acids	685-73-4	A	84400	68200	76900	50600	74100	61200	61700	68100	79900	75600	76000	67000	81800	88800	89100	C00333	ko00040,ko00053,ko00520,ko01100,ko02010
pme3705	193.04	73	194.043	[M-H]-	D-Glucoronic acid	Others	Saccharides and Alcohols	6556-12-3	A	81900	81700	72400	74400	83600	59600	84300	65000	82300	88000	78000	92800	77700	105000	90000	C00191	ko00040,ko00053,ko00520,ko00562,ko01100
Xmgn006542	193.05	133.03	194.057	[M-H]-	Dimethyl Phthalate	Phenolic acids	Phenolic acids	131-11-3	B	110000	102000	90400	127000	133000	119000	135000	154000	148000	59300	53800	61300	39000	39200	48000	C11233	--
mws0014	193.05	134.01	194.058	[M-H]-	Ferulic acid	Phenolic acids	Phenolic acids	537-98-4	B	22400	18300	10100	9	9	9	9	9	9	19600	11100	16300	28500	29300	25900	C01494	ko00940,ko01100,ko01110
Lmdn003756	193.05	135.05	194.058	[M-H]-	Methyl caffeate	Phenolic acids	Phenolic acids	3843-74-1	B	7060	6300	4110	10500	9860	10700	11500	16000	8280	2200	1720	2050	4400	1780	1810	C10477	--
mws2104	193.07	99.01	194.079	[M-H]-	D-Pinitol	Others	Others	10284-63-6	B	67000	67900	55900	62800	65600	79500	57600	57900	55900	69500	56700	61600	66900	61500	75100	C03844	--
pme0534	195.05	74.9	196.058	[M-H]-	Gluconic acid	Others	Saccharides and Alcohols	526-95-4	A	1060000	941000	942000	1200000	1170000	1150000	1050000	970000	1020000	842000	741000	783000	937000	941000	905000	C00257	ko00030,ko01100,ko01110,ko01200
pme3827	198.08	152.2	197.069	[M+H]+	3,4-Dihydroxy-L-phenylalanine	Amino acids and derivatives	Amino acids and derivatives	59-92-7	B	133000	170000	198000	73700	94200	85000	116000	84800	145000	285000	207000	263000	253000	179000	171000	C00355	ko00350,ko00950,ko00965,ko01100,ko01110
mws0923	200.05	154.04	199.04	[M+H]+	L-2-chlorophenylalanine	Amino acids and derivatives	Amino acids and derivatives	103616-89-3	A	13400000	10800000	10900000	10900000	10900000	10400000	9860000	9390000	10400000	12000000	11700000	11600000	12400000	10900000	10800000	--	--
Zmzn000079	199	78.96	200.009	[M-H]-	D-Erythrose-4-phosphate	Others	Saccharides and Alcohols	585-18-2	B	22400	18200	14700	22900	25300	26000	21300	22200	17300	17400	14900	19200	10400	14000	11700	C00279	ko00030,ko00400,ko00710,ko00750,ko00998,ko01100,ko01110,ko01200,ko01230
pmb2640	199.17	181	200.178	[M-H]-	Lauric acid	Organic acids	Organic acids	143-07-7	B	15500	12600	13100	12500	11700	12400	12400	11800	17100	17600	14300	13400	13100	11400	12100	C02679	ko00061,ko01100,ko01110
mws5037	203.14	86.1	202.132	[M+H]+	L-Alanyl-L-leucine	Amino acids and derivatives	Amino acids and derivatives	3303-34-2	A	18900	21000	17700	15900	14200	19700	9630	25700	12400	19700	18700	15800	12900	11500	8830	--	--
NK10251888	203.15	70.07	202.143	[M+H]+	NG,NG-Dimethyl-L-arginine	Amino acids and derivatives	Amino acids and derivatives	30315-93-6	A	351000	427000	368000	288000	255000	236000	373000	275000	338000	451000	568000	411000	376000	250000	214000	C03626	--
mws0018	203.22	83	202.216	[M+H]+	Spermine	Alkaloids	Phenolamine	71-44-3	A	21500000	19400000	17600000	19200000	18500000	19400000	17800000	17500000	17600000	20700000	19900000	20500000	18300000	20900000	18000000	C00750	ko00330,ko00410,ko00480,ko01100
mws0282	203.08	116.05	204.09	[M-H]-	L-Tryptophan	Amino acids and derivatives	Amino acids and derivatives	73-22-3	A	16700000	14400000	13700000	7250000	7270000	6990000	24100000	22800000	22000000	5240000	5390000	5080000	17900000	17900000	17600000	C00078	ko00260,ko00380,ko00400,ko00901,ko00966,ko00970,ko00998,ko01100,ko01110,ko01210,ko01230
Zmtn001464	204.03	160.04	205.038	[M-H]-	4,8-Dihydroxyquinoline-2-carboxylic acid	Organic acids	Organic acids	59-00-7	A	1130000	1090000	1030000	1550000	1540000	1560000	1570000	1510000	1730000	424000	440000	444000	364000	303000	302000	C02470	ko00380
pmb0818	206.1	147.5	205.074	[M+H]+	Methoxyindoleacetic acid	Alkaloids	Plumerane	3471-31-6	B	736000	610000	649000	267000	296000	287000	1020000	1050000	1100000	236000	215000	221000	863000	798000	760000	C05660	ko00380
pmb1587	207.14	165.2	206.131	[M+H]+	4-Hydroxy-3,5-diisopropylbenzaldehyde	Phenolic acids	Phenolic acids	10537-86-7	B	10800	8270	9400	9	9	9	9	9	9	10100	10300	12300	9	9	9	--	--
Lmln010063	205.16	189.13	206.167	[M-H]-	2,6-Di-t-butylphenol	Phenolic acids	Phenolic acids	128-39-2	A	1430000	1250000	1300000	1300000	1130000	1190000	1300000	1260000	1070000	1520000	1320000	1280000	1320000	1390000	1280000	--	--
Zmgn002106	206.08	58.03	207.09	[M-H]-	N-Acetyl-L-phenylalanine	Amino acids and derivatives	Amino acids and derivatives	2018-61-3	B	38300	40800	44300	19500	23000	21300	21300	27000	20600	50600	50800	56300	51300	45700	31800	C03519	ko00360,ko01100
mws1014	209.04	149.1	208.037	[M+H]+	Fraxetin (7,8-Dihydroxy-6-methoxycoumarin)	Lignans and Coumarins	Coumarins	574-84-5	B	454000	543000	514000	378000	382000	383000	433000	432000	515000	399000	433000	390000	455000	331000	379000	C09265	--
pmb2620	207.07	133.1	208.074	[M-H]-	3,4-Dimethoxycinnamic acid	Phenolic acids	Phenolic acids	14737-89-4	B	11400	11100	12000	13500	17300	15700	23400	24200	22800	8480	8950	8060	6180	8100	7990	--	--
Zmyn000108	209.03	85.03	210.038	[M-H]-	D-Saccharic acid	Others	Saccharides and Alcohols	87-73-0	A	2530000	2320000	2390000	3160000	2610000	2750000	2960000	2550000	2770000	1840000	1760000	1790000	2070000	1810000	1940000	C00818	ko00053,ko01100
Zmpn000199	209.03	85.03	210.038	[M-H]-	D-Galactaric acid	Others	Saccharides and Alcohols	526-99-8	A	2580000	2310000	2130000	3010000	3020000	3030000	2730000	2720000	2640000	1790000	1770000	1670000	1940000	1700000	1680000	C00879	ko00053,ko01100
Hmcn000192	209.07	59.01	210.073	[M-H]-	Sedoheptulose	Others	Saccharides and Alcohols	3019-74-7	A	1100000	905000	913000	1070000	1100000	1040000	1130000	1160000	1110000	737000	747000	822000	734000	778000	761000	C02076	ko00710,ko01100
pmb2507	213.1	97	214.024	[M-H]-	2-Deoxyribose-1-phosphate	Nucleotides and derivatives	Nucleotides and derivatives	17210-42-3	A	126000	204000	150000	484000	562000	515000	224000	172000	186000	73800	79900	92200	54800	51900	62800	C00672	ko00030,ko00240,ko01100
mws0863	213.02	97	214.024	[M-H]-	2-Deoxyribose-5'-phosphate	Nucleotides and derivatives	Nucleotides and derivatives	102916-66-5	B	18300	11500	16000	18100	22100	21200	20100	14400	18100	14800	18900	13100	16300	14300	15900	C00673	ko00030,ko01100
Hmln002597	193.05	161.02	216.04	[M-Na]-	Sodium ferulate	Others	Others	24276-84-4	B	56300	48800	50700	68700	65400	65200	80100	84000	91000	32700	33200	29500	25400	21300	22600	--	--
pme0170	217.13	158	216.122	[M+H]+	N-Acetyl-L-Arginine	Amino acids and derivatives	Amino acids and derivatives	155-84-0	A	29000	20900	23000	39500	38800	30600	14100	11200	10600	30400	25200	33300	8260	8430	14700	--	--
mws5045	215.17	169.16	216.173	[M-H]-	12-Hydroxydodecanoic acid	Lipids	Free fatty acids	505-95-3	A	8080	4950	6990	3760	2570	1850	3500	2840	2720	6400	7180	6810	14400	13800	13800	C08317	--
mws1337	220.12	202.1	219.111	[M+H]+	D-Pantothenic Acid	Others	Vitamin	79-83-4	A	1350000	1140000	1140000	703000	752000	745000	977000	881000	941000	1370000	1310000	1340000	1460000	1400000	1350000	C00864	ko00410,ko00770,ko01100,ko01110
pme1228	221.09	204	220.085	[M+H]+	5-Hydroxy-L-tryptophan	Amino acids and derivatives	Amino acids and derivatives	56-69-9	A	60500	48700	49400	61000	65600	63200	54000	60300	61700	32300	43600	32700	16700	15600	18200	C00643	ko00380,ko01100
Hmyp002656	222.08	130.06	221.068	[M+H]+	Methyl dioxindole-3-acetate	Others	Others	57061-18-4	A	315000	237000	302000	232000	228000	275000	261000	247000	203000	351000	262000	259000	280000	232000	197000	--	--
mws4174	222.1	138	221.09	[M+H]+	N-Acetyl-D-mannosamine	Others	Saccharides and Alcohols	7772-94-3	B	4860	6520	2980	8780	11200	8080	6800	5140	4800	3420	7930	5580	6020	4130	9930	C00645	ko00520,ko01100
pme2755	222	144	221.09	[M+H]+	N-Acetyl-D-glucosamine	Others	Saccharides and Alcohols	7512-17-6	B	383000	303000	281000	306000	336000	298000	288000	316000	258000	343000	325000	304000	283000	317000	277000	C00140	ko00520,ko01100,ko02010
mws5042	223.11	120.09	222.1	[M+H]+	L-Glycyl-L-phenylalanine	Amino acids and derivatives	Amino acids and derivatives	721-66-4	A	59900	63400	72200	33200	44400	51400	75800	66500	85300	35300	43900	49700	63900	61700	55700	--	--
mws0520	224.09	136	223.084	[M+H]+	N-Acetyl-L-tyrosine	Amino acids and derivatives	Amino acids and derivatives	537-55-3	B	26200	18900	19500	14700	25400	20200	16600	12200	16000	13200	14000	10800	16200	14500	8790	--	--
mws1429	223.13	161	224.141	[M-H]-	Vomifoliol	Others	Others	189351-15-3	B	531000	525000	465000	168000	174000	139000	125000	89400	109000	787000	927000	764000	749000	799000	650000	C04166	--
pme1194	228.1	112	227.091	[M+H]+	2'-Deoxycytidine	Nucleotides and derivatives	Nucleotides and derivatives	951-77-9	B	26500	15600	24000	9	9	9	16000	15500	16400	14000	9310	12500	11700	16000	16500	C00881	ko00240,ko01100,ko02010
mws0119	227.2	227.2	228.209	[M-H]-	Myristic Acid	Lipids	Free fatty acids	544-63-8	A	21200000	20600000	20400000	17900000	17200000	17400000	20000000	18900000	20200000	20200000	20400000	19600000	18800000	19800000	19000000	C06424	ko00061,ko01100
mws0474	229.14	211	230.152	[M-H]-	Dodecanedioic aicd	Organic acids	Organic acids	693-23-2	A	1770	1840	2210	1710	925	1060	1250	1930	1580	1410	1570	1720	2160	2890	2440	C02678	--
Lmhp001670	231.16	72.08	231.17	[M+H]+	L-Valyl-L-Leucine	Amino acids and derivatives	Amino acids and derivatives	3989-97-7	A	30400	23200	21800	22100	29900	27200	32500	34900	32100	18400	16500	17400	30600	22400	26300	--	--
pmb0962	235.1	118.3	234.158	[M+H]+	L-Lysine-Butanoic Acid	Amino acids and derivatives	Amino acids and derivatives	80407-71-2	B	21900	17700	13800	21000	30600	28000	10500	15900	17800	15100	16300	13500	13700	14900	14300	--	--
mws0984	236.08	164.06	237.086	[M-H]-	L-Sepiapterin	Nucleotides and derivatives	Nucleotides and derivatives	17094-01-8	B	7180	7670	8390	8410	9620	11400	7990	6410	7030	8940	7190	4210	4220	3830	4820	C00835	ko00790,ko01100
pme2827	239	223	240.245	[M-H]-	Palmitaldehyde	Others	Others	629-80-1	A	12700000	11200000	12500000	5710000	6150000	5680000	5550000	5250000	5190000	6010000	5730000	5530000	5740000	5500000	5990000	C00517	ko00071
pme0264	243.1	127	242.09	[M+H]+	Thymidine	Nucleotides and derivatives	Nucleotides and derivatives	50-89-5	B	20100	20300	15300	15500	13600	11700	17300	10600	10000	17600	16200	15400	33200	23900	21200	C00214	ko00240,ko01100
mws0359	241.22	241.22	242.225	[M-H]-	Pentadecanoic Acid	Lipids	Free fatty acids	1002-84-2	A	245000	241000	214000	176000	182000	198000	201000	174000	191000	204000	215000	215000	185000	171000	174000	C16537	--
ML10180524	244.09	112.05	243.086	[M+H]+	Cytarabine	Nucleotides and derivatives	Nucleotides and derivatives	147-94-4	A	398000	356000	369000	159000	193000	187000	215000	240000	221000	473000	483000	454000	575000	482000	518000	C02961	--
pme3732	244.09	112	243.086	[M+H]+	Cytidine	Nucleotides and derivatives	Nucleotides and derivatives	65-46-3	A	474000	401000	297000	259000	273000	220000	227000	238000	211000	429000	483000	417000	577000	473000	462000	C00475	ko00240,ko01100,ko02010
mws0248	243.06	110	244.07	[M-H]-	Uridine	Nucleotides and derivatives	Nucleotides and derivatives	58-96-8	A	137000	156000	113000	79600	65900	85400	80600	95100	81700	150000	139000	133000	171000	185000	177000	C00299	ko00240,ko01100,ko02010
pme2266	245.1	227	244.088	[M+H]+	Biotin	Others	Vitamin	58-85-5	B	50300	34000	38000	17500	22100	18400	12500	16900	12300	63700	53300	53100	41700	48000	49800	C00120	ko00780,ko01100,ko02010
Lmhp002031	245.18	86.1	245.186	[M+H]+	L-Leucyl-L-Leucine	Amino acids and derivatives	Amino acids and derivatives	3303-31-9	B	24700	19000	18800	17400	20400	22200	27100	21600	16300	11300	10700	10800	16800	22100	16800	--	--
pmb2591	245.09	203.2	246.1	[M-H]-	N-Acetyl-L-Tryptophan	Amino acids and derivatives	Amino acids and derivatives	1218-34-4	A	549000	380000	462000	139000	121000	184000	175000	180000	168000	947000	559000	591000	663000	922000	1120000	--	--
Lmrj002087	247.13	86.09	246.121	[M+H]+	L-Isoleucyl-L-Aspartate	Amino acids and derivatives	Amino acids and derivatives	-	A	48500	39000	30300	36600	34800	34400	26500	33000	31300	35300	30900	25800	39600	20400	24300	--	--
pma1840	250.14	147	250.144	[M]+	4-Coumaroylcholine	Alkaloids	Alkaloids	-	B	34500	32700	26400	40000	36400	46300	49300	41700	39400	15400	15900	17800	9	9	9	--	--
pme3961	252.11	136	251.102	[M+H]+	2'-Deoxyadenosine	Nucleotides and derivatives	Nucleotides and derivatives	958-09-8	A	60800	43300	47300	51800	70800	64200	48900	58200	45900	43900	48900	44000	29000	24100	24500	C00559	ko00230,ko01100,ko02010
mws0040	255.07	153	254.058	[M+H]+	Chrysin	Flavonoids	Flavonoid	480-40-0	A	146000	135000	126000	194000	202000	176000	133000	148000	146000	105000	117000	113000	89000	79800	71600	C10028	ko00941
mws0361	253.22	235.19	254.225	[M-H]-	Palmitoleic Acid	Lipids	Free fatty acids	373-49-9	A	3550	4050	4080	3460	3460	1930	4180	2440	3630	3100	3910	5170	4650	2320	2850	C08362	ko00061
pma3101	256.2	124.1	256.082	[M+H]+	Nicotinate D-ribonucleoside	Others	Vitamin	17720-18-2	A	708000	552000	514000	552000	629000	544000	573000	591000	597000	478000	414000	374000	619000	543000	581000	C05841	ko00760,ko01100
mws0120	258.11	104.11	257.103	[M+H]+	Choline Alfoscerate	Lipids	PC	28319-77-9	A	60700	57700	52400	26900	23200	24200	49400	38200	47900	27400	24800	27600	68800	69400	77600	C00670	ko00564,ko00565
Zmyn000110	258.04	78.96	259.046	[M-H]-	D-Glucosamine 1-phosphate	Others	Saccharides and Alcohols	2152-75-2	B	10500	9110	9280	10500	11900	6520	13100	13400	15000	8240	11100	5910	9950	5510	7030	C06156	ko00520,ko01100
mws0866	259.02	97	260.03	[M-H]-	D-Glucose 6-phosphate	Others	Saccharides and Alcohols	56-73-5	A	668000	592000	571000	717000	716000	727000	567000	555000	602000	555000	572000	590000	437000	431000	422000	C00092	ko00500,ko00562,ko00998,ko01100,ko01110
mws1090	259.02	97	260.03	[M-H]-	Glucose-1-phosphate	Others	Saccharides and Alcohols	59-56-3	A	676000	600000	567000	726000	749000	754000	584000	537000	614000	585000	587000	544000	477000	378000	419000	C00103	ko00010,ko00040,ko00052,ko00500,ko00520,ko00523,ko00561,ko01100,ko01110
pme3313	259	97	260.03	[M-H]-	D-Fructose 6-phosphate	Others	Saccharides and Alcohols	643-13-0	B	298000	228000	217000	292000	352000	325000	212000	218000	289000	205000	172000	210000	131000	187000	185000	C00085	ko00052,ko00500,ko00710,ko01100,ko01110,ko01200
Zmpn000095	261.04	78.96	262.045	[M-H]-	Sorbitol-6-phosphate	Others	Saccharides and Alcohols	20479-58-7	A	196000	167000	164000	158000	137000	157000	235000	214000	230000	136000	122000	118000	235000	199000	204000	C01096	ko00051,ko01100
Lmtn004049	263.13	204.12	264.136	[M-H]-	Abscisic acid	Organic acids	Organic acids	21293-29-8	B	91300	77500	76400	5950	6640	5710	130000	126000	122000	3970	5200	4750	189000	180000	169000	C06082	ko00906,ko01100,ko01110,ko04075
Lmlp003161	265.15	177.06	264.147	[M+H]+	N-Feruloylputrescine	Alkaloids	Phenolamine	501-13-3	B	532000	428000	411000	9	9	9	9	9	9	1900000	2070000	1170000	21600	39700	42400	C10497	ko00330,ko01100
Lmhp002001	265.15	72.08	265.155	[M+H]+	L-Valyl-L-Phenylalanine	Amino acids and derivatives	Amino acids and derivatives	3918-92-1	B	20700	14200	14000	13500	14000	10300	19200	17100	18700	11900	5960	10100	15300	11000	16400	--	--
Hmsn000210	133.01	115.01	266.224	[M-H]-	Methyl 7,10-hexadecadienoate	Lipids	Free fatty acids	-	A	13000000	11900000	11500000	11100000	10900000	11000000	11600000	11700000	11000000	12900000	12800000	12700000	12600000	11800000	11600000	--	--
pme0230	268.1	136.06	267.097	[M+H]+	Adenosine	Nucleotides and derivatives	Nucleotides and derivatives	58-61-7	A	22100000	18000000	18200000	18000000	16700000	17200000	18400000	18600000	17500000	17900000	17100000	17400000	19100000	17700000	17100000	C00212	ko00230,ko01100,ko02010
pme1184	268.1	152	267.097	[M+H]+	2'-Deoxyguanosine	Nucleotides and derivatives	Nucleotides and derivatives	961-07-9	B	70500	53400	53300	34500	34000	33000	38900	33600	30300	61500	43700	46800	100000	90700	78100	C00330	ko00230,ko01100,ko02010
mws1060	267.07	135	268.081	[M-H]-	9-(Arabinosyl)hypoxanthine	Nucleotides and derivatives	Nucleotides and derivatives	7013-16-3	B	51000	43000	44500	31800	26800	28600	31800	34900	29700	45300	43300	42500	57300	45800	43400	--	--
pmp000087	269.1	177.05	268.095	[M+H]+	2-Feruloyl-sn-glycerol	Phenolic acids	Phenolic acids	-	B	31300	19500	24900	9	9	9	9	9	9	35000	45900	43500	37700	38700	40400	--	--
mws0383	267.23	267.23	268.24	[M-H]-	Cis-10-Heptadecenoic Acid	Lipids	Free fatty acids	29743-97-3	A	139000	145000	136000	137000	117000	113000	144000	108000	134000	129000	172000	184000	125000	130000	126000	--	--
pmf0526	271.1	147.2	270.089	[M+H]+	Isoimperatorin	Lignans and Coumarins	Coumarins	482-45-1	A	20300000	17900000	16700000	42100	44300	44500	2580000	2690000	2740000	37000000	56400000	50400000	6250000	7800000	7150000	C16976	--
pme0376	271.06	151	272.068	[M-H]-	Naringenin (5,7,4'-Trihydroxyflavanone)	Flavonoids	Dihydroflavone	480-41-1	B	144000	140000	136000	202000	233000	219000	163000	151000	152000	125000	129000	130000	90200	87500	79200	C00509	ko00941,ko00943,ko01100,ko01110
Lmmn003323	271.23	225.22	272.235	[M-H]-	2-Hydroxyhexadecanoic acid	Organic acids	Organic acids	764-67-0	A	346000	272000	301000	285000	286000	262000	455000	450000	467000	174000	168000	166000	226000	201000	217000	--	--
pmb1452	275.1	213.2	273.267	[M+H]+	N-Lauryldiethanolamine	Others	Others	1541-67-9	B	46500	38000	39200	26100	28000	30700	25500	30200	24400	23400	30700	32100	48300	31100	42500	--	--
pme1201	273.08	167	274.084	[M-H]-	Phloretin	Flavonoids	Chalcones	60-82-2	A	13000000	13500000	12400000	17500000	16300000	17100000	14100000	13400000	14300000	10100000	10800000	10400000	6080000	5770000	5820000	C00774	ko00941,ko01110
pme3285	275.09	139	274.084	[M+H]+	Afzelechin (3,5,7,4'-Tetrahydroxyflavan)	Flavonoids	Flavanols	2545-00-8	B	29900	20500	20300	4590	8160	5140	9270	11900	7240	65100	62700	50700	36900	36500	24700	C09320	ko00941,ko01110
Lmrj002793	277.12	120.08	276.112	[M+H]+	Cyclo(Phe-Glu)	Amino acids and derivatives	Amino acids and derivatives	-	B	30600	23900	20300	18800	21000	23500	25300	18900	19200	30300	32100	31200	23700	24800	13800	--	--
pme1712	275	257	276.132	[M-H]-	L-Saccharopine	Amino acids and derivatives	Amino acids and derivatives	997-68-2	B	35000	24800	29800	7040	8660	10200	63200	60900	64000	13200	14400	13200	39500	34800	42200	C00449	ko00300,ko00310,ko01100,ko01110,ko01230
Lmlp012720	279.16	149.02	278.152	[M+H]+	Dibutyl phthalate	Phenolic acids	Phenolic acids	84-74-2	A	813000	669000	641000	760000	763000	752000	565000	580000	593000	790000	761000	741000	549000	530000	513000	C14214	--
mws0367	277.22	277.22	278.225	[M-H]-	α-Linolenic Acid*	Lipids	Free fatty acids	463-40-1	A	9920000	9050000	8560000	8220000	8580000	8620000	8700000	8740000	8970000	9800000	9960000	8960000	9050000	9070000	8700000	C06427	ko00592,ko01040,ko01100,ko01110
mws0366	277.22	277.22	278.225	[M-H]-	γ-Linolenic Acid*	Lipids	Free fatty acids	506-26-3	A	10100000	8760000	8500000	8040000	8570000	8790000	8760000	8710000	9250000	9690000	10200000	9020000	9090000	9100000	8630000	C06426	ko00591,ko01040,ko01100
pmb0889	279.23	95.1	278.225	[M+H]+	Punicic acid (9Z,11E,13Z-octadecatrienoic acid)	Lipids	Free fatty acids	544-72-9	B	200000	177000	145000	161000	147000	153000	142000	160000	139000	198000	188000	194000	193000	189000	197000	C08364	--
pmb1650	279.2	149.4	278.225	[M+H]+	Octadeca-11E,13E,15Z-trienoic acid	Lipids	Glycerol ester	25575-00-2	A	8860000	8120000	7520000	9110000	9210000	9320000	6850000	6640000	6980000	9400000	9130000	8780000	6430000	6120000	5810000	--	--
Lmhn002926	279.05	163.04	280.058	[M-H]-	p-Coumaroylmalic acid	Phenolic acids	Phenolic acids	-	B	1560000	1520000	1430000	1510000	1670000	1580000	2200000	2470000	2390000	769000	711000	760000	355000	321000	372000	--	--
mws0629	281.11	166	280.106	[M+H]+	L-Aspartyl-L-Phenylalanine	Amino acids and derivatives	Amino acids and derivatives	13433-09-5	B	94300	72100	57600	68900	64000	71200	78400	60700	66200	78500	69200	81800	68700	51500	51000	--	--
Lmbn006152	279.23	59.01	280.24	[M-H]-	(9Z,11E)-Octadecadienoic acid	Lipids	Free fatty acids	2540-56-9	B	17600	20700	18300	12800	15800	17200	15000	16400	16000	16200	19000	14700	19300	19200	19500	C04056	ko00591
mws1491	279.23	279.23	280.24	[M-H]-	Linoleic acid	Lipids	Free fatty acids	60-33-3	A	21100000	20400000	19300000	15400000	15400000	18200000	19100000	17800000	17100000	17400000	20100000	16800000	18600000	21000000	18100000	C01595	ko00591,ko01040,ko01100
YC512118	282.28	247.24	281.272	[M+H]+	Oleamide (9-Octadecenamide)	Lipids	Free fatty acids	301-02-0	A	76300	60900	59200	25000	65200	26000	31500	40100	20800	21000	45300	31800	31700	40300	45200	C19670	--
mws0396	281.25	281.25	282.256	[M-H]-	Elaidic Acid	Lipids	Free fatty acids	112-79-8	A	3480000	3750000	3660000	2780000	3040000	3070000	3980000	3430000	4040000	3580000	3730000	3570000	3820000	4170000	3880000	C01712	--
mws2623	281.25	281.25	282.256	[M-H]-	11-Octadecanoic acid(Vaccenic acid)	Lipids	Free fatty acids	506-17-2	A	1500000	1500000	1470000	1250000	1400000	1320000	1640000	1410000	1600000	1530000	1900000	1490000	1770000	1800000	1750000	C21944	--
pme1178	284.1	152	283.092	[M+H]+	Guanosine	Nucleotides and derivatives	Nucleotides and derivatives	118-00-3	A	1700000	1540000	1530000	1250000	1280000	1200000	1190000	1240000	1220000	1740000	1680000	1540000	2070000	1900000	1870000	C00387	ko00230,ko01100,ko02010
mws0668	283.07	151	284.076	[M-H]-	Xanthosine	Nucleotides and derivatives	Nucleotides and derivatives	146-80-5	B	95400	83400	78300	58400	54100	62200	105000	89200	81600	52200	60100	55800	110000	112000	99700	C01762	ko00230,ko00232,ko01100,ko01110,ko02010
pme0088	285.04	151	286.048	[M-H]-	Luteolin (5,7,3',4'-Tetrahydroxyflavone)	Flavonoids	Flavonoid	491-70-3	B	40600	35100	37500	25100	24100	24100	84400	111000	122000	9	9	9	13500	14500	9380	C01514	ko00941,ko00944,ko01100,ko01110
pmp000021	287.09	203.04	286.084	[M+H]+	Isooxypeucedanine	Lignans and Coumarins	Coumarins	5058-15-1	A	3700000	3230000	3080000	9	9	9	243000	266000	281000	7470000	14800000	12100000	1020000	1500000	1110000	--	--
mws0064	287.06	135	288.063	[M-H]-	Eriodictyol (5,7,3',4'-Tetrahydroxyflavanone)	Flavonoids	Dihydroflavone	552-58-9	B	18200000	16100000	15700000	15700000	16600000	14400000	11200000	12000000	11100000	21900000	23600000	22600000	11300000	11000000	9720000	C05631	ko00941,ko01100,ko01110
pmn001686	287.22	241.22	288.23	[M-H]-	10,16-Dihydroxypalmitic acid	Lipids	Free fatty acids	3233-90-7	A	14600	15900	13000	12700	12600	13700	16800	17900	16900	9810	11300	8490	13200	15700	15300	C08285	ko00073
pmb3081	289	97	290.004	[M-H]-	Glucarate O-Phosphoric acid	Others	Saccharides and Alcohols	-	B	1970000	2480000	2260000	4350000	3510000	3980000	4190000	2610000	2600000	1750000	2120000	1930000	1470000	1370000	1440000	--	--
pme3163	289	97	290.04	[M-H]-	D-Sedoheptuiose 7-phosphate	Others	Saccharides and Alcohols	2646-35-7	B	1880000	2470000	1530000	3310000	2720000	3220000	4030000	2100000	1830000	1530000	1640000	1220000	1010000	1070000	1180000	--	--
mws0054	289.07	245	290.079	[M-H]-	Catechin	Flavonoids	Flavanols	154-23-4	A	228000	205000	225000	218000	217000	202000	276000	257000	253000	315000	244000	286000	184000	216000	220000	C06562	ko00941,ko01110
pme0460	291.09	139.04	290.079	[M+H]+	Epicatechin	Flavonoids	Flavanols	490-46-0	A	10500000	9460000	8260000	7560000	7540000	7490000	6860000	6270000	6980000	11100000	11300000	10900000	12000000	10100000	11900000	C09727	ko00941,ko01100,ko01110
Lmgp004167	291.09	139.04	290.079	[M+H]+	3',4,4',5,7-Pentahydroxyflavan (Luteoforol)	Flavonoids	Flavonoid	13392-26-2	B	40700	24800	28500	29700	35000	41800	29200	48600	42000	20700	21200	26400	18300	15100	13900	C05907	ko00941
pmb2657	289.1	97.1	290.123	[M-H]-	Argininosuccinic acid	Organic acids	Organic acids	2387-71-5	B	382000	365000	331000	304000	348000	317000	276000	245000	271000	299000	293000	244000	196000	237000	235000	C03406	ko00220,ko00250,ko01100,ko01110,ko01230
pmb0885	291	190.9	290.188	[M+H]+	4-Oxo-9Z,11Z,13E,15E-Octadecatetraenoic Acid	Lipids	Free fatty acids	-	B	82300	69900	74700	60100	66300	65100	44000	57700	61500	80300	78000	77800	101000	82300	82400	--	--
Zmpn003368	293.21	195.14	294.219	[M-H]-	13S-Hydroxy-9Z,11E,15Z-octadecatrienoic acid	Lipids	Free fatty acids	87984-82-5	A	58600	49500	49100	25700	29500	28800	27600	27000	27200	74200	72300	66600	71800	72800	65800	C16316	ko00592
pmb2792	293.21	193.1	294.219	[M-H]-	13-Hydroxy-6,9,11-octadecatrienoic acid	Lipids	Free fatty acids	74784-20-6	B	116000	101000	95200	100000	49300	72000	81400	53700	63400	58800	61000	94300	51900	68000	51000	--	--
pmb2787	293.21	275.1	294.219	[M-H]-	9-Oxo-10E,12Z-octadecadienoic acid	Lipids	Free fatty acids	54232-59-6	B	7780	8100	5090	6490	10300	6240	7740	6820	6460	6450	8200	6730	7650	9940	9690	C14766	ko00591
Lmqp000329	296.07	104.11	295.056	[M+H]+	5-Aminoimidazole ribonucleotide	Nucleotides and derivatives	Nucleotides and derivatives	25635-88-5	B	172000	162000	149000	106000	102000	112000	200000	172000	180000	104000	79600	79400	235000	241000	221000	--	--
pmb2799	295.23	195.2	296.235	[M-H]-	12,13-Epoxy-9-Octadecenoic Acid	Lipids	Free fatty acids	6799-85-5	B	38500	34200	37000	35000	33800	33900	38000	35300	36700	37800	39400	37900	34800	36900	30700	C14826	ko00591,ko01100
Lmbn005662	295.23	171.1	296.235	[M-H]-	9(10)-EpOME;(9R,10S)-(12Z)-9,10-Epoxyoctadecenoic acid	Lipids	Free fatty acids	16833-56-0	B	182000	161000	150000	157000	159000	158000	157000	154000	157000	187000	167000	165000	159000	159000	149000	C14825	ko00591,ko01100
Rfmb091	295.23	195.14	296.235	[M-H]-	9S-Hydroxy-10E,12Z-octadecadienoic acid	Lipids	Free fatty acids	15514-85-9	A	189000	171000	157000	144000	140000	142000	151000	156000	156000	192000	191000	187000	201000	208000	203000	C14767	ko00591
Lmbn005369	295.23	195.14	296.235	[M-H]-	13(S)-HODE;13(S)-Hydroxyoctadeca-9Z,11E-dienoic acid	Lipids	Free fatty acids	10219-69-9	A	159000	134000	129000	113000	118000	112000	130000	126000	123000	156000	157000	156000	163000	175000	158000	C14762	ko00591
pme1474	298.1	136	297.09	[M+H]+	5'-Deoxy-5'-(methylthio)adenosine	Nucleotides and derivatives	Nucleotides and derivatives	2457-80-9	A	6660000	5370000	5350000	7200000	7680000	7750000	6130000	6390000	6710000	3970000	3410000	2970000	2880000	2640000	2900000	C00170	ko00270,ko00908,ko01100
Lmln001195	297.1	135.07	298.105	[M-H]-	Picein (4-Acetylphenyl-glucoside)	Phenolic acids	Phenolic acids	530-14-3	B	35800	36000	36200	26500	31400	21600	30800	28100	25000	27500	49800	37400	31100	28200	33200	C10720	--
Hmyn000254	297.12	59.01	298.12	[M-H]-	Tababiphenyl C	Others	Others	1644433-50-0	B	244000	221000	240000	204000	212000	214000	118000	150000	198000	327000	265000	200000	241000	173000	169000	--	--
Zmyn004714	297.24	183.14	298.251	[M-H]-	Ricinoleic acid	Lipids	Free fatty acids	141-22-0	B	28700	25800	22400	27800	28500	25000	25100	26600	25100	24600	23000	26700	27200	26700	28500	C08365	--
pmf0297	297.32	183.1	298.324	[M-H]-	1-Eicosanol	Lipids	Free fatty acids	629-96-9	B	30500	27500	27500	27700	27500	25900	25400	24900	24600	27100	27500	28400	25600	24300	28800	--	--
mws0724	298.08	208	299.087	[M-H]-	8-Hydroxyguanosine	Nucleotides and derivatives	Nucleotides and derivatives	3868-31-3	B	14700	14100	15100	7690	11900	10600	16000	10600	13400	15300	13900	14000	10500	8310	12100	--	--
mws0058	299.06	284	300.063	[M-H]-	Diosmetin (5,7,3'-Trihydroxy-4'-methoxyflavone)	Flavonoids	Flavonoid	520-34-3	B	9690	9720	8560	8310	11800	9930	12900	15800	13000	5160	6810	7100	7020	9020	7600	C10038	--
Zmhn001358	299.08	137.02	300.084	[M-H]-	4-O-Glucosyl-4-hydroxybenzoic acid	Phenolic acids	Phenolic acids	-	A	2400000	2000000	2300000	2200000	2240000	2240000	2790000	2740000	2890000	1650000	1480000	1490000	1990000	1700000	1700000	--	--
Zmhn001926	299.08	137.02	300.084	[M-H]-	1-O-Salicyl-D-glucose	Phenolic acids	Phenolic acids	60517-74-0	A	6540000	6100000	5800000	7260000	7640000	7660000	8790000	8810000	6970000	4260000	4100000	4390000	4690000	4220000	4160000	--	--
pmb3142	299.1	137.1	300.085	[M-H]-	Salicylic acid-2-O-glucoside	Phenolic acids	Phenolic acids	10366-91-3	B	2760000	2870000	2880000	3090000	2800000	2650000	2460000	2250000	2450000	3040000	2990000	3410000	2820000	3000000	2600000	--	--
mws2367	299.11	119	300.121	[M-H]-	Salidroside	Phenolic acids	Phenolic acids	10338-51-9	B	235000	267000	313000	512000	472000	409000	384000	406000	343000	152000	169000	143000	20600	24100	24000	C06046	ko00350,ko01100
Zmyn005384	299.26	253.26	300.266	[M-H]-	2R-Hydroxyoctadecanoic Acid	Lipids	Free fatty acids	26633-48-7	B	13100	13800	12700	12400	7750	10100	21700	15100	14100	11200	15100	11600	10700	11200	10700	C03042	--
Lmqn008288	299.26	299.26	300.267	[M-H]-	3-Hydroxyoctadecanoic Acid	Lipids	Free fatty acids	45261-96-9	B	322000	265000	270000	189000	219000	186000	194000	273000	329000	275000	236000	253000	663000	213000	221000	--	--
pme2954	303.05	137.02	302.043	[M+H]+	Quercetin	Flavonoids	Flavonols	117-39-5	B	276000	231000	270000	229000	151000	216000	154000	126000	127000	380000	286000	219000	191000	168000	228000	C00389	ko00941,ko00944,ko01100,ko01110
Zmhn000892	301.09	139.05	302.1	[M-H]-	4-O-Glucosyl-3,4-dihydroxybenzyl alcohol	Phenolic acids	Phenolic acids	-	B	221000	220000	226000	141000	120000	128000	133000	141000	147000	267000	241000	263000	267000	246000	265000	--	--
mws1375	304.15	185.09	303.143	[M+H]+	Nicotianamine	Amino acids and derivatives	Amino acids and derivatives	34441-14-0	B	39400	22400	44000	28100	30900	27500	34000	37800	40300	33600	22700	20000	23300	30400	20800	C05324	--
pmn001610	307.26	307.3	308.272	[M-H]-	Eicosadienoic acid	Lipids	Free fatty acids	5598-38-9	A	43000	55400	55600	16700	21600	20300	29800	19700	30600	19800	27300	20400	19400	30000	26500	C16525	ko01040
Lmhn003074	309.06	193.05	310.069	[M-H]-	Feruloylmalic acid	Phenolic acids	Phenolic acids	-	B	57600	46200	52600	37800	31500	40700	70100	57200	54200	54200	42100	49900	23400	31600	26600	--	--
pmb2791	309.21	209.1	310.1	[M-H]-	9-Hydroperoxy-10E,12,15Z-octadecatrienoic acid	Lipids	Free fatty acids	111004-08-1	B	47800	38300	38400	38700	21100	38800	29600	14700	23100	30100	30900	35400	35700	36400	36700	C16321	ko00592,ko01110
pme3967	312.13	180	311.123	[M+H]+	2-(Dimethylamino)guanosine	Nucleotides and derivatives	Nucleotides and derivatives	2140-67-2	A	685000	607000	581000	286000	305000	284000	498000	490000	443000	731000	659000	614000	1010000	919000	917000	--	--
Lmtn003441	311.11	149.06	312.121	[M-H]-	2-Acetyl-3-hydroxyphenyl-1-O-glucoside	Phenolic acids	Phenolic acids	-	B	18600	14900	14800	15600	21300	19800	13900	15600	12100	39900	32400	23000	4810	3500	5450	--	--
pmn001689	311.22	223.17	312.23	[M-H]-	9-Hydroxy-12-oxo-15(Z)-octadecenoic acid	Lipids	Free fatty acids	-	B	33700	35400	34700	31400	33400	35100	33300	29200	30600	34900	36800	34000	35800	36200	33800	C21924	ko00592,ko01110
Lmbn005287	311.22	249.22	312.23	[M-H]-	7S,8S-DiHODE; (9Z,12Z)-(7S,8S)-Dihydroxyoctadeca-9,12-dienoic acid	Lipids	Free fatty acids	143288-65-7	B	53900	48700	48700	42800	41000	40700	65800	71500	69200	51500	46300	42900	38200	33300	34200	C07354	ko00591
pmb2804	311.1	171.3	312.23	[M-H]-	13S-Hydroperoxy-9Z,11E-octadecadienoic acid	Lipids	Free fatty acids	33964-75-9	B	111000	112000	116000	118000	117000	116000	117000	118000	123000	106000	112000	107000	119000	120000	121000	C04717	ko00591,ko01100
Lmbn004685	311.22	223.17	312.23	[M-H]-	5S,8R-DiHODE; (5S,8R,9Z,12Z)-5,8-Dihydroxyoctadeca-9,12-dienoate	Lipids	Free fatty acids	-	B	33000	35000	34100	29800	33900	30900	31100	32800	32400	35500	34200	38000	35500	36700	33300	C20186	ko00591
mws1174	313.07	253	314.079	[M-H]-	3-O-Acetylpinobanksin	Flavonoids	Dihydroflavonol	52117-69-8	B	92100	88800	87900	69300	102000	75800	121000	137000	98200	55200	64500	71600	75500	64700	77500	C16418	ko00941
Lmbn005487	313.24	251.24	314.246	[M-H]-	12,13-DHOME; (9Z)-12,13-Dihydroxyoctadec-9-enoic acid	Lipids	Free fatty acids	263399-35-5	A	165000	155000	142000	138000	144000	140000	199000	209000	201000	138000	125000	126000	116000	96100	106000	C14829	ko00591
mws0988	315.05	165	316.058	[M-H]-	Rhamnetin (7-O-Methxyl Quercetin)	Flavonoids	Flavonols	90-19-7	A	30800	33500	30700	40700	69700	65900	61700	57100	84100	4600	3420	4420	3610	3590	2990	C10176	--
Lmdp003808	317.07	302.04	316.058	[M+H]+	Azaleatin (5-O-Methylquercetin)	Flavonoids	Flavonols	529-51-1	B	63600	75200	92400	67000	109000	41100	70100	91800	83500	37700	56800	45500	74600	136000	135000	C10022	--
pmn001367	315.07	153.02	316.079	[M-H]-	Protocatechuic acid-4-O-glucoside	Phenolic acids	Phenolic acids	-	A	8270000	8100000	8330000	11100000	10600000	10800000	11600000	11700000	11200000	4100000	4420000	3200000	2990000	2900000	2630000	--	--
pmn001553	315.11	153.1	316.116	[M-H]-	Cimidahurinine	Phenolic acids	Phenolic acids	142542-89-0	A	2890000	2430000	2600000	3390000	3730000	3450000	2870000	2950000	2850000	2230000	2320000	2160000	1810000	1620000	1560000	--	--
mws0032	319.04	153	318.038	[M+H]+	Myricetin	Flavonoids	Flavonols	529-44-2	B	32700	28500	33900	9	9	9	9	9	9	168000	148000	141000	54800	63500	54400	C10107	ko00941,ko00944,ko01110
pmb0751	321.1	147.3	320.09	[M+H]+	Trans-5-O-(p-Coumaroyl)shikimate	Phenolic acids	Phenolic acids	-	B	176000	136000	125000	9	9	9	93800	82600	92400	98200	107000	83400	337000	335000	297000	C02947	ko00940,ko00941,ko00945,ko01100,ko01110
pmb0325	322.21	177.05	321.205	[M+H]+	Feruloylspermidine	Alkaloids	Phenolamine	-	B	69500	64000	77500	18400	15100	22300	17100	18900	19700	110000	119000	98600	90800	73100	84400	--	--
pme3188	323.03	211	324.036	[M-H]-	Uridine 5'-monophosphate	Nucleotides and derivatives	Nucleotides and derivatives	58-97-9	B	28300	25300	24900	25400	28600	26500	22900	27700	30700	25100	17500	17600	23300	25100	25600	C00105	ko00240,ko01100
mws0983	326.31	62.06	325.298	[M+H]+	N-Oleoylethanolamine	Alkaloids	Alkaloids	111-58-0	B	49800	42000	34500	12800	9820	9610	15200	23300	20900	13300	11900	9090	41500	31200	36100	C20792	--
Zmhn002301	325.09	163.04	326.1	[M-H]-	p-Coumaric acid-4-O-glucoside	Phenolic acids	Phenolic acids	117405-48-8	B	22700000	21200000	20900000	21800000	23200000	23800000	23100000	24600000	25100000	18300000	18100000	18000000	21700000	18300000	19200000	C06739	--
Lmtn002233	327.11	165.05	328.116	[M-H]-	Androsin	Others	Others	531-28-2	A	4700000	3940000	4280000	4610000	4350000	4190000	3900000	4020000	4170000	4080000	3750000	3680000	4980000	4860000	5420000	--	--
pmn001690	327.14	165.09	328.152	[M-H]-	3-Hydroxy-4-isopropylbenzylalcohol-3-O-glucoside	Phenolic acids	Phenolic acids	-	B	152000	131000	133000	219000	194000	145000	163000	148000	149000	179000	168000	178000	77300	54100	84100	--	--
mws0884	328.05	134.2	329.053	[M-H]-	Cyclic 3',5'-Adenylic acid	Nucleotides and derivatives	Nucleotides and derivatives	60-92-4	B	26300	20900	24400	21500	20900	22700	21600	24100	19900	18200	20300	18400	22700	22700	24000	C00575	ko00230,ko01100
Lmcp004369	331.08	287.05	330.074	[M+H]+	Quercetin-3',4'-dimethyl ether	Flavonoids	Flavonols	3306-29-4	B	16200	13500	9210	23300	9070	9160	8870	13800	12200	14200	14300	15900	9	9	9	--	--
Zmhn001883	329.09	209.04	330.095	[M-H]-	Vanillic acid-4-O-glucoside	Phenolic acids	Phenolic acids	32142-31-7	A	123000	113000	110000	87100	86900	101000	121000	111000	119000	128000	134000	140000	111000	87600	117000	--	--
Lmtn002565	329.11	167.03	330.095	[M-H]-	1-O-Vanilloyl-D-Glucose	Phenolic acids	Phenolic acids	-	A	11600000	9980000	9200000	13500000	13900000	13500000	12200000	11900000	11800000	7710000	8020000	7230000	3890000	3750000	3930000	C20470	--
pmn001517	329.12	167	330.131	[M-H]-	3,4,5-Trimethoxyphenyl-1-O-Glucoside	Phenolic acids	Phenolic acids	-	A	2060000	1730000	1770000	1360000	1800000	1700000	1910000	1580000	1440000	1690000	1620000	1740000	1980000	2190000	1960000	--	--
Lmbn004240	329.23	199.13	330.241	[M-H]-	9,10-Dihydroxy-12,13-epoxyoctadecanoic acid	Lipids	Free fatty acids	-	B	9350	12200	10300	3410	2520	2520	4000	4940	4830	14700	13000	13300	17100	17900	17300	C14837	ko00591
pmn001694	329.23	229.15	330.241	[M-H]-	9,10,13-Trihydroxy-11-Octadecenoic Acid	Lipids	Free fatty acids	29907-57-1	A	166000	170000	178000	198000	193000	192000	267000	279000	267000	89300	93600	88300	116000	117000	113000	C14835	ko00591
pmp001284	331.28	313.27	330.277	[M+H]+	Monopalmitin	Lipids	Glycerol ester	542-44-9	B	20000	17900	17800	12400	11100	12500	12100	9640	11500	15600	14200	13500	13400	14100	16800	--	--
pme3184	332.08	136	331.068	[M+H]+	2'-Deoxyadenosine-5'-monophosphate	Nucleotides and derivatives	Nucleotides and derivatives	653-63-4	A	1230000	1170000	1270000	1180000	1240000	1250000	1220000	1040000	999000	1730000	1730000	1660000	1410000	1270000	1080000	C00360	ko00230,ko01100
pmb0789	332.13	152.07	331.127	[M+H]+	Pyridoxine-5'-O-glucoside	Others	Vitamin	-	B	5870000	5370000	6220000	5270000	5330000	5620000	4720000	4530000	4710000	7050000	6830000	6950000	5590000	5610000	5260000	C03996	--
pmc0066	333.05	137.05	332.052	[M+H]+	2'-Deoxyinosine-5'-monophosphate	Nucleotides and derivatives	Nucleotides and derivatives	3393-18-8	A	92400	80400	72000	205000	203000	191000	122000	132000	135000	73600	77700	61700	44700	44200	57800	C06196	ko00230
pmn001518	331.07	169.01	332.074	[M-H]-	1-O-Galloyl-D-glucose	Tannins	Tannin	58511-73-2	B	2040000	1820000	1830000	1400000	1560000	1440000	1340000	1420000	1440000	2250000	2160000	2220000	1980000	1760000	1740000	C01158	--
Lmfn000604	331.07	169.01	332.074	[M-H]-	6-O-Galloyl-glucose	Tannins	Tannin	13186-19-1	B	2180000	2470000	2240000	3170000	3420000	3090000	2460000	2560000	2670000	1300000	854000	1460000	1640000	1360000	793000	--	--
Hmln000873	331.07	169.01	332.075	[M-H]-	2-O-Galloyl-glucose	Tannins	Tannin	-	B	1080000	1140000	1300000	9	9	9	9	9	9	1980000	1860000	2140000	2360000	2320000	1850000	--	--
Lmmn001294	331.1	153.02	332.111	[M-H]-	Koaburaside	Phenolic acids	Phenolic acids	41653-73-0	A	4230000	3890000	3950000	5100000	4570000	5180000	4600000	4910000	4720000	3290000	2930000	3080000	2710000	2530000	2360000	--	--
mws0675	335.06	123	334.057	[M+H]+	β-Nicotinamide mononucleotide	Nucleotides and derivatives	Nucleotides and derivatives	1094-61-7	B	86400	95500	59900	35200	60400	47300	61500	50500	51600	93200	96900	65400	113000	88000	107000	C00455	ko00760,ko01100
Lmqn000432	333.06	333.06	334.067	[M-H]-	1-(sn-Glycero-3-phospho)-1D-myo-inositol	Others	Saccharides and Alcohols	-	B	467000	680000	326000	736000	607000	684000	521000	448000	377000	596000	639000	521000	473000	353000	434000	--	--
Hmln002806	335.08	179.03	336.085	[M-H]-	5-O-Caffeoylshikimic acid	Phenolic acids	Phenolic acids	180981-12-8	B	143000	113000	135000	157000	172000	164000	168000	203000	185000	93800	102000	135000	56300	50600	42500	C10434	ko00940,ko00941,ko00945,ko01100,ko01110
pmb2636	335.1	253.1	336.23	[M-H]-	8,15-Dihydroxy-5,9,11,13-eicosatetraenoic acid	Lipids	Free fatty acids	77667-08-4	B	21200	16300	18000	22800	27600	22300	16200	17100	18900	12200	13900	13000	11700	9140	10100	--	--
pmb3068	337.09	173.1	338.1	[M-H]-	1-O-p-Coumaroylquinic acid	Phenolic acids	Phenolic acids	-	A	524000	424000	420000	915000	927000	770000	713000	919000	675000	260000	297000	282000	48300	68500	60500	--	--
pma6460	337.09	163.04	338.1	[M-H]-	4-O-p-Coumaroylquinic acid	Phenolic acids	Phenolic acids	32451-86-8	A	2210000	2130000	2160000	3000000	2890000	2700000	2570000	2990000	2550000	1790000	1800000	1750000	458000	468000	422000	C10441	--
pmb3074	337.09	191.05	338.1	[M-H]-	5-O-p-Coumaroylquinic acid	Phenolic acids	Phenolic acids	1899-30-5	A	3610000	3630000	3100000	4320000	4180000	4650000	4420000	4680000	4650000	2190000	2230000	2330000	912000	988000	1010000	C12208	ko00940,ko00941,ko00945,ko01110
pme3311	339	97	339.996	[M-H]-	D-Fructose-1,6-biphosphate	Others	Saccharides and Alcohols	488-69-7	B	5420	7590	6990	8960	7190	7100	12500	9010	7310	9	5270	9	10800	4330	6110	C00354	ko00400,ko00710,ko01100,ko01110,ko01200
mws1015	339.07	177	340.079	[M-H]-	Esculin (6,7-DihydroxyCoumarin-6-glucoside)	Lignans and Coumarins	Coumarins	531-75-9	A	812000	764000	823000	289000	254000	290000	272000	273000	260000	964000	994000	938000	1360000	1440000	1390000	C09264	--
pma0149	341.08	207.07	340.079	[M+H]+	Sinapoyl malate	Phenolic acids	Phenolic acids	92344-58-6	B	31200	33000	22200	13400	27100	17300	25100	27800	10900	39300	53200	39600	36100	44300	33500	C02887	ko00940
Xmgp006913	341.14	137.06	340.131	[M+H]+	2,4,2',4'-tetrahydroxy-3'-prenylchalcone	Flavonoids	Chalcones	-	B	48000	59800	43200	9	9	9	28800	28800	23200	30500	32000	47200	185000	157000	144000	--	--
pmn001420	341.09	179.04	342.095	[M-H]-	1-O-[(E)-Caffeoyl]-D-glucose	Phenolic acids	Phenolic acids	-	A	2490000	2570000	2360000	1830000	1950000	1830000	2090000	1860000	1940000	2700000	2490000	2420000	3500000	3880000	3700000	--	--
mws0264	341.11	119	342.116	[M-H]-	D-(+)-Trehalose	Others	Saccharides and Alcohols	99-20-7	A	385000	527000	641000	485000	463000	436000	827000	403000	639000	842000	683000	683000	573000	521000	515000	C01083	ko00500,ko01100,ko01110,ko02010
mws1333	341.11	113	342.116	[M-H]-	Melibiose	Others	Saccharides and Alcohols	585-99-9	A	321000	309000	386000	326000	328000	364000	428000	369000	403000	459000	492000	352000	366000	443000	390000	C05402	ko00052,ko01100,ko02010
pme0519	341.11	119.03	342.116	[M-H]-	D-(+)-Sucrose	Others	Saccharides and Alcohols	57-50-1	A	455000	482000	585000	501000	514000	623000	490000	402000	522000	571000	590000	712000	509000	772000	504000	C00089	ko00052,ko00500,ko01100,ko01110,ko02010
MA10039641	341.11	89.02	342.116	[M-H]-	Lactobiose	Others	Saccharides and Alcohols	63-42-3	A	937000	1040000	933000	886000	767000	969000	1110000	750000	1220000	1220000	1360000	902000	878000	1270000	1150000	C00243	ko00052,ko01100,ko02010
mws5038	341.11	89.02	342.116	[M-H]-	Isomaltulose	Others	Saccharides and Alcohols	13718-94-0	A	1100000	1270000	1180000	899000	1010000	1080000	856000	1050000	953000	1220000	1340000	1110000	1040000	1460000	681000	C01742	--
mws0906	341.12	179	342.131	[M-H]-	Coniferin	Phenolic acids	Phenolic acids	531-29-3	A	280000	292000	273000	373000	322000	281000	429000	334000	455000	172000	188000	221000	134000	84500	95900	C00761	ko00940
Zmln000899	343.11	181.05	344.111	[M-H]-	Syringaldehyde-4-O-glucoside	Phenolic acids	Phenolic acids	-	A	715000	660000	645000	659000	638000	658000	440000	455000	502000	909000	885000	816000	400000	425000	351000	--	--
Lmmn000774	343.1	181.05	344.111	[M-H]-	Dihydrocaffeoylglucose	Phenolic acids	Phenolic acids	-	B	116000	142000	144000	130000	88000	110000	120000	104000	97700	79200	94700	97700	223000	176000	155000	--	--
mws0609	344.04	150	345.047	[M-H]-	Guanosine 3',5'-cyclic monophosphate	Nucleotides and derivatives	Nucleotides and derivatives	7665-99-8	B	17800	13600	13000	17200	12200	11600	11100	7860	12700	11200	9480	9730	7590	9390	6900	C00942	ko00230,ko01100
pmb0801	346.11	184.1	345.106	[M+H]+	4-Pyridoxic acid-O-glucoside	Others	Vitamin	-	B	43700	38700	34600	30500	41500	40900	28500	30600	36500	48900	48000	50400	27400	29300	30000	--	--
Lmtn000940	345.08	139.04	346.09	[M-H]-	1-O-(3,4-Dihydroxy-5-methoxy-benzoyl)-glucoside	Phenolic acids	Phenolic acids	-	A	746000	747000	654000	509000	419000	473000	453000	457000	453000	1400000	1350000	1380000	466000	437000	458000	--	--
pmb0981	348.07	136	347.063	[M+H]+	Adenosine 5'-monophosphate	Nucleotides and derivatives	Nucleotides and derivatives	61-19-8	A	1830000	1700000	1550000	2050000	2350000	2260000	1210000	1190000	1260000	2060000	1930000	2060000	1340000	1120000	1460000	C00020	ko00230,ko00908,ko01100,ko01110
Lmhp011562	353.27	261.22	352.261	[M+H]+	1-α-Linolenoyl-glycerol	Lipids	Glycerol ester	-	A	1230000	979000	970000	1040000	960000	923000	917000	952000	863000	1180000	1130000	990000	1130000	1050000	1050000	--	--
Lmhp011388	353.27	261.22	352.261	[M+H]+	2-α-Linolenoyl-glycerol	Lipids	Glycerol ester	55268-58-1	A	1280000	990000	1030000	1090000	1070000	998000	878000	931000	835000	1290000	1170000	1070000	1110000	1090000	1060000	--	--
mws0178	353.09	191.01	354.095	[M-H]-	Chlorogenic acid	Phenolic acids	Phenolic acids	327-97-9	A	2150000	2190000	2140000	2960000	3040000	3340000	3010000	3480000	3170000	1130000	918000	1080000	548000	600000	455000	C00852	ko00940,ko00941,ko00945,ko01110
mws2108	353.09	135.1	354.095	[M-H]-	Cryptochlorogenic acid	Phenolic acids	Phenolic acids	905-99-7	A	1290000	1100000	1060000	1470000	1590000	1960000	1630000	1640000	1630000	880000	967000	829000	134000	135000	91700	--	--
Lmhp112042	355.28	263.24	354.277	[M+H]+	1-Linoleoylglycerol	Lipids	Glycerol ester	2277-28-3	A	105000	75300	76500	74900	70100	65600	58200	61700	58500	96000	94700	84800	106000	90100	88100	--	--
Lmhp012042	355.28	263.24	354.277	[M+H]+	2-Linoleoylglycerol	Lipids	Glycerol ester	3443-82-1	A	91200	72800	69200	58300	56100	55000	49300	48500	47400	100000	93800	86500	114000	109000	95700	--	--
pmp001283	355.28	337.27	354.277	[M+H]+	1-Monolinolein	Lipids	Glycerol ester	26545-74-4	B	11800	9030	12500	4920	1940	5030	8080	6060	6410	12500	10100	11500	14500	15900	15000	--	--
Zmhn002422	355.1	193.05	356.11	[M-H]-	1-O-Feruloyl-D-Glucose	Phenolic acids	Phenolic acids	-	A	991000	873000	984000	302000	310000	299000	482000	489000	464000	1180000	1370000	1240000	1480000	1350000	1510000	C17759	--
Zmhn002334	355.1	193.05	356.111	[M-H]-	6-O-Feruloyl-D-glucose	Phenolic acids	Phenolic acids	137887-25-3	A	296000	308000	266000	304000	344000	348000	363000	371000	360000	352000	335000	345000	66200	52400	59900	--	--
pmb0296	357.3	265.4	356.293	[M+H]+	1-Oleoyl-Sn-Glycerol	Lipids	Glycerol ester	129784-87-8	A	185000	171000	147000	163000	137000	128000	179000	163000	149000	153000	149000	141000	200000	192000	184000	--	--
Zmhn003082	357.08	173.04	358.09	[M-H]-	5-O-Galloyl-methyl quinine ester	Phenolic acids	Phenolic acids	-	B	20800	40700	17900	27400	22300	19200	11700	31200	34100	25600	23400	15800	10600	9340	11600	--	--
mws0097	357.13	151	358.142	[M-H]-	Pinoresinol	Lignans and Coumarins	Lignans	487-36-5	B	181000	178000	148000	55000	54100	58100	112000	132000	136000	88600	85100	77900	388000	401000	383000	C05366	ko00998,ko01110
pmb3107	359.1	182.1	360.106	[M-H]-	Glucosyringic Acid	Phenolic acids	Phenolic acids	-	B	637000	597000	568000	585000	598000	554000	538000	554000	622000	576000	564000	547000	595000	567000	591000	--	--
Lmmn003748	359.15	180.08	360.157	[M-H]-	(+)-Isolariciresinol	Lignans and Coumarins	Lignans	548-29-8	B	9000	4770	5620	7350	8690	8020	11000	8310	15100	4160	4100	2790	1270	9	9	--	--
pmb0998	364.07	152.1	363.058	[M+H]+	Guanosine 5'-monophosphate	Nucleotides and derivatives	Nucleotides and derivatives	85-32-5	B	21100	19200	14700	19200	26500	38700	17600	15200	17300	28100	23600	26600	15000	13000	10300	C00144	ko00230,ko01100
mws5040	365.11	203.05	364.078	[M+H]+	Turanose	Others	Saccharides and Alcohols	547-25-1	B	249000	194000	195000	183000	205000	138000	204000	134000	172000	259000	253000	222000	219000	226000	256000	C19636	--
pmb0964	366.2	204.1	365.17	[M+H]+	Isopentenyladenine-7-N-glucoside	Nucleotides and derivatives	Nucleotides and derivatives	-	B	41500	33300	31400	40000	33000	38400	24100	29200	23600	37600	40600	31300	37500	33600	37300	--	--
Lmgp003270	369.16	177.06	368.074	[M+H]+	Scopoletin-7-O-glucuronide	Lignans and Coumarins	Coumarins	132752-65-9	B	523000	442000	477000	364000	327000	319000	464000	481000	487000	522000	544000	584000	426000	397000	385000	--	--
mws0179	367.1	190.9	368.111	[M-H]-	Chlorogenic acid methyl ester	Phenolic acids	Phenolic acids	29708-87-0	B	126000	123000	92600	117000	71500	105000	132000	127000	162000	105000	131000	136000	91300	86400	66600	--	--
pmb0752	369.12	177.1	368.111	[M+H]+	3-O-Feruloylquinic acid	Phenolic acids	Phenolic acids	1899-29-2	A	41700	36000	22100	17000	25400	20600	23500	28200	29600	39700	32700	36300	24400	24900	20600	C02572	--
pma3724	369.1	177.1	368.111	[M+H]+	1-O-Feruloylquinic acid	Phenolic acids	Phenolic acids	-	B	660000	531000	524000	401000	369000	405000	586000	588000	544000	680000	641000	631000	432000	501000	445000	--	--
Lmbp002255	371.1	209.05	370.09	[M+H]+	Fraxetin-8-O-glucoside (Fraxin)	Lignans and Coumarins	Coumarins	524-30-1	B	134000	95000	92300	77500	67000	82100	85200	82600	90600	121000	108000	108000	132000	119000	112000	C09266	--
Lmbp002309	371.1	209.05	370.126	[M+H]+	Sinapaldehyde-4-O-Glucoside	Phenolic acids	Phenolic acids	154461-65-1	B	123000	107000	109000	93600	85200	80700	72800	78400	88900	87300	111000	101000	115000	124000	115000	--	--
pmn001695	371.1	249.06	372.106	[M-H]-	Trihydroxycinnamoylquinic acid	Phenolic acids	Phenolic acids	-	A	3100000	3070000	3020000	3290000	3530000	2890000	3560000	3950000	4130000	2960000	3390000	2890000	1900000	1690000	1710000	--	--
mws0055	373.13	343	372.121	[M+H]+	Tangeretin	Flavonoids	Flavonols	481-53-8	B	124000	107000	101000	103000	100000	94900	105000	95600	106000	135000	124000	124000	115000	140000	128000	C10190	--
mws0011	371.13	209	372.142	[M-H]-	Syringin	Phenolic acids	Phenolic acids	118-34-3	B	141000	118000	97100	182000	145000	181000	162000	158000	153000	113000	128000	56400	98700	106000	109000	C01533	ko00940
pmb0108	375.2	137.1	374.1	[M+H]+	Feruloyl syringic acid	Phenolic acids	Phenolic acids	-	A	526000	484000	449000	902000	901000	915000	763000	712000	823000	54900	49700	41600	47200	34600	44700	--	--
mws0232	377.15	243	376.138	[M+H]+	Riboflavin	Others	Vitamin	83-88-5	A	314000	374000	277000	273000	246000	239000	313000	252000	280000	365000	299000	276000	363000	383000	319000	C00255	ko00740,ko01100,ko01110,ko02010
pmn001660	381.19	235.1	382.199	[M-H]-	Cinncassiol A	Phenolic acids	Phenolic acids	73599-11-8	B	614000	585000	544000	859000	783000	781000	855000	835000	824000	272000	287000	287000	197000	178000	187000	C17645	--
pme3337	384.12	252	383.108	[M+H]+	Succinyladenosine	Nucleotides and derivatives	Nucleotides and derivatives	4542-23-8	B	398000	360000	329000	236000	218000	177000	149000	153000	140000	559000	437000	434000	506000	463000	502000	--	--
pme1286	385.13	250	384.122	[M+H]+	S-(5'-Adenosy)-L-homocysteine	Amino acids and derivatives	Amino acids and derivatives	979-92-0	A	31200	22800	18000	17600	14500	24200	19500	20600	20400	26900	24000	20500	23700	17600	19900	C00021	ko00270,ko01100,ko01230
HJN003	385.11	223.06	386.122	[M-H]-	1-O-Sinapoyl-D-glucose	Phenolic acids	Phenolic acids	-	B	300000	303000	291000	268000	278000	327000	334000	334000	323000	287000	217000	262000	196000	257000	224000	C01175	ko00940
pmn001423	385.19	223.13	386.194	[M-H]-	Roseoside	Others	Others	54835-70-0	A	1200000	1100000	959000	1040000	1090000	1050000	944000	861000	953000	1130000	1120000	1090000	1430000	1350000	1350000	--	--
Zmhn001970	389.12	227.08	390.131	[M-H]-	Piceid	Others	Stilbene	27208-80-6	B	64600	72900	108000	48700	76400	72200	50800	81100	51000	97800	78800	109000	135000	77900	101000	C10275	--
pme2735	399.2	250	398.137	[M+H]+	S-Adenosyl-L-methionine	Amino acids and derivatives	Amino acids and derivatives	29908-03-0	A	140000	121000	94400	105000	109000	111000	99800	84100	84900	59800	86500	149000	142000	126000	133000	C00019	ko00261,ko00270,ko00330,ko00908,ko01100,ko01110,ko01230,ko04122
mws0043	403.14	373.1	402.131	[M+H]+	Nobiletin (5,6,7,8,3',4'-Hexamethoxyflavone)	Flavonoids	Flavonoid	478-01-3	B	160000	126000	126000	137000	131000	125000	127000	115000	124000	130000	158000	120000	141000	142000	142000	C10112	--
pme3007	402.99	159	404.002	[M-H]-	Uridine 5'-diphosphate	Nucleotides and derivatives	Nucleotides and derivatives	27821-45-0	B	10500	8900	7270	7720	7280	7740	10300	9090	8800	8750	8260	11900	9210	10300	10700	C00015	ko00240,ko00908,ko01100
pmn001399	405.12	243.1	406.126	[M-H]-	2,4,6,4'-Tetrahydroxy-stilbene-2-O-D-glucoside	Others	Stilbene	-	B	202000	195000	195000	115000	116000	111000	105000	144000	103000	292000	336000	206000	225000	218000	239000	--	--
Zmhn001746	405.12	243.07	406.127	[M-H]-	Piceatannol-3'-O-glucoside	Others	Stilbene	94356-26-0	B	215000	179000	156000	105000	115000	126000	126000	122000	123000	267000	276000	218000	175000	196000	222000	--	--
Lmyp005841	417.12	255.06	416.111	[M+H]+	Chrysin-7-O-glucoside	Flavonoids	Flavonoid	31025-53-3	A	1730000	1600000	1460000	307000	294000	328000	315000	326000	325000	2800000	2600000	2480000	3860000	3420000	3390000	--	--
pmn001637	417.08	285	418.09	[M-H]-	Kaempferol-3-O-arabinoside (Juglanin)	Flavonoids	Flavonols	5041-67-8	A	3480000	3050000	3400000	3560000	3740000	3230000	3310000	3360000	3820000	4650000	4710000	4870000	1320000	1380000	1310000	--	--
Lmyp004617	419.13	257.08	418.127	[M+H]+	Pinocembrin-7-O-glucoside (Pinocembroside)	Flavonoids	Flavonoid	75829-43-5	B	428000	329000	325000	277000	254000	276000	269000	243000	254000	501000	471000	450000	352000	342000	341000	--	--
pmn001663	417.16	402.1	418.163	[M-H]-	Syringaresinol	Lignans and Coumarins	Lignans	21453-69-0	A	46100	40400	35400	53600	52400	45500	11500	12200	9220	79600	69800	66700	16500	19100	18500	C10889	--
mws2523	421.08	241.1	422.083	[M-H]-	Trehalose 6-phosphate	Others	Saccharides and Alcohols	4484-88-2	B	10400	11700	8500	9030	11200	11000	12600	10200	9550	11700	9360	9720	11300	11300	14200	C00689	ko00500,ko01100,ko01110
pmb0864	426.26	285.24	425.254	[M+H]+	LysoPE 14:0	Lipids	LPE	-	B	5280	4450	6930	9	9	9	4300	5790	6010	4350	4850	5550	9140	7380	8330	--	--
Lmhp008337	426.26	285.24	425.254	[M+H]+	LysoPE 14:0(2n isomer)	Lipids	LPE	-	B	6500	4770	5790	2930	2920	3080	5200	4720	6840	3560	3790	3410	8360	7160	6840	--	--
mad1424	427.05	295.05	426.043	[M+H]+	Ditartaroyl-hydroxycoumarin	Lignans and Coumarins	Coumarins	-	B	415000	333000	302000	264000	283000	269000	290000	275000	264000	430000	367000	353000	382000	305000	285000	--	--
pme2117	426	159	427.029	[M-H]-	Adenosine 5'-diphosphate	Nucleotides and derivatives	Nucleotides and derivatives	58-64-0	A	82500	83200	80400	61400	66100	61200	61300	67500	51700	73900	79600	85200	62000	70700	64000	C00008	ko00190,ko00195,ko00230,ko00908,ko01100,ko01110
Lmhn002574	431.06	137.03	432.069	[M-H]-	Caffeoyl(p-Hydroxybenzoyl)tartaric acid	Phenolic acids	Phenolic acids	-	B	73000	65000	55000	30800	32300	28900	54800	49800	63000	82800	77200	89200	70600	87800	79400	--	--
pme0321	431.1	285	432.106	[M-H]-	Kaempferol-7-O-rhamnoside	Flavonoids	Flavonols	20196-89-8	A	23300000	21300000	21300000	21400000	25100000	21900000	20500000	21300000	20600000	29100000	28300000	26300000	15500000	15500000	14200000	--	--
mws0919	431.1	285	432.106	[M-H]-	Kaempferol-3-O-rhamnoside (Afzelin)(Kaempferin)	Flavonoids	Flavonols	482-39-3	A	12200000	11300000	11400000	12500000	12600000	13000000	10400000	11100000	11800000	15000000	14300000	13700000	7480000	7690000	7860000	C16911	ko00944
Lmlp005572	433.11	271.06	432.106	[M+H]+	Galangin-7-O-glucoside	Flavonoids	Flavonoid	-	B	1760000	1260000	1340000	1940000	1790000	1880000	1550000	1610000	1930000	1270000	1400000	1210000	511000	481000	512000	--	--
Lmtn002324	431.15	269.1	432.163	[M-H]-	Benzyl-(2''-O-glucosyl)glucoside	Phenolic acids	Phenolic acids	-	B	16100	16400	15600	18000	9430	22600	20400	15100	25100	13800	14300	14800	26900	22500	22900	C17564	--
mws2186	435.09	303	434.085	[M+H]+	Avicularin	Flavonoids	Flavonols	572-30-5	A	17100000	12900000	11800000	14400000	17300000	10800000	12600000	13900000	12200000	11900000	12800000	10200000	8520000	7600000	8970000	--	--
mws4183	433.08	300.03	434.085	[M-H]-	Quercetin-3-O-arabinoside (Guaijaverin)	Flavonoids	Flavonols	22255-13-6	A	5760000	5460000	5270000	12600000	5010000	10100000	5530000	10300000	4940000	4450000	7580000	2570000	4840000	4310000	3560000	--	--
pme1611	433.11	313	434.121	[M-H]-	Isohemiphloin	Flavonoids	Flavonoid carbonoside	3682-02-8	B	272000	212000	205000	228000	260000	232000	173000	236000	208000	236000	209000	226000	131000	110000	128000	--	--
mws1179	433.11	271	434.121	[M-H]-	Naringenin-7-O-glucoside (Prunin)	Flavonoids	Dihydroflavone	529-55-5	A	8650000	8670000	8410000	2050000	1730000	1840000	1600000	1550000	1520000	14000000	12800000	12700000	16700000	16500000	14900000	C09099	ko00941
Lmlp006175	435.13	273.09	434.121	[M+H]+	Isosalipurposide (Phlorizin Chalcone)	Flavonoids	Chalcones	4547-85-7	B	1020000	1020000	853000	837000	668000	699000	775000	803000	643000	911000	1170000	978000	1020000	1120000	949000	C16406	ko00941
Cmzn005251	433.11	271.06	434.121	[M-H]-	6-O-Caffeoylarbutin	Phenolic acids	Phenolic acids	136172-60-6	A	4530000	4160000	4050000	4140000	3960000	4420000	4330000	4090000	4650000	2590000	2750000	3000000	2520000	2160000	2760000	--	--
pmn001521	437.11	313.1	438.116	[M-H]-	3-Hydroxy-5-Methylphenol-1-O-(6'-Galloyl)Glucoside	Phenolic acids	Phenolic acids	-	B	17800	15000	16600	18500	25600	19500	9260	16000	19300	6200	5530	4740	9	9	9	--	--
pmb0503	439.22	147.04	438.211	[M+H]+	N-(4'-O-glycosyl)-p-coumaroyl agmatine	Alkaloids	Phenolamine	-	B	66600	64700	58900	81200	101000	86200	68300	81600	76100	55900	44300	55700	62800	35200	34000	--	--
Lmhp009187	440.28	299.26	439.27	[M+H]+	LysoPE 15:0	Lipids	LPE	-	B	7910	8660	6310	4060	3950	4130	7890	7740	9870	7920	10400	6080	11400	10800	10400	--	--
Lmhp008885	440.28	299.26	439.27	[M+H]+	LysoPE 15:0(2n isomer)	Lipids	LPE	-	B	9120	7040	7690	3960	3350	3750	8780	9790	11300	6290	7560	7210	11500	10500	9850	--	--
mad2116	441.08	295.05	442.09	[M-H]-	Bis(p-Coumaroyl)tartaric acid	Phenolic acids	Phenolic acids	-	B	83900	63000	58200	144000	183000	148000	100000	95400	114000	36500	30400	45400	9	9	9	--	--
mws0355	441.08	169.02	442.09	[M-H]-	Catechin gallate	Flavonoids	Flavanols	130405-40-2	B	28300	16000	20500	16500	12500	9	15200	15700	16600	19900	15200	9540	30000	20600	23600	--	--
pmb1283	448.1	163.5	447.215	[M+H]+	L-Glutaminyl-L-valyl-L-valyl-L-cysteine	Amino acids and derivatives	Amino acids and derivatives	-	A	715000	559000	594000	564000	651000	547000	600000	640000	514000	602000	603000	591000	639000	582000	495000	--	--
Hmcp002316	449.11	317.06	448.1	[M+H]+	Isorhamnetin-3-O-arabinoside	Flavonoids	Flavonols	-	B	2900000	2430000	2250000	2540000	2770000	2540000	2560000	2480000	2620000	2120000	1920000	1920000	2000000	1730000	1600000	--	--
Hmpp003270	449.11	287.05	448.101	[M+H]+	Luteolin-4'-O-glucoside	Flavonoids	Flavonoid	6920-38-3	A	2430000	1930000	2040000	2030000	2030000	2020000	1760000	1760000	2150000	3740000	3690000	3320000	1590000	1410000	1420000	--	--
mws0045	449.11	303.05	448.101	[M+H]+	Quercetin-3-O-rhamnoside(Quercitrin)	Flavonoids	Flavonols	522-12-3	A	25900000	23300000	19900000	23200000	21700000	21800000	20600000	18900000	21600000	26400000	22900000	24200000	22000000	22500000	21700000	C01750	ko00944
pme2459	449.11	287.2	448.101	[M+H]+	Luteolin-7-O-glucoside (Cynaroside)	Flavonoids	Flavonoid	5373-11-5	A	113000	92100	97400	39300	33900	40100	40500	48200	41100	226000	196000	208000	177000	114000	131000	C03951	ko00944
mws0913	447.09	285	448.101	[M-H]-	Kaempferol-3-O-galactoside (Trifolin)	Flavonoids	Flavonols	23627-87-4	B	262000	294000	254000	162000	207000	139000	136000	170000	185000	581000	575000	559000	449000	294000	276000	C12626	ko00944
pmn001640	449.07	316	450.08	[M-H]-	Myricetin-3-O-arabinoside	Flavonoids	Flavonols	132679-85-7	B	70200	90500	74500	144000	173000	164000	173000	127000	159000	26700	29700	22600	14900	14500	12100	--	--
mws0057	451.12	289	450.116	[M+H]+	Eriodictyol-7-O-glucoside	Flavonoids	Dihydroflavone	38965-51-4	B	13500000	10600000	10200000	102000	119000	117000	88700	82900	76100	21100000	19500000	18900000	26200000	26100000	26300000	--	--
Lmtn002796	449.1	287.05	450.116	[M-H]-	sinensin	Flavonoids	Flavonoid	28189-90-4	B	2760000	2800000	2240000	1490000	1150000	1240000	1060000	1070000	666000	3850000	4090000	3690000	6190000	5340000	6000000	--	--
mws1361	449.11	151	450.116	[M-H]-	Astilbin	Flavonoids	Dihydroflavonol	29838-67-3	B	3510000	3810000	4040000	9	9	9	9	9	9	5530000	5910000	6200000	8240000	8580000	7840000	C17449	--
HJN086	449.11	287.06	450.116	[M-H]-	Eriodictyol-3'-O-glucoside	Flavonoids	Dihydroflavone	-	A	2450000	2150000	2530000	1630000	1440000	1090000	657000	948000	1030000	4160000	4730000	4470000	2440000	1670000	1840000	--	--
pmn001415	451.1	341.06	452.111	[M-H]-	Catechin-(7,8-bc)-4β-(3,4-dihydroxyphenyl)-dihydro-2-(3H)-one	Flavonoids	Flavanols	-	B	95300	97500	78200	81700	94400	87700	156000	115000	148000	63200	76400	67800	20700	35600	27100	--	--
pmn001416	451.1	341.06	452.111	[M-H]-	Catechin-(7,8-bc)-4α-(3,4-dihydroxyphenyl)-dihydro-2-(3H)-one	Flavonoids	Flavanols	-	B	178000	135000	128000	9	9	9	33900	33900	25100	246000	230000	251000	270000	220000	290000	--	--
pmn001417	451.1	341.06	452.111	[M-H]-	Cinchonain Ic	Flavonoids	Flavanols	85081-22-7	B	73900	59000	49500	318000	287000	285000	397000	374000	387000	26100	36800	23400	6610	9180	7600	--	--
HJN041	451.12	289.07	452.131	[M-H]-	Epicatechin glucoside	Flavonoids	Flavanols	-	B	125000	97900	98700	74400	82200	72900	45100	57400	52600	143000	155000	162000	123000	125000	128000	--	--
Hmpn005101	451.12	289.07	452.131	[M-H]-	Sieboldin	Flavonoids	Chalcones	18777-73-6	A	385000	293000	280000	9	9	9	9	9	9	557000	555000	423000	685000	665000	706000	--	--
pmd0160	454.29	313.27	453.286	[M+H]+	LysoPE 16:0(2n isomer)	Lipids	LPE	-	A	62300	50300	48500	19900	21100	24600	61700	58900	56900	50900	33200	50300	69800	76600	57000	--	--
pmb0876	454.29	313.27	453.286	[M+H]+	LysoPE 16:0	Lipids	LPE	53862-35-4	A	1250000	1110000	1060000	536000	497000	507000	1150000	1110000	1120000	1020000	1160000	980000	1500000	1420000	1440000	--	--
pmp000263	455.35	409.35	454.345	[M+H]+	Sanguisorbigenin	Terpenoids	Triterpene	-	B	386000	362000	227000	281000	323000	281000	245000	270000	292000	456000	501000	362000	369000	325000	324000	--	--
Hmbn004734	455.32	455.32	456.325	[M-H]-	30-Norhederagenin	Others	Others	117654-06-5	B	29000	21700	22800	12000	17800	11800	36700	52300	45500	12900	8310	9030	9	9	9	--	--
mws4053	455.35	455.36	456.36	[M-H]-	Ursolic acid	Terpenoids	Triterpene	77-52-1	B	233000	226000	288000	168000	181000	173000	163000	179000	190000	183000	165000	135000	149000	127000	117000	C08988	--
HJN110	455.36	455.36	456.36	[M-H]-	Betulinic acid	Terpenoids	Triterpene	472-15-1	A	221000	183000	241000	177000	145000	180000	213000	220000	207000	191000	263000	155000	190000	172000	189000	C08619	--
pmb0464	458.1	116.3	457.143	[M+H]+	L-Aspartic acid-O-diglucoside	Amino acids and derivatives	Amino acids and derivatives	-	A	391000	270000	271000	85500	95500	75200	413000	310000	425000	82500	91600	64200	511000	515000	642000	--	--
mws0351	457.08	169.02	458.085	[M-H]-	Gallate catechin gallate	Flavonoids	Flavanols	4233-96-9	A	22700	24200	28400	14500	18900	231000	20100	19500	18300	16800	27900	19700	46000	21300	23300	--	--
mad2085	457.08	295.04	458.085	[M-H]-	Caffeoyl-p-coumaroyltartaric acid	Phenolic acids	Phenolic acids	-	B	199000	168000	197000	232000	310000	206000	256000	206000	256000	96100	114000	97500	16300	12300	17400	--	--
pmb2654	460.1	117.9	461.153	[M-H]-	Anthranilate-1-O-Sophoroside	Phenolic acids	Phenolic acids	-	B	166000	109000	103000	58400	66800	76700	172000	172000	183000	115000	97600	84000	139000	134000	134000	--	--
mws4167	463.09	287.06	462.08	[M+H]+	Luteolin-7-O-glucuronide	Flavonoids	Flavonoid	29741-10-4	B	238000	229000	200000	325000	298000	257000	387000	284000	291000	170000	145000	147000	44600	39900	31900	C03515	ko00944
pmp000579	463.12	301.07	462.116	[M+H]+	Diosmetin-7-O-galactoside	Flavonoids	Flavonoid	-	B	135000	128000	113000	85600	81000	74900	82600	80600	77500	166000	142000	157000	185000	183000	198000	--	--
Hmcp002539	463.12	317.06	462.116	[M+H]+	Isorhamnetin-3-O-rhamnoside	Flavonoids	Flavonols	-	B	142000	98300	113000	72500	76800	74900	78200	79400	82700	131000	129000	113000	148000	136000	143000	--	--
Zmhn002750	461.11	323.08	462.117	[M-H]-	4-O-(6'-O-Glucosylcaffeoyl)-4-hydroxybenzoic acid	Phenolic acids	Phenolic acids	-	B	85300	120000	75100	137000	113000	193000	170000	144000	160000	50300	43900	24300	16700	18400	12500	--	--
mws0091	463.09	300.03	464.095	[M-H]-	Quercetin-3-O-glucoside (Isoquercitrin)	Flavonoids	Flavonols	482-35-9	A	11200000	11600000	7840000	12800000	12100000	11400000	9100000	12700000	10800000	11500000	11000000	9970000	8070000	8650000	8120000	C05623	ko00944,ko01100,ko01110
Lmdp003286	465.1	303.06	464.095	[M+H]+	Isohyperoside	Flavonoids	Flavonols	35589-21-0	B	1460000	1110000	1110000	1140000	1210000	1140000	923000	1010000	1060000	1360000	1420000	1360000	1110000	1060000	1030000	--	--
HJAP155	465.1	333.07	464.095	[M+H]+	Laricitrin-3-O-xyloside	Flavonoids	Flavonols	-	B	569000	539000	492000	397000	362000	400000	179000	209000	197000	767000	713000	671000	1290000	1060000	1050000	--	--
mws0061	463.09	300	464.095	[M-H]-	Quercetin-3-O-galactoside (Hyperin)	Flavonoids	Flavonols	482-36-0	A	8440000	7770000	11500000	13000000	10100000	12000000	11200000	7760000	11000000	10400000	10800000	8530000	7020000	7430000	7680000	C10073	--
mws0056	463.09	316.03	464.095	[M-H]-	Myricetin-3-O-rhamnoside (Myricitrin)	Flavonoids	Flavonols	17912-87-7	B	384000	249000	257000	300000	224000	274000	496000	174000	183000	259000	239000	255000	376000	336000	356000	C10108	--
Lmzp002365	465.14	303.09	464.131	[M+H]+	Hesperetin-7-O-glucoside	Flavonoids	Flavonoid	31712-49-9	B	1130000	1020000	791000	678000	844000	964000	591000	585000	615000	1340000	1380000	1120000	1140000	1080000	960000	C16422	ko00941
pme1598	463.12	301	464.132	[M-H]-	Hesperetin-5-O-glucoside	Flavonoids	Dihydroflavonol	69651-80-5	B	19500000	19300000	18300000	26400000	22300000	24400000	23200000	20900000	25900000	18700000	19300000	18600000	11700000	16700000	14000000	--	--
Xmsn002700	465.13	303.06	466.111	[M-H]-	Taxifolin-3'-O-glucoside	Flavonoids	Flavonoid	31106-05-5	B	3140000	2830000	2790000	3240000	3290000	3770000	2990000	3220000	3070000	3000000	2560000	3170000	2230000	2030000	1640000	--	--
pmd0130	468.31	184.07	467.301	[M+H]+	LysoPC 14:0	Lipids	LPC	20559-16-4	B	36500	32000	26300	12300	13300	13800	24400	25700	26900	30200	31500	33600	46300	40900	44400	--	--
HJAP154	469.13	317.08	468.069	[M+H]+	Galloylisorhamnetin	Flavonoids	Flavonols	-	B	382000	295000	343000	611000	520000	500000	276000	283000	275000	183000	168000	175000	160000	148000	180000	--	--
Hmjn008136	469.33	469.33	470.34	[M-H]-	Camaldulenic acid	Terpenoids	Triterpene	71850-15-2	A	406000	344000	318000	273000	283000	272000	246000	246000	249000	550000	529000	493000	294000	279000	259000	--	--
pmp000441	471.35	453.34	470.34	[M+H]+	11-Keto-ursolic acid	Terpenoids	Triterpene	105870-59-5	A	95600	77400	92800	83200	72900	106000	95700	100000	100000	84900	86200	83400	28700	27800	25500	--	--
Lmzn006582	469.34	469.34	470.34	[M-H]-	Colubrinic acid	Terpenoids	Triterpene	-	A	182000	152000	170000	9	9	9	9	9	9	311000	300000	278000	207000	193000	168000	--	--
Zmhn002508	471.15	309.1	472.158	[M-H]-	4-p-Cumaroyl-rhamnosyl-(1→6)-D-glucose	Phenolic acids	Phenolic acids	-	B	49300	49500	46100	63500	78100	59900	62100	74400	76400	33000	43100	50600	9	9	9	--	--
Lmzn006169	471.35	471.35	472.355	[M-H]-	Pomolic acid	Terpenoids	Triterpene	13849-91-7	A	6460000	5330000	5690000	4200000	4750000	4670000	3910000	4450000	4530000	8340000	7840000	7230000	6530000	5760000	5640000	--	--
mws1610	471.35	471.35	472.355	[M-H]-	Maslinic acid	Terpenoids	Triterpene	4373-41-5	A	15200000	13900000	12700000	13300000	12800000	12600000	11500000	10800000	12100000	17400000	16000000	16100000	10600000	10500000	9780000	C16939	--
pmn001705	471.35	471.35	472.355	[M-H]-	3,24-Dihydroxy-17,21-semiacetal-12(13)oleanolic fruit	Terpenoids	Triterpene	-	A	25100000	20900000	20400000	22200000	21200000	21800000	20500000	20700000	20800000	25500000	24800000	24600000	17800000	17100000	16000000	--	--
pmb1912	474.17	327	473.166	[M+H]+	10-Formyltetrahydrofuran	Alkaloids	Alkaloids	2800-34-2	B	125000	110000	108000	133000	125000	114000	183000	171000	190000	50400	45300	39200	61400	56500	54900	C00234	ko00670,ko00970,ko01100,ko01200
Lmhp008589	476.28	335.26	475.27	[M+H]+	LysoPE 18:3(2n isomer)	Lipids	LPE	-	A	1250000	1210000	1210000	1000000	956000	1050000	1330000	1520000	1320000	1170000	1240000	981000	1230000	1270000	1290000	--	--
Lmhp008801	476.28	335.26	475.27	[M+H]+	LysoPE 18:3	Lipids	LPE	-	A	359000	452000	335000	228000	262000	289000	492000	373000	378000	341000	362000	320000	336000	352000	313000	--	--
pmb0881	478.29	337.27	477.286	[M+H]+	LysoPE 18:2	Lipids	LPE	-	A	418000	344000	381000	214000	238000	219000	338000	326000	349000	406000	440000	414000	523000	466000	470000	--	--
pmb0874	478.29	337.27	477.286	[M+H]+	LysoPE 18:2(2n isomer)	Lipids	LPE	-	A	1120000	1040000	973000	568000	617000	617000	807000	799000	857000	938000	962000	943000	1530000	1410000	1460000	--	--
Lmmp003783	479.09	303.05	478.075	[M+H]+	Quercetin-3-O-glucuronide	Flavonoids	Flavonols	-	B	78200	72600	67900	52100	65600	47400	47100	48200	48600	85600	113000	88700	108000	84000	92100	--	--
Zmhn004909	477.06	169.01	478.075	[M-H]-	3,4-Digalloylshikimic acid	Phenolic acids	Phenolic acids	-	B	162000	155000	141000	297000	290000	284000	216000	224000	267000	103000	119000	74400	9	6470	8830	--	--
Lmpp005842	479.11	333.07	478.101	[M+H]+	6-Methoxyquercetin-3-O-rhamnoside	Flavonoids	Flavonols	-	B	69100	65700	65900	39600	26800	36200	14900	22200	24400	113000	87500	83600	200000	189000	166000	--	--
Hmcp002207	479.12	317.06	478.111	[M+H]+	Isorhamnetin-7-O-glucoside (Brassicin)	Flavonoids	Flavonols	6743-96-0	A	6040000	5060000	4570000	3590000	3810000	3560000	3500000	3640000	3800000	6950000	6660000	6540000	7650000	7330000	6870000	--	--
Zmhn002764	477.11	323.07	478.111	[M-H]-	4-O-(6'-O-Glucosylcaffeoyl)-3,4-dihydroxybenzoic acid	Phenolic acids	Phenolic acids	-	B	98100	90700	105000	161000	228000	194000	128000	154000	122000	9	9	9	9	9	9	--	--
HJAP156	479.12	333.07	478.111	[M+H]+	Laricitrin-3-O-rhamnoside	Flavonoids	Flavonols	-	B	109000	71800	67700	48400	57000	50500	22000	25000	29900	79500	81000	92400	183000	148000	194000	--	--
Zmhn003046	477.14	337.09	478.147	[M-H]-	4-O-(6'-O-Glucosylferuloyl)-3,4-dihydroxybenzyl alcohol	Phenolic acids	Phenolic acids	-	B	20900	19100	22100	20200	20500	12600	34400	22800	31500	19700	14100	16400	8480	9	4640	--	--
Lmnn002886	477.14	179.03	478.148	[M-H]-	1'-O-(3,4-Dihydroxyphenethyl)-O-caffeoyl-glucoside	Phenolic acids	Phenolic acids	-	B	61200	40900	47600	93500	137000	130000	80400	110000	96000	9	9	9	9	9	9	--	--
mws0289	480.31	339.29	479.301	[M+H]+	LysoPE 18:1	Lipids	LPE	89576-29-4	A	46700	48000	38900	17100	20800	20700	62600	52200	60300	28200	32800	28200	54900	49200	56600	--	--
pmb2260	480.31	184.07	479.301	[M+H]+	LysoPC 15:1	Lipids	LPC	-	B	12200	11700	10600	3970	2820	3050	10700	8190	12200	9910	7000	8270	19900	19100	16800	--	--
pmb0856	480.31	339.29	479.301	[M+H]+	LysoPE 18:1(2n isomer)	Lipids	LPE	-	A	243000	220000	206000	120000	125000	115000	190000	197000	205000	184000	181000	178000	337000	297000	303000	--	--
Lmmp003271	481.1	319.05	480.09	[M+H]+	Gossypetin-8-O-glucoside	Flavonoids	Flavonols	652-78-8	B	2360000	2190000	2330000	270000	475000	303000	9	9	9	8870000	9230000	8890000	4840000	4960000	4470000	C10051	--
pmb0883	482.32	341.31	481.317	[M+H]+	LysoPE 18:0	Lipids	LPE	69747-55-3	B	42100	30900	31000	15700	15300	16700	40500	40900	37800	24300	31700	25100	42400	30300	39100	--	--
Lmhp009129	482.32	184.07	481.317	[M+H]+	LysoPC 15:0(2n isomer)	Lipids	LPC	-	B	5110	6660	8350	2270	1720	3960	4540	4390	4680	2020	3430	2540	9970	8610	9690	--	--
pmb2319	482.32	184.07	481.317	[M+H]+	LysoPC 15:0	Lipids	LPC	108273-89-8	B	44800	39000	39600	25100	22800	25700	40400	47900	38700	32700	40300	40000	63600	62200	51400	--	--
HJN104	481.14	319.08	482.105	[M-H]-	Dihydromyricetin-3-O-glucoside	Flavonoids	Dihydroflavonol	-	B	18600000	17600000	15700000	6730000	6960000	5040000	5980000	5560000	3860000	27600000	26200000	24400000	20100000	18400000	18700000	--	--
pmb3066	481.14	319.2	482.142	[M-H]-	5-O-p-Coumaroylshikimic acid O-glucoside	Phenolic acids	Phenolic acids	-	B	35900000	32000000	32700000	14400000	16300000	12700000	13100000	12700000	11300000	53700000	53900000	51800000	43100000	40400000	35700000	--	--
pmb3072	481.14	319.3	482.142	[M-H]-	3-O-p-Coumaroylshikimic acid O-glucoside	Phenolic acids	Phenolic acids	-	A	627000	546000	316000	278000	306000	233000	38100	253000	168000	596000	429000	314000	441000	429000	418000	--	--
Hmyn007168	483.27	255.23	484.278	[M-H]-	LysoPG 16:0	Lipids	Glycerol ester	-	B	3340	3020	2530	258000	216000	214000	211000	252000	249000	293000	221000	244000	221000	261000	252000	--	--
pmb2723	485.13	323.2	486.137	[M-H]-	4-Hydroxycoumarin di-glucoside	Lignans and Coumarins	Coumarins	-	B	49400	43000	42700	24000	24500	22100	10700	17300	11000	24700	25400	26100	18700	12100	19000	--	--
HJN106	485.33	467.32	486.334	[M-H]-	Ceanothic acid	Terpenoids	Triterpene	21302-79-4	A	2630000	2150000	2070000	2420000	2380000	2340000	2420000	2360000	2410000	2090000	2280000	1940000	970000	974000	1020000	--	--
Lmzn005892	485.33	423.33	486.335	[M-H]-	Isoceanothic acid	Terpenoids	Triterpene	-	B	21900	17000	15800	22000	21400	19600	25000	26700	26300	13400	14800	13800	4620	5910	5310	--	--
pmp000444	487.34	469.33	486.335	[M+H]+	27,28-Dicarboxyl ursolic acid	Terpenoids	Triterpene	-	B	16600	14300	10200	10900	14000	13900	21900	17300	22700	11600	13400	8970	8480	5400	6370	--	--
pmn001707	485.33	485.33	486.335	[M-H]-	Quillaic acid	Phenolic acids	Phenolic acids	631-01-6	B	134000	123000	126000	100000	127000	87200	155000	135000	129000	190000	185000	163000	89100	90200	75800	C08972	--
pmp000268	487.34	405.31	486.335	[M+H]+	Rosamultic acid	Terpenoids	Triterpene	14285-76-4	A	1770000	1470000	1370000	1820000	1760000	1670000	1830000	1770000	1740000	1610000	1600000	1420000	793000	690000	766000	--	--
Li512114	485.36	453.34	486.371	[M-H]-	Corosolic Acid Methyl Ester	Terpenoids	Triterpene	4518-70-1	B	12300	10900	12200	9450	10700	9680	10300	10500	10900	11800	12000	10200	5740	4580	4450	--	--
Lmmn000214	487.17	341.11	488.174	[M-H]-	Solatriose	Others	Saccharides and Alcohols	528-40-5	B	29800	17800	18500	7620	10400	6780	36900	32400	45900	8290	8600	7950	24600	21100	24300	--	--
pmn001479	547.24	487.24	488.317	[M+CH3COOH-H]-	Alisol F	Terpenoids	Triterpene	155521-45-2	B	2190000	2030000	1940000	2340000	2360000	2200000	2570000	2470000	2350000	2200000	2150000	2070000	502000	477000	540000	--	--
Hmjn003948	487.35	487.35	488.35	[M-H]-	Madasiatic acid	Terpenoids	Triterpene	26532-66-1	B	22600000	18900000	18100000	17400000	17300000	17700000	16500000	16400000	16500000	26600000	24100000	23400000	14000000	12700000	13000000	--	--
Zmpn006881	487.34	469.32	488.35	[M-H]-	Tormentic acid	Terpenoids	Triterpene	13850-16-3	A	4140000	3420000	3210000	3410000	3360000	3270000	3270000	3170000	3200000	4210000	4100000	3970000	2530000	2320000	2370000	--	--
pmn001426	487.34	469.23	488.35	[M-H]-	Euscaphic acid	Terpenoids	Triterpene	53155-25-2	B	73500	62800	60000	34500	34700	35800	36500	36800	33500	113000	114000	109000	69300	55600	58300	C17890	--
pmp000269	489.36	407.33	488.35	[M+H]+	Arjunic Acid	Terpenoids	Triterpene	31298-06-3	A	906000	651000	730000	1040000	885000	809000	733000	782000	813000	917000	1050000	1010000	524000	461000	504000	--	--
Lmmp003903	491.12	287.05	490.111	[M+H]+	Kaempferol-3-O-(2''-acetyl)glucoside	Flavonoids	Flavonols	-	A	623000	525000	484000	519000	491000	547000	557000	532000	550000	413000	361000	410000	571000	577000	507000	--	--
pma1303	492.31	184.07	491.301	[M+H]+	LysoPC 16:2	Lipids	LPC	-	B	9720	9080	9080	5260	4510	2780	6950	10000	8440	3950	5400	4690	13200	10700	10300	--	--
pmb0863	492.31	184.07	491.301	[M+H]+	LysoPC 16:2(2n isomer)	Lipids	LPC	-	B	9630	7820	9200	5820	3790	4840	9990	11300	14100	6080	6450	5920	14300	9400	15200	--	--
Lmhp008833	494.32	184.07	493.317	[M+H]+	LysoPC 16:1(2n isomer)	Lipids	LPC	-	B	36400	25300	24400	14000	10900	15400	25400	27100	22600	27000	28000	28000	51300	54000	47200	--	--
pmp001270	494.32	184.07	493.317	[M+H]+	LysoPC 16:1	Lipids	LPC	76790-27-7	B	31000	31500	31600	12700	14100	10200	21400	27100	17900	14200	30200	23100	40000	57400	58800	--	--
HJAP005	495.11	333.07	494.105	[M+H]+	Laricitrin-3-O-glucoside	Flavonoids	Flavonoid	39986-90-8	B	226000	182000	153000	117000	110000	126000	75500	84900	75800	264000	223000	220000	268000	262000	263000	--	--
pmb0855	496.34	184.07	495.332	[M+H]+	LysoPC 16:0*	Lipids	LPC	17364-16-8	A	9180000	8420000	8860000	4910000	4800000	5010000	8240000	8200000	8290000	9390000	8810000	8810000	12600000	11500000	10900000	--	--
pmd0132	496.34	184.07	495.332	[M+H]+	LysoPC 16:0(2n isomer)	Lipids	LPC	-	A	662000	647000	621000	254000	343000	354000	680000	677000	703000	490000	534000	528000	792000	696000	724000	--	--
pmb3064	499.15	163.2	500.153	[M-H]-	3-O-p-Coumaroylquinic acid O-glucoside	Phenolic acids	Phenolic acids	-	B	97700	74100	70700	147000	113000	122000	97300	102000	116000	82700	72900	80100	11100	17500	11500	--	--
pmb3061	499.15	163.1	500.153	[M-H]-	5-O-p-Coumaroylquinic acid O-glucoside	Phenolic acids	Phenolic acids	-	B	93000	85100	88400	111000	106000	104000	99400	109000	116000	107000	75000	107000	14300	19400	17000	--	--
mad2394	501.1	337.05	502.111	[M-H]-	Sinapoyl-p-coumaroyltartaric acid	Phenolic acids	Phenolic acids	-	B	148000	113000	112000	210000	217000	191000	245000	217000	215000	42400	34200	39900	6920	9	9	--	--
Lmhp010040	504.31	363.29	503.301	[M+H]+	LysoPE 20:3	Lipids	LPE	-	B	2770	4130	4530	2120	2000	1560	4510	4340	5860	3760	3140	2050	2820	2510	2620	--	--
Lmhp009802	504.31	363.29	503.301	[M+H]+	LysoPE 20:3(2n isomer)	Lipids	LPE	-	B	4250	4780	3210	2060	2500	2290	4800	5540	5510	3590	3010	2480	3950	1990	2510	--	--
pme0500	503.16	323	504.169	[M-H]-	D-(+)-Melezitose	Others	Saccharides and Alcohols	597-12-6	B	15900	16000	18200	9	9	9	22100	21900	18500	9	9	9	38100	21000	22200	C08243	--
mws1589	503.16	179	504.169	[M-H]-	D-Panose	Others	Saccharides and Alcohols	33401-87-5	B	14300	19200	35200	9	9	9	44100	48200	58800	3200	2520	3960	39500	44200	45100	C00713	--
pme2125	503.44	179	504.169	[M-H]-	Raffinose	Others	Saccharides and Alcohols	512-69-6	B	137000	169000	180000	12500	10700	11700	190000	269000	182000	12100	15800	16900	277000	253000	188000	C00492	ko00052,ko01100,ko02010
pmp000271	505.35	423.33	504.345	[M+H]+	1β,2α,3α,19α-Tetrahydroxyurs-12-en-28-oic acid	Terpenoids	Triterpene	120211-98-5	A	387000	381000	295000	401000	368000	391000	536000	458000	495000	296000	302000	332000	158000	165000	167000	--	--
Hmln003398	503.34	485.33	504.346	[M-H]-	2α,3α,19α,23-Tetraydroxy-urs-12-en 28-oic acid	Others	Others	-	B	136000	128000	133000	122000	118000	127000	135000	126000	135000	211000	187000	199000	57400	58300	52300	--	--
Hmjp003725	505.35	469.33	504.346	[M+H]+	Isothankunic acid	Terpenoids	Triterpene	22882-19-5	B	198000	238000	172000	186000	188000	155000	270000	207000	228000	154000	165000	196000	76800	95900	92700	--	--
Hmjp003546	505.35	469.33	504.346	[M+H]+	Madecassic acid	Terpenoids	Triterpene	18449-41-7	B	48000	55100	41000	71500	61400	50200	92400	24800	88500	45400	46400	72100	12400	7960	12900	--	--
pmp001141	506.2	145	505.195	[M+H]+	Cimicifugamide	Alkaloids	Phenolamine	-	B	54400	45300	40400	85400	83800	84200	26500	29600	20000	50000	44800	41800	13000	11800	10600	--	--
Lmhp008718	506.32	184.07	505.317	[M+H]+	LysoPC 17:2	Lipids	LPC	-	B	9430	8340	8700	7410	6390	7320	6760	5100	4780	6940	6970	6780	10500	7720	6080	--	--
Hmln002199	505.1	300.03	506.107	[M-H]-	Quercetin-3-O-(6''-acetyl)galactoside	Flavonoids	Flavonols	-	B	4110000	3340000	5260000	3650000	2880000	2670000	2450000	3080000	2220000	4600000	4570000	6950000	7260000	5260000	10700000	--	--
pmb0803	508.18	152.4	507.174	[M+H]+	Pyridoxine-5'-O-(6''-feruloyl)glucoside	Others	Vitamin	-	B	397000	326000	333000	330000	361000	360000	399000	401000	355000	448000	445000	435000	43200	35600	35900	--	--
Lmhp009590	508.34	184.07	507.332	[M+H]+	LysoPC 17:1	Lipids	LPC	-	B	36500	38300	45400	34600	27500	35300	30600	31500	44000	22500	29800	31000	50900	60600	51300	--	--
Lmtn002916	507.08	331.05	508.085	[M-H]-	Mearnsetin-3-O-glucuronide	Flavonoids	Flavonoid	-	B	42200	48800	36100	75900	71500	52900	89900	93100	84200	39100	38500	39700	9	9	9	--	--
Lmhp010515	510.36	184.07	509.348	[M+H]+	LysoPC 17:0(2n isomer)	Lipids	LPC	-	B	10600	8730	8250	5210	4450	5380	9520	13500	15000	8940	5710	6900	11500	11000	11600	--	--
pmb2406	510.36	184.07	509.348	[M+H]+	LysoPC 17:0	Lipids	LPC	50930-23-9	B	147000	151000	140000	74400	79100	76500	142000	138000	145000	134000	152000	146000	174000	152000	154000	--	--
Lmgp004518	531.15	177.05	512.132	[M+H]+	Caffeoylferuloylshikimic acid	Phenolic acids	Phenolic acids	-	B	121000	97800	105000	137000	154000	135000	113000	161000	169000	88100	98100	83300	5150	5130	5170	--	--
pmb3055	513.1	191.1	514.132	[M-H]-	p-Coumaroylquinic acid-4'-O-glucuronide	Phenolic acids	Phenolic acids	-	B	43200	52800	34600	17000	25900	17200	23600	21500	26000	55500	37700	39900	44800	51800	48400	--	--
Lmhp009526	515.32	261.22	514.314	[M+H]+	2-α-Linolenoyl-glycerol-1-O-glucoside	Lipids	Glycerol ester	-	A	203000	194000	144000	186000	187000	172000	171000	153000	173000	194000	190000	150000	180000	205000	158000	--	--
Lmhp009773	515.32	261.22	514.314	[M+H]+	1-α-Linolenoyl-glycerol-3-O-glucoside	Lipids	Glycerol ester	-	A	165000	173000	133000	146000	163000	156000	205000	135000	129000	178000	191000	153000	168000	166000	155000	--	--
mws1584	515.12	191	516.127	[M-H]-	1,3-O-Dicaffeoylquinic Acid (Cynarin)	Phenolic acids	Phenolic acids	30964-13-7	B	143000	134000	136000	123000	151000	126000	109000	131000	118000	144000	123000	103000	70500	76100	96700	C10445	--
pmn001384	515.12	353.09	516.127	[M-H]-	Isochlorogenic acid C	Phenolic acids	Phenolic acids	57378-72-0	B	69800	81000	55800	115000	110000	117000	99600	101000	83200	37100	23100	44400	16600	12700	12300	--	--
pmn001382	515.12	353.09	516.127	[M-H]-	Isochlorogenic acid A	Phenolic acids	Phenolic acids	2450-53-5	B	70800	62400	60100	116000	106000	103000	96600	91900	112000	37200	25400	32500	14000	18400	15500	--	--
Zmhn000785	515.16	341.11	516.169	[M-H]-	Di-O-Glucosylquinic acid	Phenolic acids	Phenolic acids	-	A	258000	281000	232000	182000	176000	160000	245000	248000	226000	240000	234000	242000	240000	160000	173000	--	--
Lmhp010573	517.34	263.24	516.33	[M+H]+	1-Linoleoylglycerol-3-O-glucoside	Lipids	Glycerol ester	-	B	10400	7780	9530	5040	5660	4140	5340	3560	4500	8240	8460	8550	14900	12300	13000	--	--
Lmhp010334	517.34	263.24	516.33	[M+H]+	2-Linoleoylglycerol-1-O-glucoside	Lipids	Glycerol ester	-	B	10500	14700	6930	3400	6570	4610	5550	5220	4280	8830	8280	10600	12000	18100	15400	--	--
pmb0865	518.32	184.07	517.317	[M+H]+	LysoPC 18:3(2n isomer)	Lipids	LPC	-	A	11400000	11200000	11000000	8550000	9440000	9240000	10600000	11400000	11400000	9490000	9620000	9110000	11000000	11200000	10600000	--	--
pmb0854	518.32	184.07	517.317	[M+H]+	LysoPC 18:3	Lipids	LPC	-	A	2100000	1860000	2030000	1430000	1390000	1280000	2070000	2180000	2280000	2130000	2110000	2030000	2350000	1970000	2050000	--	--
pmn001458	517.16	175	518.164	[M-H]-	Sibiricose A5	Phenolic acids	Phenolic acids	107912-97-0	B	316000	358000	242000	408000	444000	407000	348000	380000	347000	309000	331000	342000	108000	89300	93300	--	--
Hmbn002692	517.16	175.04	518.164	[M-H]-	6'-O-Feruloyl-D-sucrose	Phenolic acids	Phenolic acids	118230-77-6	B	315000	293000	259000	412000	464000	443000	413000	461000	355000	293000	229000	291000	99400	102000	104000	--	--
pmn001424	517.23	385.18	518.236	[M-H]-	(6S,7E,9R)-6,9-Dihydroxy-4,7-megastigmadin-3-one-9-O-D-xylosyl(1-6)-glucoside	Others	Others	-	B	150000	226000	229000	103000	86600	79700	74600	106000	82100	213000	187000	217000	439000	441000	511000	--	--
pmp001273	520.34	184.07	519.332	[M+H]+	LysoPC 18:2	Lipids	LPC	-	A	1720000	1670000	1720000	1100000	1090000	1140000	1390000	1470000	1400000	1940000	2040000	1890000	2470000	2280000	2280000	--	--
pmp001251	520.34	184.07	519.332	[M+H]+	LysoPC 18:2(2n isomer)	Lipids	LPC	-	A	4600000	4690000	4750000	2790000	3000000	2980000	3720000	3950000	3750000	3920000	4350000	4240000	7540000	7400000	7390000	--	--
pmn001644	519.08	300	520.085	[M-H]-	Quercetin-3-O-(2''-acetyl)glucuronide	Flavonoids	Flavonols	-	B	63600	41600	68400	55200	40100	42100	50800	49100	37900	33900	30500	40600	46800	40800	37500	--	--
Li512111	519.11	315.05	520.122	[M-H]-	Isorhamnetin-3-O-(6''-acetylglucoside)	Flavonoids	Flavonols	-	B	115000	148000	243000	97700	161000	89300	143000	130000	84400	221000	301000	277000	293000	440000	337000	--	--
pmn001378	519.19	357.14	520.194	[M-H]-	Pinoresinol-4-O-glucoside	Lignans and Coumarins	Lignans	41607-20-9	A	343000	280000	300000	130000	120000	114000	107000	113000	105000	699000	634000	666000	806000	696000	697000	C17529	--
pmp001281	522.36	184.07	521.348	[M+H]+	LysoPC 18:1	Lipids	LPC	-	A	717000	780000	718000	490000	416000	513000	945000	1010000	964000	495000	508000	376000	841000	543000	511000	--	--
Lmhp010190	522.36	184.07	521.348	[M+H]+	LysoPC 18:1(2n isomer)	Lipids	LPC	-	A	2190000	2190000	1960000	1280000	1280000	1380000	1900000	2290000	2150000	1410000	1560000	1450000	3450000	3110000	2940000	--	--
pmb3041	521.09	329.2	522.101	[M-H]-	Tricin-7-O-saccharic acid	Flavonoids	Flavonoid	-	B	267000	268000	319000	132000	130000	108000	113000	165000	138000	342000	364000	351000	393000	340000	399000	--	--
pmn001710	521.13	359.08	522.137	[M-H]-	Rosmarinic acid-3'-O-glucoside	Phenolic acids	Phenolic acids	910028-78-3	B	111000	99700	90100	30600	55200	9	31700	42200	41000	170000	159000	185000	185000	149000	175000	--	--
Lmmn002274	521.2	359.15	522.21	[M-H]-	Isolariciresinol-9'-O-glucoside	Lignans and Coumarins	Lignans	63358-12-3	B	251000	224000	224000	103000	110000	117000	109000	101000	123000	367000	349000	393000	304000	282000	262000	--	--
HJN083	521.2	359.15	522.211	[M-H]-	Lariciresinol-4'-O-glucoside	Lignans and Coumarins	Lignans	143663-00-7	A	108000	123000	130000	34900	33400	44600	33600	41600	29100	163000	154000	158000	182000	151000	210000	--	--
pmd0136	524.37	184.07	523.364	[M+H]+	LysoPC 18:0(2n isomer)	Lipids	LPC	-	A	53800	50800	43100	30300	27100	31600	54500	60000	60700	38600	46000	35900	52100	46800	54400	--	--
mws0126	524.37	184.07	523.364	[M+H]+	LysoPC 18:0	Lipids	LPC	19420-57-6	A	619000	483000	501000	289000	299000	322000	586000	642000	638000	550000	588000	556000	614000	504000	568000	--	--
Lmjp003822	531.15	177.06	530.142	[M+H]+	3,5-Dicaffeoylquinic Acid Methyl Ester	Phenolic acids	Phenolic acids	159934-13-1	B	107000	86300	96900	129000	161000	140000	122000	132000	152000	94200	88400	95800	7100	5020	8830	--	--
Lmhn003801	531.12	337.06	532.122	[M-H]-	Feruloylsinapoyltartaric acid	Phenolic acids	Phenolic acids	-	B	39400	44400	49500	71000	86900	73900	88200	83700	84200	17800	20500	19300	6100	8110	7330	--	--
Lmhp007598	534.36	184.07	533.348	[M+H]+	LysoPC 19:2(2n isomer)	Lipids	LPC	-	B	4170	4610	4090	3050	2450	2490	5380	4180	5200	4050	4520	4420	5330	6930	6330	--	--
Lmdp004892	535.11	287.05	534.101	[M+H]+	Kaempferol-3-O-(6''-malonyl)galactoside	Flavonoids	Flavonols	-	A	1840000	1230000	1080000	1660000	1770000	1400000	1320000	1750000	1310000	1190000	1010000	1300000	1010000	953000	943000	--	--
Lmhp010908	536.37	184.07	535.364	[M+H]+	LysoPC 19:1	Lipids	LPC	-	B	12200	12100	10900	7690	9640	6150	11600	8820	8150	7040	6730	6750	12200	13000	8700	--	--
Zmfn000481	535.04	323.03	536.044	[M-H]-	Uridine-5'-Diphosphate-D-Xylose	Nucleotides and derivatives	Nucleotides and derivatives	3616-06-6	A	70800	76600	56700	91900	86500	95100	79800	78300	77500	61900	52100	55500	47300	47300	43400	C00190	ko00520,ko00908,ko01100
pmn001375	535.18	373.13	536.189	[M-H]-	1-Hydroxypinoresinol-1-O-Glucoside	Lignans and Coumarins	Lignans	81495-71-8	A	275000	232000	285000	164000	256000	181000	126000	149000	134000	315000	409000	388000	259000	214000	154000	--	--
pmb2228	538.39	184.07	537.379	[M+H]+	LysoPC 19:0	Lipids	LPC	108273-88-7	B	5620	4910	5740	4830	4430	5200	7900	7190	6280	6400	5420	5240	6270	5140	4310	--	--
Zmhn002155	541.14	313.07	542.142	[M-H]-	Galloyl-piceid	Others	Stilbene	-	B	219000	201000	175000	9	9	9	9	9	9	328000	297000	260000	279000	316000	318000	--	--
Lmhp009890	546.36	184.07	545.348	[M+H]+	LysoPC 20:3	Lipids	LPC	1199257-41-4	A	12100	7620	11900	8990	12900	11600	16700	17500	18900	10200	11800	12600	12700	13300	12300	--	--
pmd0146	548.37	184.07	547.364	[M+H]+	LysoPC 20:2(2n isomer)	Lipids	LPC	-	B	3340	4260	3860	1350	1730	1070	2760	2200	3360	4020	2690	2610	4940	4080	6060	--	--
pmd0147	548.37	184.07	547.364	[M+H]+	LysoPC 20:2	Lipids	LPC	-	B	19200	21400	16800	7910	9660	6390	12100	12500	10800	23200	21800	24300	25100	23500	21100	--	--
pmn001459	547.17	205.1	548.174	[M-H]-	Sibiricose A6	Phenolic acids	Phenolic acids	241125-75-7	B	28600	28000	35300	40300	37500	17800	29100	25000	22800	22400	36500	28700	18700	23900	16800	--	--
Hmln002321	549.09	300	550.096	[M-H]-	Quercetin-3-O-(6''-malonyl)glucoside	Flavonoids	Flavonols	-	B	463000	446000	406000	254000	287000	292000	240000	260000	302000	600000	665000	698000	642000	530000	566000	C12638	ko00944
pmp000589	551.1	303.05	550.096	[M+H]+	Quercetin-7-O-(6''-malonyl)glucoside	Flavonoids	Flavonols	-	A	14400000	12200000	11300000	10400000	8860000	10800000	10100000	9980000	9280000	17200000	14200000	16500000	19000000	15700000	16800000	--	--
Hmln002189	549.09	505.11	550.096	[M-H]-	Quercetin-3-O-(6''-malonyl)galactoside	Flavonoids	Flavonols	-	A	6900000	5240000	3540000	3990000	4520000	4630000	4000000	3310000	2930000	7010000	6860000	7510000	7450000	7010000	8600000	--	--
pmb2979	549.12	387.1	550.132	[M-H]-	Hesperetin-7-O-(6''-malonyl)glucoside	Flavonoids	Dihydroflavonol	-	B	54400	30300	36300	22200	20200	17700	9	9	9	77700	65800	55300	65700	67700	80800	--	--
mws1138	551.15	303.04	550.143	[M+H]+	Betanin (Betanidin-5-O-glucoside)	Alkaloids	Alkaloids	7659-95-2	B	12600000	14100000	13800000	9230000	11000000	11400000	8470000	10300000	8020000	19600000	17400000	17300000	20500000	19800000	14800000	C08540	ko00965,ko01110
pma0702	558.28	207.07	557.274	[M+H]+	N1,N8-Bis(sinapoyl)spermidine	Alkaloids	Phenolamine	-	B	902000	381000	646000	921000	1390000	851000	706000	842000	746000	558000	393000	547000	75400	96100	68000	C21170	--
pmb3114	561.14	289.2	562.148	[M-H]-	Epicatechin-epiafzelechin	Flavonoids	Flavanols	-	A	504000	538000	422000	355000	331000	377000	223000	232000	240000	724000	778000	802000	650000	729000	731000	--	--
pmp000273	563.15	139.04	562.148	[M+H]+	Gambiriin B3	Tannins	Tannin	76236-90-3	B	128000	96500	93800	97900	108000	110000	114000	105000	102000	89000	79000	72800	79900	88900	78300	C17777	--
HJAP064	565.12	317.08	564.088	[M+H]+	Isorhamnetin-3-O-(6''-malonylglucoside)	Flavonoids	Flavonoid	-	A	2990000	2530000	2170000	1380000	1260000	1250000	1610000	1250000	1390000	3380000	3230000	2710000	4290000	4200000	4570000	--	--
Hmcp001858	565.15	287.05	564.147	[M+H]+	Kaempferol-3-O-arabinoside-7-O-rhamnoside	Flavonoids	Flavonols	-	B	133000	130000	150000	26800	33500	35700	182000	331000	389000	20500	22100	13200	82700	74100	61300	--	--
pmb2922	565.05	323.1	566.055	[M-H]-	Uridine 5'-diphospho-D-glucose	Nucleotides and derivatives	Nucleotides and derivatives	133-89-1	A	287000	303000	305000	438000	453000	446000	423000	387000	413000	232000	181000	183000	208000	211000	195000	C00029	ko00040,ko00052,ko00053,ko00240,ko00500,ko00520,ko00561,ko00908,ko01100,ko01110
Lmmp003306	567.13	303.05	566.127	[M+H]+	Quercetin-3-O-xylosyl(1→2)arabinoside	Flavonoids	Flavonols	-	B	539000	473000	474000	654000	751000	634000	615000	599000	537000	321000	225000	291000	145000	185000	142000	--	--
Zmhn002702	565.17	337.1	566.179	[M-H]-	Ferulic-piceid	Others	Stilbene	-	B	94500	84000	79200	121000	130000	127000	140000	146000	148000	57800	56500	54600	4670	6460	4600	--	--
Zmpn004068	567.17	273.08	568.179	[M-H]-	Phloretin-2'-O-(6''-O-xylosyl)glucoside	Flavonoids	Flavonoid	-	A	20100000	18000000	18200000	3220000	4710000	3290000	3430000	3130000	2390000	38400000	25100000	27100000	48900000	47700000	43700000	--	--
pmp000237	579.13	283.06	578.127	[M+H]+	Apigenin-6-C-(2''-glucuronyl)xyloside	Flavonoids	Flavonoid carbonoside	-	B	26700	21000	17800	24600	20400	24600	15100	22900	33900	30900	29000	27600	21600	30700	29500	--	--
pme0436	577.14	407.1	578.142	[M-H]-	Procyanidin B3	Tannins	Proanthocyanidins	23567-23-9	A	4180000	3960000	3830000	3790000	3660000	4050000	2810000	3220000	2950000	4290000	5220000	4190000	4870000	4670000	4040000	--	--
mws0836	577.14	425.1	578.142	[M-H]-	Procyanidin B1	Tannins	Proanthocyanidins	20315-25-7	B	156000	142000	164000	161000	162000	185000	176000	164000	165000	145000	141000	122000	133000	107000	115000	--	--
pmn001667	577.14	407.1	578.142	[M-H]-	Procyanidin B4	Tannins	Proanthocyanidins	29106-51-2	A	473000	329000	320000	333000	360000	352000	369000	348000	429000	494000	435000	375000	543000	395000	416000	C10238	--
pme0434	577.14	407.1	578.142	[M-H]-	Procyanidin B2	Tannins	Proanthocyanidins	29106-49-8	B	4160000	3910000	3650000	3690000	3880000	3980000	2960000	3050000	3050000	4160000	4250000	4380000	4570000	4360000	4290000	C17639	--
mws0047	579.17	271.07	578.164	[M+H]+	Apigenin-7-O-neohesperidoside (Rhoifolin)	Flavonoids	Flavonoid	17306-46-6	B	19300	18800	12200	24500	21800	27800	21800	28400	26900	29900	32800	18600	9	9	9	C12627	ko00944
pme3227	579.17	433	578.164	[M+H]+	Vitexin-2''-O-rhamnoside	Flavonoids	Flavonoid carbonoside	64820-99-1	B	12100	11400	5450	9	9	9	9	9	9	38000	37500	14300	9	9	9	C12628	ko00944
pme2493	579.17	287.1	578.164	[M+H]+	Kaempferol-3,7-O-dirhamnoside (Kaempferitrin)	Flavonoids	Flavonols	482-38-2	B	152000	134000	134000	134000	143000	136000	123000	128000	122000	161000	143000	148000	195000	174000	173000	C16981	--
pme0368	579.17	271.01	578.164	[M+H]+	Apigenin-7-O-rutinoside (Isorhoifolin)	Flavonoids	Flavonoid	552-57-8	B	38300	32000	30900	9	9	9	9	9	9	120000	128000	73300	9	9	9	--	--
Lmcn003163	579.08	289.07	580.085	[M-H]-	Epitheaflavic acid-3-O-Gallate	Tannins	Tannin	34218-97-8	B	138000	124000	137000	116000	136000	160000	125000	95600	115000	147000	127000	130000	157000	136000	127000	--	--
Lmlp007435	581.17	147.04	580.158	[M+H]+	Isosalipurposide-6''-O-p-coumaric acid	Flavonoids	Chalcones	-	B	267000	190000	146000	273000	220000	267000	240000	269000	208000	237000	222000	256000	138000	139000	172000	--	--
pmp000275	581.17	139.04	580.158	[M+H]+	Gambiriin A1	Tannins	Tannin	76250-49-2	B	75900	79800	92200	9	9	9	9	9	9	33100	50400	49500	62700	51700	69900	C17772	--
Lmyp004889	595.14	287.05	594.137	[M+H]+	Kaempferol-3-O-(2''-p-Coumaroyl)glucoside	Flavonoids	Flavonoid	137018-32-7	B	83200	73800	81300	73700	101000	78200	119000	121000	128000	51300	50000	36000	47900	52300	51400	--	--
Lmyp004318	595.14	287.06	594.137	[M+H]+	Kaempferol-3-O-(6''-p-Coumaroyl)galactoside	Flavonoids	Flavonoid	-	A	1600000	1410000	1390000	707000	750000	704000	935000	940000	1000000	1240000	1300000	1360000	3050000	2850000	2770000	--	--
mws1290	593.13	285	594.137	[M-H]-	Kaempferol-3-O-(6''-p-coumaroyl)glucoside (Tiliroside)	Flavonoids	Flavonols	20316-62-5	A	4160000	3770000	4000000	2720000	2330000	2680000	2570000	2600000	2880000	3510000	3540000	3640000	5980000	5580000	6100000	C17140	--
Lmyp004407	595.14	287.05	594.137	[M+H]+	Kaempferol-3-O-(2''-p-Coumaroyl)galactoside	Flavonoids	Flavonoid	-	A	1640000	1400000	1350000	711000	743000	702000	956000	932000	991000	1250000	1410000	1350000	2830000	2960000	2780000	--	--
Lmsn002815	593.15	285.04	594.158	[M-H]-	Kaempferol-3-O-rutinoside(Nicotiflorin)	Flavonoids	Flavonoid	17650-84-9	A	3190000	2690000	2780000	4230000	3930000	3680000	5160000	4550000	4550000	1430000	1410000	1510000	1560000	1370000	1540000	C21833	ko00944,ko01110
Hmcp001829	595.16	303.04	594.158	[M+H]+	Quercetin-3,7-Di-O-rhamnoside	Flavonoids	Flavonols	28638-13-3	B	45000	26200	34500	19500	17800	20800	9530	8440	13800	61900	50400	43300	57300	53100	50000	--	--
pmp001079	595.17	449.1	594.158	[M+H]+	Luteolin-7-O-neohesperidoside (Lonicerin)	Flavonoids	Flavonoid	25694-72-8	B	358000	260000	231000	399000	338000	386000	303000	374000	416000	158000	144000	121000	165000	135000	143000	C12630	ko00944
Lmjp002596	597.14	303.05	596.138	[M+H]+	Quercetin-3-O-xylosyl(1→2)glucoside	Flavonoids	Flavonols	-	A	1460000	1080000	1170000	1920000	1990000	2190000	785000	821000	836000	1360000	1580000	1610000	644000	582000	616000	C12637	ko00944
Lmqn000780	606.08	384.98	607.082	[M-H]-	Uridine 5'-diphospho-N-acetylglucosamine	Alkaloids	Alkaloids	528-04-1	B	13000	8700	9010	8690	8050	7090	22200	24300	25800	3730	3400	3900	9560	9250	8200	C00043	ko00520,ko01100,ko01502
Lmyp004516	611.14	147.04	610.132	[M+H]+	Quercetin-3-O-(2''-p-Coumaroyl)galactoside	Flavonoids	Flavonols	-	A	34000	22100	29700	9	9	9	9	9	9	35700	37000	33900	29400	31600	31900	--	--
Lmdp004267	611.14	147.04	610.132	[M+H]+	Quercetin-3-O-(6''-p-Coumaroyl)glucoside	Flavonoids	Flavonols	-	B	119000	108000	98400	127000	144000	134000	95800	107000	148000	104000	101000	97200	92900	69400	66000	--	--
Lmyp004770	611.14	147.04	610.132	[M+H]+	Quercetin-3-O-(2''-p-Coumaroyl)glucoside	Flavonoids	Flavonols	-	B	19700	24000	19700	17300	20800	18800	30100	24100	23200	14800	10200	12000	9	9	9	--	--
Lmyp004052	611.14	147.04	610.132	[M+H]+	Quercetin-3-O-(6''-p-Coumaroyl)galactoside	Flavonoids	Flavonols	-	B	599000	515000	579000	868000	910000	845000	773000	807000	841000	288000	327000	283000	68000	63700	74600	--	--
mws0059	609.15	301	610.153	[M-H]-	Quercetin-3-O-rutinoside (Rutin)	Flavonoids	Flavonols	153-18-4	A	12700000	11600000	11400000	19800000	18900000	16600000	14200000	12800000	13500000	4530000	4930000	4960000	460000	529000	414000	C05625	ko00944,ko01100,ko01110
Lmjp002461	611.16	303.05	610.153	[M+H]+	Quercetin-3-O-neohesperidoside	Flavonoids	Flavonols	117611-67-3	A	463000	378000	387000	713000	545000	613000	397000	413000	395000	356000	337000	296000	346000	329000	306000	--	--
Lmbp002336	611.16	303.05	610.153	[M+H]+	Quercetin-3-O-(2''-O-rhamnosyl)galactoside	Flavonoids	Flavonols	-	B	801000	693000	656000	231000	226000	197000	150000	110000	129000	1100000	1180000	1090000	1320000	1240000	1310000	--	--
Zmhn002032	609.18	447.13	610.189	[M-H]-	4-O-(6'-O-Glucosylcaffeoylglucosyl)-4-hydroxybenzyl alcohol	Phenolic acids	Phenolic acids	-	B	141000	116000	133000	58500	59700	42300	46100	54800	63000	207000	152000	176000	206000	176000	190000	--	--
mws0036	609.18	301.09	610.19	[M-H]-	Hesperetin-7-O-rutinoside (Hesperidin)	Flavonoids	Dihydroflavone	520-26-3	A	762000	694000	826000	94700	74500	59900	60400	74700	84400	1020000	1040000	833000	1430000	1300000	1450000	C09755	--
mws4134	611.14	306.08	612.152	[M-H]-	Oxiglutatione	Amino acids and derivatives	Amino acids and derivatives	27025-41-8	B	87800	86200	85700	66400	73200	79400	282000	268000	267000	5490	8170	11200	58100	70800	64500	C00127	ko00480,ko01100
Hmjp002999	625.17	317.08	624.162	[M+H]+	Isorhamnetin-3-O-rutinoside (Narcissin)	Flavonoids	Flavonoid	604-80-8	A	12500000	10600000	10800000	15300000	14500000	13900000	14800000	16000000	16400000	4920000	4770000	4780000	3280000	2810000	3070000	--	--
pme1540	625.18	317	624.169	[M+H]+	Isorhamnetin-3-O-neohesperidoside	Flavonoids	Flavonols	55033-90-4	A	473000	448000	376000	223000	198000	219000	211000	211000	185000	595000	637000	583000	736000	693000	796000	--	--
pmp000596	627.16	465.1	626.148	[M+H]+	Quercetin-3-O-(2''-O-galactosyl)glucoside	Flavonoids	Flavonols	56782-99-1	A	240000	169000	164000	232000	265000	207000	173000	108000	194000	292000	195000	233000	66400	148000	135000	--	--
pmp001311	627.16	303.1	626.148	[M+H]+	6-Hydroxykaempferol-7,6-O-Diglucoside	Flavonoids	Flavonols	-	A	616000	498000	734000	893000	716000	904000	366000	372000	516000	748000	564000	444000	380000	498000	420000	--	--
Lmtp003677	627.16	303.04	626.148	[M+H]+	Quercetin-3-O-sophoroside (Baimaside)	Flavonoids	Flavonols	18609-17-1	B	222000	217000	205000	134000	140000	158000	83900	136000	94500	390000	311000	369000	225000	228000	154000	C12667	ko00944
Lmmp002796	627.16	319.05	626.148	[M+H]+	Gossypetin-3-O-rutinoside	Flavonoids	Flavonols	-	B	19600	21300	21500	26700	21700	28700	16400	11500	19400	9	20700	20500	34000	32600	26600	--	--
pmp001310	627.16	303.1	626.148	[M+H]+	6-Hydroxykaempferol-3,6-O-Diglucoside	Flavonoids	Flavonols	-	A	206000	214000	190000	143000	130000	109000	125000	80900	94500	346000	265000	302000	136000	165000	84400	--	--
pmb2970	625.18	565.3	626.185	[M-H]-	Hesperetin-5,7-di-O-glucoside	Flavonoids	Dihydroflavonol	-	B	12200	13600	13500	9	9	9	9	9	9	19800	16100	19100	18100	21500	19500	--	--
Lmzp009620	635.39	453.33	634.387	[M+H]+	2α-Hydroxypyracrenic acid	Terpenoids	Triterpene	-	A	898000	901000	878000	651000	680000	688000	645000	639000	587000	1270000	1010000	447000	796000	815000	832000	--	--
pmp000782	635.39	435.32	634.387	[M+H]+	Caffeoylhawthorn acid	Terpenoids	Triterpene	-	A	4340000	4070000	4760000	6840000	6150000	5710000	4640000	5830000	5240000	3480000	3920000	4050000	2430000	2220000	2810000	--	--
Hmcp001578	641.17	479.11	640.163	[M+H]+	Isorhamnetin-3,7-O-diglucoside	Flavonoids	Flavonols	6758-51-6	A	135000	143000	118000	99500	112000	98900	106000	84200	85100	129000	131000	132000	186000	142000	160000	--	--
pmb2653	649.1	145	650.227	[M-H]-	D(+)-Melezitose O-rhamnoside	Others	Saccharides and Alcohols	-	B	7190	10900	9400	9	9	9	25800	32100	24700	9	9	9	24800	21600	16800	--	--
pmb0530	664.12	136.2	663.109	[M+H]+	Nicotinic acid adenine dinucleotide	Nucleotides and derivatives	Nucleotides and derivatives	53-84-9	A	177000	181000	132000	165000	202000	159000	214000	237000	228000	99300	101000	117000	94700	84800	98800	C00003	ko00190,ko00730,ko00760,ko01100
pmp000780	665.4	409.3	664.398	[M+H]+	3-O-Trans-feruloyl euscaphic acid	Terpenoids	Triterpene	-	A	111000	97000	90900	98900	114000	119000	75200	124000	87700	108000	98000	91400	35600	29400	28400	--	--
pmp001275	672.42	331.29	671.409	[M+H]+	3-Hydroxypropyl palmitate glc-glucosamine	Alkaloids	Alkaloids	-	A	219000	271000	174000	186000	174000	193000	216000	134000	242000	212000	189000	236000	270000	373000	353000	--	--
Lmhp008513	677.37	261.22	676.367	[M+H]+	2-α-Linolenoyl-glycerol-1,3-di-O-glucoside	Lipids	Glycerol ester	-	A	472000	453000	407000	314000	372000	305000	437000	304000	411000	349000	456000	315000	506000	461000	313000	--	--
pmp001276	677.37	677.37	676.367	[M+H]+	1-Linolenoyl-rac-glycerol-diglucoside	Lipids	Free fatty acids	-	A	591000	548000	553000	391000	460000	410000	399000	420000	445000	531000	570000	524000	508000	442000	479000	--	--
Lmhp008744	677.37	261.22	676.367	[M+H]+	1-α-Linolenoyl-glycerol-2,3-di-O-glucoside	Lipids	Glycerol ester	-	A	352000	311000	298000	357000	377000	353000	541000	384000	379000	273000	365000	335000	352000	410000	375000	--	--
Lmgn002250	677.17	191.06	678.18	[M-H]-	Dicaffeoylquinic acid-O-glucoside	Phenolic acids	Phenolic acids	-	B	133000	153000	142000	36100	66100	46000	27300	62500	55900	103000	130000	108000	97000	87200	80700	--	--
Lmhp009190	679.39	263.24	678.383	[M+H]+	2-Linoleoylglycerol-1,3-di-O-glucoside	Lipids	Glycerol ester	-	A	105000	96600	63500	59500	71000	62500	65500	49200	50600	60600	86900	70100	101000	91000	117000	--	--
pmp001271	679.39	263.24	678.383	[M+H]+	1-Linoleoyl-sn-glycerol-diglucoside	Lipids	Free fatty acids	-	A	58800	76700	83800	44500	78600	42900	56600	56700	68400	74500	106000	70900	105000	86700	136000	--	--
Lmmn004145	675.41	397.14	679.419	[M-H]-	3-O-(2-O-Acetyl-glucosyl)oleanolic acid	Terpenoids	Triterpene	-	B	12400000	12400000	11700000	11500000	9310000	9820000	10300000	9570000	10500000	10800000	12000000	12900000	12700000	13400000	12000000	--	--
Lmgn002253	695.2	353.09	696.19	[M-H]-	Syringoylcaffeoylquinic acid-D-glucose	Phenolic acids	Phenolic acids	-	B	759000	643000	683000	691000	761000	870000	1040000	958000	854000	392000	399000	411000	261000	252000	311000	--	--
pmn001368	699.25	537.2	700.258	[M-H]-	Olivil-4,4'-Di-O-glucoside	Lignans and Coumarins	Lignans	-	B	43300	43900	53800	16000	19600	15200	17800	19000	16600	83700	79600	90200	82000	81500	78000	--	--
Hmcp001947	711.17	317.06	710.169	[M+H]+	Isorhamnetin-3-O-(6''-malonylglucoside)-7-O-rhamnoside	Flavonoids	Flavonols	-	B	22800	12100	20800	9	4180	8440	8710	8130	11100	30000	33300	28900	29900	29800	34200	--	--
pmb0709	713.16	465.2	712.149	[M+H]+	Quercetin-7-O-(6''-malonyl)glucosyl-5-O-glucoside	Flavonoids	Flavonols	-	B	17300	18200	17400	19300	20400	25600	12100	14700	10800	18000	9180	8720	13800	14900	9850	--	--
pmb0706	713.16	465.1	712.149	[M+H]+	Quercetin-5-O-(6''-malonyl)glucosyl-5-O-glucoside	Flavonoids	Flavonols	-	A	209000	206000	184000	155000	122000	109000	72800	94100	83000	279000	251000	234000	305000	298000	302000	--	--
Hmmp002447	725.2	433.11	724.193	[M+H]+	Apigenin-7-O-rutinoside-4'-O-rhamnoside	Flavonoids	Flavonoid	-	B	29700	27100	16500	25300	31000	24700	29200	29200	28000	16600	17800	19200	18800	18200	11600	--	--
Hmcp001658	727.17	479.11	726.164	[M+H]+	Isorhamnetin-3-O-(6''-malonylglucoside)-7-O-glucoside	Flavonoids	Flavonols	-	A	391000	359000	312000	111000	129000	116000	107000	116000	120000	566000	536000	520000	659000	612000	618000	--	--
Zmlp003063	741.23	433.12	740.209	[M+H]+	Luteolin-7-O-(2''-O-rhamnosyl)rutinoside	Flavonoids	Flavonoid	-	B	14200	13900	14600	9	9	9	9	9	9	65900	55300	43100	9	9	9	--	--
HJAP061	743.2	303.05	742.195	[M+H]+	Quercetin-3-O-(2''-O-arabinosyl)rutinoside	Flavonoids	Flavonols	-	B	5460	6790	6690	7480	11100	7660	3250	4490	3550	7440	5480	8440	9	9	9	--	--
pme2651	742.1	620.1	743.075	[M-H]-	NADP (Nicotinamide adenine dinucleotide phosphate)	Nucleotides and derivatives	Nucleotides and derivatives	53-59-8	A	251000	259000	243000	262000	242000	247000	290000	285000	323000	229000	186000	184000	208000	227000	203000	C00006	ko00195,ko00480,ko00760,ko01100
pmn001505	763.43	763.4	764.435	[M-H]-	Oleanolic acid-3-O-xylosyl(1→3)glucuronide	Terpenoids	Triterpene Saponin	-	B	62200	60800	62900	54100	52300	52000	56600	52300	54600	54200	59700	56900	70500	69900	63800	--	--
HJAP128	771.23	317.06	770.227	[M+H]+	Isorhamnetin-3-O-rutinoside-7-O-rhamnoside	Flavonoids	Flavonoid	-	A	714000	598000	568000	743000	917000	956000	932000	1120000	951000	165000	138000	169000	9	9	9	--	--
HJAP023	773.22	611.17	772.207	[M+H]+	Kaempferol-6,8-di-C-glucoside-7-O-glucoside	Flavonoids	Flavonoid	-	B	26700	19200	23300	24400	23700	33300	18200	22400	12500	14800	15100	10400	28300	13000	19800	--	--
pme2746	784.15	437	785.157	[M-H]-	Riboflavin 5'-Adenosine Diphosphate	Nucleotides and derivatives	Nucleotides and derivatives	146-14-5	A	309000	340000	267000	257000	357000	341000	282000	244000	255000	328000	352000	346000	243000	202000	183000	C00016	ko00740,ko01100,ko01110
pmb0620	787.23	625.1	786.222	[M+H]+	Chrysoeriol-6,8-di-C-glucoside-7-O-glucoside	Flavonoids	Flavonoid	-	B	183000	172000	163000	236000	234000	271000	24200	245000	248000	9	9	9	9	9	9	--	--
pmn001646	865.2	577.1	866.206	[M-H]-	Procyanidin C1	Tannins	Proanthocyanidins	37064-30-5	A	232000	177000	168000	173000	200000	173000	155000	121000	130000	251000	275000	250000	308000	221000	191000	C17624	--
pmb2947	865.2	407.1	866.206	[M-H]-	Catechin-catechin-catechin	Flavonoids	Flavanols	-	B	267000	233000	198000	175000	190000	200000	171000	155000	184000	243000	286000	261000	331000	309000	269000	--	--
pmp000130	887.28	725.2	886.274	[M+H]+	Natsudaidain-3-O-(5'-glucosyl-3-hydroxy-3-methylglutarate)glucoside	Flavonoids	Flavonols	-	B	54900	50000	49400	9	9	9	9	9	9	563000	574000	557000	493000	490000	435000	--	--
HJAP123	933.28	479.12	932.28	[M+H]+	Isorhamnetin-3-O-rutinoside-7-O-rutinoside	Flavonoids	Flavonoid	-	B	104000	99300	113000	162000	193000	158000	141000	170000	161000	26200	27000	22300	9	9	9	--	--
