# Supplementary material for: Integrative physiological, metabolomic, and transcriptomic analysis reveals the drought responses of two apple rootstock cultivars
Source: BMC Plant Biol. 2024 Mar 26;24:219. doi: 10.1186/s12870-024-04902-2 (PMC10964572; doi:10.1186/s12870-024-04902-2)
Supplement: Supplementary file 4 — Supplementary Material 4 [file 12870_2024_4902_MOESM4_ESM.xlsx]

## Sheet: Sheet1
Supplementary Table S1 qRT-PCR primers
Gene	Primer name	Primer sequence (5'-3')
MD00G1004900	MD00G1004900-rtF	GGCACTCTAAAGATACCCAC
	MD00G1004900-rtR	CTAGGCAGAGAGTTCTGGT
MD02G1105300	MD02G1105300-rtF	GGATTTTGGCTGAGTCTGTG
	MD02G1105300-rtR	AACTCCGGTTTTATCTTTCCC
MD02G1259300	MD02G1259300-rtF	TTATGCTGATGAGTCGATGG
	MD02G1259300-rtR	CACATTCCTTGAAATGCTCC
MD00G1075400	MD00G1075400-rtF	AAGTTCCGGTCGACATTTAC
	MD00G1075400-rtR	GTTAGCTGAGGAAGACCTTG
MD01G1225900	MD01G1225900-rtF	GGGGATCCAGAAGGTGAATAC
	MD01G1225900-rtR	CCATTGGAAGCGGAACAT
MD04G1008300	MD04G1008300-rtF	AACTAGCTATTCGGGTTTCC
	MD04G1008300-rtR	GAGCCATTACATTGGAGACA
MD10G1133400	MD10G1133400-rtF	CTCTGGTAATAGCACAGGAGC
	MD10G1133400-rtR	GCCAAGGGCTATTCATTTGG
MD07G1234700	MD07G1234700-rtF	CATTCCCATCGTCAAACAAG
	MD07G1234700-rtR	CATGTTTGAAACCACGTTCT
MD01G1168600	MD01G1168600-rtF	GGCATGATTTGAAGGATCAC
	MD01G1168600-rtR	TAATCCATGTCCTCATCCCA
MD09G1084100	MD09G1084100-rtF	CTATGTGTTGAGCAAAGGGT
	MD09G1084100-rtR	TCTTGAGCCGTCCCTAAAG
MdActin	MdActin-F	GGATTTGCTGGTGATGATGCT
	MdActin-R	AGTTGCTCACTATGCCGTGCT
