# Supplementary material for: Integrative physiological, metabolomic, and transcriptomic analysis reveals the drought responses of two apple rootstock cultivars
Source: BMC Plant Biol. 2024 Mar 26;24:219. doi: 10.1186/s12870-024-04902-2 (PMC10964572; doi:10.1186/s12870-024-04902-2)
Supplement: Supplementary file 5 — Supplementary Material 5 [file 12870_2024_4902_MOESM5_ESM.xlsx]

## Sheet: Sheet1
Supplementary Table S2 The list of total 693 metabolites in this work.
Index	Q1 (Da)	Q3 (Da)	Molecular Weight (Da)	Ionization model	KEGG ID	Compounds	Average peak area
							QC	Jizhen-2-CK	Jizhen-2-D	ZC9-3-CK	ZC9-3-D
pmb0782	86.1	69.2	85.089	[M+H]+	C01746	Piperidine	2.93667e+06	840667	3840000	796000	3.99667e+06
pme2292	89.11	72.08	88.1	[M+H]+	C00134	Putrescine	315333	263333	278333	211333	443333
Lmqp000873	101.02	55.02	100.018	[M+H]+	C19524	Succinic anhydride	152667	88233.3	116667	160667	176333
Lmgn000219	101.02	55.02	102.032	[M-H]-	C00232	Succinic semialdehyde	12833.3	9	10450	11666.7	9
pme1841	103.12	86.1	102.116	[M+H]+	C01672	Cadaverine	16633.3	21833.3	19900	9946.67	11966.7
pme3011	104.07	68.8	103.063	[M+H]+	C00334	γ-Aminobutyric acid	86100	20533.3	81933.3	63700	159667
pme3033	104.07	86	103.063	[M+H]+	C01026	N,N-Dimethylglycine	78700	26933.3	64033.3	53833.3	126667
pmb0484	104.1	60.1	103.091	[M+H]+	C00114	Choline	4.26667e+06	2120000	2610000	3.22333e+06	7.50667e+06
ML10172161	103	59.01	104.011	[M-H]-	C00168	Hydroxypyruvic acid	19800	18766.7	15600	17666.7	20866.7
mws0576	103.04	59.1	104.047	[M-H]-	C01089	3-Hydroxybutyric acid	182000	192667	142667	187333	191333
pme1975	103	59	104.06	[M-H]-	C00383	Malonic acid	201000	217667	166667	195333	195667
pme0010	106	60	105.043	[M+H]+	C00065	L-Serine	161667	87366.7	126667	124333	194667
pme2433	106.09	88	105.079	[M+H]+	C06772	Diethanolamine	20533.3	14866.7	13326.7	16800	20933.3
HJAP104	107.05	77.04	106.041	[M+H]+	C00261	Benzaldehyde	1.03867e+06	778333	954333	986333	772000
mws0255	112.05	95	111.043	[M+H]+	C00380	Cytosine	67533.3	57200	57333.3	83600	83533.3
pme2122	112.09	95	111.08	[M+H]+	C00388	Histamine	121000	98600	92066.7	139000	130000
pme0257	111.02	80	112.027	[M-H]-	C00106	Uracil	186667	187000	175667	184667	176333
pme0006	116.07	70.1	115.063	[M+H]+	C00148	L-Proline	519333	168000	686667	98666.7	831667
mws0823	115.04	71	116.047	[M-H]-	C00141	3-Methyl-2-Oxobutanoic acid	34700	42766.7	41133.3	41966.7	29666.7
pmb1096	118.07	91	117.058	[M+H]+	C00463	Indole	10153.3	5390	14100	9	11633.3
mws2628	118.09	87.05	117.07	[M+H]+	C15987	N-Methyl-4-aminobutyric acid	27000	17533.3	18333.3	35266.7	32266.7
mws0256	118.09	72.1	117.079	[M+H]+	C00183	L-Valine	1.97667e+06	566667	2830000	444667	2740000
mws0191	118.09	59	117.079	[M+H]+	C00719	Betaine	523333	436000	520000	369667	537333
mws0192	117.02	73	118.027	[M-H]-	C00042	Succinic acid	25300000	14300000	2.21667e+07	2.56667e+07	30900000
mws0470	117.02	73	118.027	[M-H]-	C02170	Methylmalonic acid	2.55667e+07	14600000	2.25667e+07	25500000	30800000
mws0147	117.06	59	118.063	[M-H]-	C20827	β-Hydroxyisovaleric acid	134000	92600	211667	83900	145000
pme3096	118	74	119.022	[M-H]-	C00872	Aminomalonic acid	862000	487000	790000	856333	1080000
mws0230	120.07	74	119.058	[M+H]+	C00188	L-Threonine	428667	241333	455000	251667	518333
mws0671	120.07	74.1	119.058	[M+H]+	C00263	L-Homoserine	495667	279000	531000	295333	596000
pmp001287	120.08	103.05	119.073	[M+H]+	--	N-Benzylmethylene isomethylamine	5.27667e+06	1940000	7.70667e+06	1.37333e+06	6.67333e+06
pme0195	120.02	62	121.02	[M-H]-	C00097	L-Cysteine	5356.67	4876.67	3233.33	5506.67	3666.67
mws0491	122.1	105	121.089	[M+H]+	C05332	Phenethylamine	13906.7	13033.3	18533.3	7173.33	15333.3
Lmbn001930	121.03	77.04	122.037	[M-H]-	C06202	2-Hydroxybenzaldehyde (Salicylaldehyde)	61166.7	50933.3	60000	54133.3	42500
mws0628	121.03	92	122.037	[M-H]-	C00633	4-Hydroxybenzaldehyde	194667	192667	175000	169667	145000
mws0133	123.06	79.9	122.048	[M+H]+	C00153	Nicotinamide	504667	496667	423000	538667	421667
pme2134	121	59	122.058	[M-H]-	C16884	D-Threitol	461667	456000	437000	615667	314667
Lmbp000668	124.04	78.03	123.032	[M+H]+	C07446	Isonicotinic acid	57733.3	47566.7	90266.7	40000	33633.3
pme0490	124.04	78	123.032	[M+H]+	C00253	Nicotinic acid	51933.3	40600	87500	32933.3	28233.3
pme1216	122.03	78	123.032	[M-H]-	C10164	2-Picolinic acid	43333.3	31733.3	78133.3	19333.3	29000
pmb0302	126.1	96	125.024	[M+H]+	C03557	2-Aminoethylphosphonate	76466.7	48200	56900	86366.7	104500
pmp001086	127.04	97	126.032	[M+H]+	C11101	5-Hydroxymethylfurfural	43800	42500	45900	31900	24666.7
mws0263	128.04	82.03	129.043	[M-H]-	C01879	5-Oxo-L-Proline	13733.3	3416.33	28366.7	1502.67	9
Rfmb319	130.09	84.08	129.079	[M+H]+	C00408	Pipecolic acid	450333	379333	735333	438000	399333
mws0425	129.02	85	130.027	[M-H]-	C02226	Citraconic acid	56033.3	62533.3	66266.7	45066.7	30566.7
Zmgn000217	129.02	85.03	130.027	[M-H]-	C00490	Methylenesuccinic acid	21500	18166.7	26000	20800	18533.3
pmb0501	131.13	114.1	130.122	[M+H]+	C00179	Agmatine	13300	9703.33	9476.67	13133.3	12866.7
pme0274	132.1	69	131.095	[M+H]+	C02378	6-Aminocaproic acid	368667	106933	480333	85333.3	561333
mws0227	132.1	86.2	131.095	[M+H]+	C00123	L-Leucine	774333	240000	1110000	209000	1140000
mws0258	132.1	86	131.095	[M+H]+	C00407	L-Isoleucine	801000	220333	1.08333e+06	204667	1.12333e+06
mws1587	132.1	86	131.095	[M+H]+	C01933	L-Norleucine	801333	225667	1.09667e+06	205667	1.10333e+06
pmp001198	132.1	57.1	131.095	[M+H]+	--	6-Deoxyfagomine	3.03333e+06	933667	4.12667e+06	816333	4.32333e+06
Lmbn001288	131.03	87.04	132.042	[M-H]-	C06010	(S)-2-hydroxy-2-methyl-3-oxobutanoic acid	29433.3	26033.3	31500	19166.7	21233.3
pme0243	131.03	87.05	132.042	[M-H]-	C00489	Glutaric acid	194000	183333	213667	184333	168667
Lmgn000160	131.05	70.03	132.053	[M-H]-	C02642	3-Ureidopropionic Acid	37966.7	36866.7	83133.3	16800	21966.7
mws0001	133.06	74	132.054	[M+H]+	C00152	L-Asparagine	303000	290000	339000	169667	165333
pme2527	133	116	132.09	[M+H]+	C00077	L-Ornithine	17433.3	17933.3	22633.3	13133.3	12066.7
mws0219	132.03	88	133.038	[M-H]-	C00049	L-Aspartic Acid	797333	860667	896333	649333	750000
Lmbn000198	133.01	71.01	134.022	[M-H]-	C03064	3-Dehydro-L-Threonic Acid	4.18667e+06	4060000	4170000	4.56333e+06	4400000
mws0275	133.01	71.01	134.022	[M-H]-	C00149	L-(-)-Malic acid	4200000	4080000	4.08333e+06	4390000	4.27667e+06
Zmgn000503	133.05	71.01	134.058	[M-H]-	C04039	2,3-Dihydroxy-3-Methylbutanoic Acid	18500000	1.66667e+07	1.60333e+07	1.79667e+07	20000000
pme0040	136.06	119	135.054	[M+H]+	C00147	Adenine	1.72333e+06	609333	714000	2.47667e+06	2.64333e+06
HJKP000649	136.07	91.05	135.068	[M+H]+	C15561	N-benzylformamide	1.41333e+06	1100000	1740000	704333	1240000
pme0033	137.05	119	136.039	[M+H]+	C00262	Hypoxanthine	17433.3	10563.3	9	15533.3	37333.3
pme2268	138.05	94.07	137.048	[M+H]+	C01004	Trigonelline	3.53667e+06	6.13667e+06	5300000	859333	732667
mws0146	138.05	78	137.048	[M+H]+	--	Nicotinic Acid Methyl Ester(Methyl Nicotinate)	51200	36466.7	63733.3	51333.3	52966.7
mws1336	138.06	120	137.048	[M+H]+	C00568	4-Aminobenzoic acid	696000	574000	645667	716000	619667
mws1078	138.05	92.1	137.048	[M+H]+	C00108	Anthranilic Acid	16033.3	22833.3	19633.3	9	7813.33
pma0948	138.09	121.1	137.084	[M+H]+	C02735	Phenylethanolamine	15000	2796.33	22333.3	7020	6406.67
pme1002	138.09	103	137.084	[M+H]+	C00483	L-Tyramine	20533.3	9	59466.7	9	9
Hmgn001653	137.02	93.04	138.032	[M-H]-	C16700	Protocatechuic aldehyde	583333	681333	827667	274667	261667
mws0749	137.02	93	138.032	[M-H]-	C00156	4-Hydroxybenzoic acid	996333	1.20667e+06	1530000	456667	473000
Lmgn001670	137.03	108.02	138.032	[M-H]-	C00805	Salicylic acid	37400	34166.7	23200	33733.3	29233.3
Lmbn002862	137.02	93.03	138.032	[M-H]-	C00587	3-Hydroxybenzoic Acid	346333	333333	725333	198000	141000
mws0336	137.04	93.05	138.043	[M-H]-	C00785	Urocanic acid	27900	9	9	40466.7	51933.3
Zmpn001713	138.02	108.02	139.027	[M-H]-	C14418	3-Nitrophenol	20866.7	16266.7	19133.3	36866.7	27033.3
mws0704	140.01	78.96	141.019	[M-H]-	C00346	O-Phosphorylethanolamine	6763.33	4550	11133.3	2170	11600
pma2987	142.1	124.09	141.09	[M+H]+	C00860	Histidinol	8.49667e+06	7590000	7.44667e+06	9060000	8.31333e+06
pme3207	141.02	59	142.027	[M-H]-	C02480	Muconic acid	17366.7	23433.3	17666.7	18166.7	20333.3
Rfmb320	144.1	84.08	143.095	[M+H]+	--	1-Methylpiperidine-2-carboxylic acid	764333	321000	286667	1.87667e+06	383667
mws0103	146.06	91	145.053	[M+H]+	C08493	Indole-3-carboxaldehyde	23933.3	22966.7	19966.7	22433.3	21733.3
pme0295	146.08	86	145.074	[M+H]+	C02946	4-Acetamidobutyric acid	23666.7	22066.7	28366.7	12250	16433.3
mws0567	146.09	87	145.085	[M+H]+	C01035	4-Guanidinobutyric acid	1090000	1.11667e+06	887000	1160000	692000
pme2380	145.01	101	146.022	[M-H]-	C00026	α-Ketoglutaric acid	704333	771000	722333	854333	563333
Lmgn000224	145.01	57.03	146.022	[M-H]-	C06030	(S)-2-methyl-3-oxosuccinic acid	40233.3	35366.7	38466.7	46600	44266.7
mws0208	145.05	101	146.058	[M-H]-	C06104	Adipic Acid	262000	218333	248667	214333	232333
Wmzn000227	145.06	109.04	146.058	[M-H]-	--	2,2-Dimethylsuccinic acid	5943.33	2663.33	11106.7	1223	5546.67
Lmbn001609	145.05	83.05	146.058	[M-H]-	C06006	(S)-2-Acetyl-2-Hydroxybutanoic Acid	25833.3	28466.7	29466.7	24766.7	21966.7
pme0193	147.08	84	146.069	[M+H]+	C00064	L-Glutamine	476667	257667	1.00833e+06	215333	591333
pme0026	147.11	84	146.106	[M+H]+	C00047	L-Lysine	473333	278667	1.14333e+06	235000	552667
pme1691	147.13	87.2	146.118	[M+H]+	C01996	Acetylcholine	485667	464333	306000	648000	501000
Zmzn000113	146.05	102.06	147.053	[M-H]-	C03618	L-threo-3-Methylaspartate	530000	363000	870667	204333	613000
pme0014	148.06	84	147.053	[M+H]+	C00025	L-Glutamic acid	4.07667e+06	3.26333e+06	3.94333e+06	2.01333e+06	4600000
mws1050	148.06	88	147.053	[M+H]+	C00979	O-Acetylserine	216667	108567	286333	110667	132000
pmp001285	149.02	65.04	148.016	[M+H]+	--	Phthalic anhydride	1.37333e+07	1.52333e+07	11000000	15700000	1.02333e+07
ML10171848	147.03	85.03	148.037	[M-H]-	C00652	D-Arabinono-1,4-lactone	299667	360000	255667	364333	264667
Zmyn000247	147.03	57.03	148.037	[M-H]-	C03196	(S)-2-Hydroxyglutaric Acid	158000	109833	194000	102067	231667
pmb2826	147.03	87.1	148.037	[M-H]-	C02614	L-Citramalic acid	2120000	2.12333e+06	1310000	2.50667e+06	1.74667e+06
pme3154	147.07	59.01	148.074	[M-H]-	C00418	Mevalonic acid	559000	546667	349667	724667	483667
Lmgp000796	150.06	61.01	149.048	[M+H]+	C00650	4-Hydroxymandelonitrile	910667	426000	1.12667e+06	399667	1310000
pme1210	150.06	61	149.051	[M+H]+	C00073	L-Methionine	891333	387333	1200000	384333	1.18667e+06
mws0847	150.08	133	149.07	[M+H]+	C02216	1-Methyladenine	24033.3	11766.7	31400	20200	29766.7
mws0262	149.01	87	150.016	[M-H]-	C00898	L-Tartaric acid	93566.7	97600	59400	112000	84766.7
Zmgn000173	149.05	75.01	150.053	[M-H]-	C00121	D-Ribose	16066.7	13113.3	11356.7	16766.7	19933.3
mws1499	149.05	59.01	150.053	[M-H]-	C00216	D-(-)-Arabinose	77066.7	82666.7	75666.7	75766.7	68733.3
pme1109	152.06	135	151.049	[M+H]+	C00242	Guanine	107000	133000	80400	75133.3	68066.7
pme0256	151.03	151	152.033	[M-H]-	C00385	Xanthine	40133.3	26600	49833.3	20766.7	70366.7
mws0458	151.04	136	152.047	[M-H]-	C00755	Vanillin	109967	45200	92000	49800	70666.7
pme0513	151.06	59	152.068	[M-H]-	C00379	Xylitol	73633.3	46600	68400	44766.7	86033.3
mws0437	151.06	71	152.068	[M-H]-	C01904	D-Arabitol	78933.3	57466.7	85033.3	52300	104667
mws0180	153.02	109.03	154.027	[M-H]-	C00628	2,5-Dihydroxybenzoic acid	257333	194000	205667	223667	395333
mws0183	153.02	109.03	154.027	[M-H]-	C00230	3,4-Dihydroxybenzoic acid (Protocatechuic acid)	197667	127000	151667	160333	271667
mws0639	153.02	109.03	154.027	[M-H]-	C00196	2,3-Dihydroxybenzoic Acid	188000	145000	141667	170333	276000
pmb3099	153.03	125	154.039	[M-H]-	C06608	Diethyl phosphate	8833.33	5660	6606.67	7826.67	6173.33
pmb0819	157	130	156.069	[M+H]+	C02938	3-Indoleacetonitrile	15366.7	7430	15966.7	4230	13500
pme3382	160.06	98	161.069	[M-H]-	--	N-Acetyl-L-threonine	65933.3	63900	49766.7	66133.3	69933.3
mws1346	162.08	98	161.069	[M+H]+	C00956	DL-2-Aminoadipic acid	66833.3	9	45066.7	9	151000
pme2996	161.02	116.6	162.032	[M-H]-	C20414	4-Hydroxycoumarin	24466.7	39566.7	42733.3	15933.3	10310
pme2914	161.05	99	162.053	[M-H]-	C03761	3-Hydroxy-3-methylpentane-1,5-dioic acid	651000	429333	470000	599000	711000
pmf0440	163.08	91.1	162.068	[M+H]+	C10475	4-MethoxycinnaMaldehyde	143333	123667	108900	134667	118667
pme1419	164.07	104	163.067	[M+H]+	--	L-Methionine methyl ester	23600	23200	23233.3	17166.7	14800
Lmbn002739	163.04	119.05	164.047	[M-H]-	C12621	3-Hydroxycinnamic Acid	174000	209333	221000	89333.3	64100
Lmmn001643	163.04	119.05	164.047	[M-H]-	C01772	2-Hydroxycinnamic acid	57733.3	92733.3	88533.3	30766.7	21733.3
mws0159	163.04	91	164.047	[M-H]-	C00166	Phenylpyruvic acid	86633.3	80566.7	63466.7	91166.7	65866.7
pmb0142	165.1	95.2	164.047	[M+H]+	C10945	Caffeic aldehyde	97500	114000	68966.7	144667	66700
pme2529	163.2	101	164.068	[M-H]-	C07326	1,5-Anhydro-D-glucitol	31733.3	28500	30433.3	26733.3	31133.3
pme3083	164.04	120	165.043	[M-H]-	C05653	2-(Formylamino)benzoic acid	124333	176000	190667	72966.7	52700
pme2617	166.05	102	165.046	[M+H]+	C02989	L-Methionine Sulfoxide	5180000	4.64667e+06	4560000	5410000	5.01667e+06
pme0021	166.09	120.08	165.07	[M+H]+	C00079	L-Phenylalanine	1.58333e+07	5960000	23300000	3810000	1.97333e+07
pme0282	165.02	77.04	166.027	[M-H]-	C01606	Phthalic acid	627000	545333	627000	596000	443000
pmc0274	167.1	121.1	166.031	[M+H]+	C16614	6-Methylmercaptopurine	13000000	4890000	1.86667e+07	3.31333e+06	1.60667e+07
mws0344	165.04	75	166.048	[M-H]-	C00502	D-Xylonic acid	513000	435333	586667	399000	449000
mws0851	143.11	143.11	166.097	[M-Na]-	--	Sodium Valproate	2.16333e+06	1960000	2.14667e+06	2.13333e+06	2.25333e+06
NK10253223	168.06	94.06	167.058	[M+H]+	C05831	2-Amino-3-methoxybenzoic acid	43833.3	45400	23800	59866.7	32933.3
Zmjp000624	168.06	150.05	167.058	[M+H]+	C00250	Pyridoxal	53233.3	49700	28966.7	66400	41566.7
Hmtp000776	168.07	105.03	167.059	[M+H]+	--	4,5,6-Trihydroxy-2-cyclohexen-1-ylideneacetonitrile	218667	77100	319667	54566.7	280667
mws2125	166.98	78.7	167.982	[M-H]-	C00074	Phosphoenolpyruvate	195667	383333	190333	113667	73366.7
pme2598	167.03	123.04	168.042	[M-H]-	C01161	3,4-Dihydroxybenzeneacetic acid	54566.7	73466.7	98900	38200	29133.3
Hmbp001276	169.05	65.03	168.042	[M+H]+	--	Gallacetophenone	114633	84100	100833	161667	116333
mws0028	167.03	108.02	168.042	[M-H]-	C06672	Vanillic acid	28133.3	35033.3	48333.3	11146.7	17133.3
pme1383	170.08	134.1	169.074	[M+H]+	C00314	Pyridoxine	151667	130333	214667	122333	119667
pme0181	170.09	124	169.085	[M+H]+	C01152	3-Methyl-L-Histidine	23933.3	11746.7	10436.7	27400	23466.7
pme3186	169	79	169.998	[M-H]-	C00661	DL-Glyceraldehyde-3-phosphate	13866.7	20800	11866.7	12866.7	8223.33
Xmbp001692	171.03	81.03	170.022	[M+H]+	--	2,4,6-Trihydroxybenzoic acid	41400	40100	36066.7	31766.7	28933.3
Lmbn003524	171.1	99.08	172.11	[M-H]-	C16322	9-Oxononanoic acid	8346.67	10190	12800	8433.33	9176.67
pme2550	173.02	137	174.016	[M-H]-	C00417	Cis-Aconitic acid	289667	120333	102533	405000	514667
MA10039492	173.01	71.03	174.016	[M-H]-	C05422	Dehydroascorbic acid	142333	150000	556000	78866.7	138667
mws0154	173.05	93	174.053	[M-H]-	C00493	Shikimic acid	779000	344667	281000	1.15333e+06	1.40667e+06
Lmgn002091	173.05	93.03	174.053	[M-H]-	C18307	2-Methyl-3-oxoadipic acid	66533.3	69166.7	69733.3	62800	9
Zmyn000155	173.11	131.08	174.1	[M-H]-	C00437	N-α-Acetyl-L-ornithine	116000	83866.7	210333	126667	72700
mws0260	175.12	116	174.112	[M+H]+	C00062	L-Arginine	1.51667e+07	10030000	1.89667e+07	1.60333e+07	9940000
pmb0312	176.1	91.2	175.063	[M+H]+	--	5-Methoxyindole-3-carbaldehyde	30666.7	25233.3	21966.7	36266.7	31466.7
pme0008	176.1	113	175.096	[M+H]+	C00327	L-Citrulline	267667	227000	272000	181000	176000
mws4175	175.02	85.03	176.032	[M-H]-	C02670	D-Glucurono-6,3-lactone	31400	38900	40866.7	24066.7	25100
Hmfn000531	175.02	87.01	176.032	[M-H]-	C00072	L-Ascorbic acid	144667	122000	140000	127333	126667
mws1075	177.05	121	176.047	[M+H]+	C09268	7-Methoxycoumarin	23200	28566.7	34833.3	22900	14800
pmb3101	175.06	115	176.068	[M-H]-	C02504	2-Isopropylmalic Acid	2.81333e+06	4.57667e+06	1600000	3150000	735667
Zmgn001448	175.06	115.04	176.068	[M-H]-	C05994	2-Propylmalic Acid	2.71667e+06	4440000	1.50333e+06	3.02333e+06	702667
pme2836	178.09	160	177.079	[M+H]+	--	5-Hydroxytryptophol	32800	22200	21333.3	36166.7	22866.7
pme2253	177.04	59	178.048	[M-H]-	C01040	L-Gulono-1,4-Lactone	24066.7	23200	9	19066.7	10373.3
mws1195	179.07	147.1	178.063	[M+H]+	--	p-Coumaric acid methyl ester	398000	519000	585333	162333	121000
pmb0786	180.09	163.06	179.079	[M+H]+	C00329	D-Glucosamine	16433.3	9886.67	11306.7	15153.3	15766.7
mws2212	179.03	135.05	180.042	[M-H]-	C01197	Caffeic acid	264667	238000	315000	133000	150333
pme10516	179.06	59.01	180.063	[M-H]-	C05003	D-Fructose	592667	354000	572000	431667	672667
mws4170	179.06	59.01	180.063	[M-H]-	C00031	D-Glucose	566000	359000	564000	442667	747333
mws0093	179.07	146	180.079	[M-H]-	C00590	Coniferyl alcohol	20800	14366.7	23533.3	17400	37800
mws1198	179.07	73.1	180.079	[M-H]-	--	Methyl 3-(4-hydroxyphenyl)propionate	28166.7	28300	36633.3	21333.3	17000
Cmyp007180	181.12	107.09	180.115	[M+H]+	--	Dihydroactinidiolide	174333	180667	114333	234000	144000
mws0250	182.08	136.1	181.074	[M+H]+	C00082	L-Tyrosine	1.97667e+06	1.56667e+06	2600000	888333	1810000
mws0214	181.07	71	182.079	[M-H]-	C00794	D-Sorbitol	1.83333e+07	1.73333e+07	19400000	16800000	1.96667e+07
pme2237	181.07	101	182.079	[M-H]-	C01697	Dulcitol	5.86667e+06	5.68333e+06	5.73333e+06	5.35333e+06	5.89667e+06
mws1155	181.07	101.02	182.079	[M-H]-	C00392	Mannitol	5.84333e+06	5430000	5.79667e+06	5.16667e+06	5860000
pme2596	184.06	148	183.053	[M+H]+	C00847	4-Pyridoxic acid	358000	381333	375333	360333	227333
MA10002917	183.01	109.02	184.012	[M-H]-	C02496	2,4-Dinitrophenol	77600	82066.7	123667	50800	49733.3
pmb1754	184	125	184.073	[M]+	C00588	O-Phosphocholine	172000	121000	127333	111067	237000
Lmrj001341	185.09	70.06	184.086	[M+H]+	--	Cyclo(Ser-Pro)	8530	5153.33	6363.33	7043.33	7173.33
Zmgn000447	184.98	78.96	185.993	[M-H]-	C00197	3-Phospho-D-glyceric acid	185667	333333	167333	139667	113000
mws0752	185.15	185.16	186.162	[M-H]-	C17715	Undecylic Acid	491333	453667	446000	504000	635333
pmn001492	187.1	123.1	188.041	[M-H]-	C18078	Ayapin	16400	16600	20800	12166.7	13900
pme0137	187.07	125	188.08	[M-H]-	--	N-Acetyl-L-Glutamine	220000	243333	218000	165333	151333
mws0237	187.1	125	188.105	[M-H]-	C08261	Anchoic Acid	368667	365667	443333	297667	301667
mws0736	189.12	86	188.116	[M+H]+	C02155	N-Glycyl-L-leucine	47966.7	49633.3	47733.3	41833.3	40900
mws5041	189.12	86.1	188.116	[M+H]+	--	L-Glycyl-L-isoleucine	35466.7	33366.7	36033.3	29166.7	31766.7
pme0122	189.12	126	188.116	[M+H]+	C02727	N6-Acetyl-L-lysine	293667	102867	549000	37833.3	279333
pme3388	189.13	144	188.127	[M+H]+	C01924	Homoarginine	477333	277667	506667	597333	403333
Zmjp000182	189.13	70.07	188.127	[M+H]+	C03884	N-Monomethyl-L-arginine	1400000	793667	1.37667e+06	1.80333e+06	1400000
Zmtn001624	188.04	144.05	189.043	[M-H]-	C02172	N-Acetylisatin	9.05667e+06	6.71333e+06	7160000	1.23667e+07	7.07667e+06
pme0075	188.06	128	189.064	[M-H]-	C00624	N-Acetyl-L-glutamic acid	56833.3	60000	55533.3	30733.3	51300
pme2244	190.09	118.07	189.07	[M+H]+	--	3-Indolepropionic acid	12333.3	6643.33	19600	4036.33	17100
mws0193	190.12	127	189.111	[M+H]+	C02427	L-Homocitrulline	61000	23900	82566.7	9	53700
pme0278	191.1	128	190.095	[M+H]+	C00666	2,6-Diaminooimelic acid	34466.7	27766.7	36433.3	22400	28700
mws0597	190.05	146	191.058	[M-H]-	C05635	5-Hydroxyindole-3-acetic acid	109367	92733.3	92066.7	158000	94266.7
mws0281	191.02	111.01	192.027	[M-H]-	C00158	Citric Acid	8500000	10700000	9.50333e+06	9.31333e+06	6.78333e+06
Zmyn000453	191.02	111.01	192.027	[M-H]-	C00311	Isocitric Acid	3.80333e+06	3.95667e+06	3570000	4.13333e+06	3000000
pme2993	193.05	133	192.042	[M+H]+	C01752	Scopoletin (7-Hydroxy-5-methoxycoumarin)	99633.3	9	48266.7	140667	107233
mws0277	191.06	85	192.063	[M-H]-	C00296	Quinic Acid	7.38333e+06	7.16667e+06	7010000	8340000	6.28333e+06
Lmmp002080	193.13	105.03	192.126	[M+H]+	--	N-(4-Aminobutyl)benzamide	111267	153000	116333	70700	32966.7
mws1189	193.04	72.8	194.033	[M-H]-	C00333	D-Galacturonic acid	76500	61966.7	69900	72866.7	86566.7
pme3705	193.04	73	194.043	[M-H]-	C00191	D-Glucoronic acid	78666.7	72533.3	77200	86266.7	90900
Xmgn006542	193.05	133.03	194.057	[M-H]-	C11233	Dimethyl Phthalate	100800	126333	145667	58133.3	42066.7
mws0014	193.05	134.01	194.058	[M-H]-	C01494	Ferulic acid	16933.3	9	9	15666.7	27900
Lmdn003756	193.05	135.05	194.058	[M-H]-	C10477	Methyl caffeate	5823.33	10353.3	11926.7	1990	2663.33
mws2104	193.07	99.01	194.079	[M-H]-	C03844	D-Pinitol	63600	69300	57133.3	62600	67833.3
pme0534	195.05	74.9	196.058	[M-H]-	C00257	Gluconic acid	981000	1.17333e+06	1.01333e+06	788667	927667
pme3827	198.08	152.2	197.069	[M+H]+	C00355	3,4-Dihydroxy-L-phenylalanine	167000	84300	115267	251667	201000
mws0923	200.05	154.04	199.04	[M+H]+	--	L-2-chlorophenylalanine	11700000	1.07333e+07	9.88333e+06	1.17667e+07	1.13667e+07
Zmzn000079	199	78.96	200.009	[M-H]-	C00279	D-Erythrose-4-phosphate	18433.3	24733.3	20266.7	17166.7	12033.3
pmb2640	199.17	181	200.178	[M-H]-	C02679	Lauric acid	13733.3	12200	13766.7	15100	12200
mws5037	203.14	86.1	202.132	[M+H]+	--	L-Alanyl-L-leucine	19200	16600	15910	18066.7	11076.7
NK10251888	203.15	70.07	202.143	[M+H]+	C03626	NG,NG-Dimethyl-L-arginine	382000	259667	328667	476667	280000
mws0018	203.22	83	202.216	[M+H]+	C00750	Spermine	19500000	1.90333e+07	1.76333e+07	2.03667e+07	1.90667e+07
mws0282	203.08	116.05	204.09	[M-H]-	C00078	L-Tryptophan	1.49333e+07	7170000	2.29667e+07	5.23667e+06	17800000
Zmtn001464	204.03	160.04	205.038	[M-H]-	C02470	4,8-Dihydroxyquinoline-2-carboxylic acid	1.08333e+06	1550000	1.60333e+06	436000	323000
pmb0818	206.1	147.5	205.074	[M+H]+	C05660	Methoxyindoleacetic acid	665000	283333	1.05667e+06	224000	807000
pmb1587	207.14	165.2	206.131	[M+H]+	--	4-Hydroxy-3,5-diisopropylbenzaldehyde	9490	9	9	10900	9
Lmln010063	205.16	189.13	206.167	[M-H]-	--	2,6-Di-t-butylphenol	1.32667e+06	1.20667e+06	1210000	1.37333e+06	1330000
Zmgn002106	206.08	58.03	207.09	[M-H]-	C03519	N-Acetyl-L-phenylalanine	41133.3	21266.7	22966.7	52566.7	42933.3
mws1014	209.04	149.1	208.037	[M+H]+	C09265	Fraxetin (7,8-Dihydroxy-6-methoxycoumarin)	503667	381000	460000	407333	388333
pmb2620	207.07	133.1	208.074	[M-H]-	--	3,4-Dimethoxycinnamic acid	11500	15500	23466.7	8496.67	7423.33
Zmyn000108	209.03	85.03	210.038	[M-H]-	C00818	D-Saccharic acid	2.41333e+06	2840000	2760000	1.79667e+06	1940000
Zmpn000199	209.03	85.03	210.038	[M-H]-	C00879	D-Galactaric acid	2340000	3020000	2.69667e+06	1.74333e+06	1.77333e+06
Hmcn000192	209.07	59.01	210.073	[M-H]-	C02076	Sedoheptulose	972667	1070000	1.13333e+06	768667	757667
pmb2507	213.1	97	214.024	[M-H]-	C00672	2-Deoxyribose-1-phosphate	160000	520333	194000	81966.7	56500
mws0863	213.02	97	214.024	[M-H]-	C00673	2-Deoxyribose-5'-phosphate	15266.7	20466.7	17533.3	15600	15500
Hmln002597	193.05	161.02	216.04	[M-Na]-	--	Sodium ferulate	51933.3	66433.3	85033.3	31800	23100
pme0170	217.13	158	216.122	[M+H]+	--	N-Acetyl-L-Arginine	24300	36300	11966.7	29633.3	10463.3
mws5045	215.17	169.16	216.173	[M-H]-	C08317	12-Hydroxydodecanoic acid	6673.33	2726.67	3020	6796.67	14000
mws1337	220.12	202.1	219.111	[M+H]+	C00864	D-Pantothenic Acid	1210000	733333	933000	1340000	1.40333e+06
pme1228	221.09	204	220.085	[M+H]+	C00643	5-Hydroxy-L-tryptophan	52866.7	63266.7	58666.7	36200	16833.3
Hmyp002656	222.08	130.06	221.068	[M+H]+	--	Methyl dioxindole-3-acetate	284667	245000	237000	290667	236333
mws4174	222.1	138	221.09	[M+H]+	C00645	N-Acetyl-D-mannosamine	4786.67	9353.33	5580	5643.33	6693.33
pme2755	222	144	221.09	[M+H]+	C00140	N-Acetyl-D-glucosamine	322333	313333	287333	324000	292333
mws5042	223.11	120.09	222.1	[M+H]+	--	L-Glycyl-L-phenylalanine	65166.7	43000	75866.7	42966.7	60433.3
mws0520	224.09	136	223.084	[M+H]+	--	N-Acetyl-L-tyrosine	21533.3	20100	14933.3	12666.7	13163.3
mws1429	223.13	161	224.141	[M-H]-	C04166	Vomifoliol	507000	160333	107800	826000	732667
pme1194	228.1	112	227.091	[M+H]+	C00881	2'-Deoxycytidine	22033.3	9	15966.7	11936.7	14733.3
mws0119	227.2	227.2	228.209	[M-H]-	C06424	Myristic Acid	2.07333e+07	17500000	19700000	2.00667e+07	19200000
mws0474	229.14	211	230.152	[M-H]-	C02678	Dodecanedioic aicd	1940	1231.67	1586.67	1566.67	2496.67
Lmhp001670	231.16	72.08	231.17	[M+H]+	--	L-Valyl-L-Leucine	25133.3	26400	33166.7	17433.3	26433.3
pmb0962	235.1	118.3	234.158	[M+H]+	--	L-Lysine-Butanoic Acid	17800	26533.3	14733.3	14966.7	14300
mws0984	236.08	164.06	237.086	[M-H]-	C00835	L-Sepiapterin	7746.67	9810	7143.33	6780	4290
pme2827	239	223	240.245	[M-H]-	C00517	Palmitaldehyde	1.21333e+07	5.84667e+06	5330000	5.75667e+06	5.74333e+06
pme0264	243.1	127	242.09	[M+H]+	C00214	Thymidine	18566.7	13600	12633.3	16400	26100
mws0359	241.22	241.22	242.225	[M-H]-	C16537	Pentadecanoic Acid	233333	185333	188667	211333	176667
ML10180524	244.09	112.05	243.086	[M+H]+	C02961	Cytarabine	374333	179667	225333	470000	525000
pme3732	244.09	112	243.086	[M+H]+	C00475	Cytidine	390667	250667	225333	443000	504000
mws0248	243.06	110	244.07	[M-H]-	C00299	Uridine	135333	76966.7	85800	140667	177667
pme2266	245.1	227	244.088	[M+H]+	C00120	Biotin	40766.7	19333.3	13900	56700	46500
Lmhp002031	245.18	86.1	245.186	[M+H]+	--	L-Leucyl-L-Leucine	20833.3	20000	21666.7	10933.3	18566.7
pmb2591	245.09	203.2	246.1	[M-H]-	--	N-Acetyl-L-Tryptophan	463667	148000	174333	699000	901667
Lmrj002087	247.13	86.09	246.121	[M+H]+	--	L-Isoleucyl-L-Aspartate	39266.7	35266.7	30266.7	30666.7	28100
pma1840	250.14	147	250.144	[M]+	--	4-Coumaroylcholine	31200	40900	43466.7	16366.7	9
pme3961	252.11	136	251.102	[M+H]+	C00559	2'-Deoxyadenosine	50466.7	62266.7	51000	45600	25866.7
mws0040	255.07	153	254.058	[M+H]+	C10028	Chrysin	135667	190667	142333	111667	80133.3
mws0361	253.22	235.19	254.225	[M-H]-	C08362	Palmitoleic Acid	3893.33	2950	3416.67	4060	3273.33
pma3101	256.2	124.1	256.082	[M+H]+	C05841	Nicotinate D-ribonucleoside	591333	575000	587000	422000	581000
mws0120	258.11	104.11	257.103	[M+H]+	C00670	Choline Alfoscerate	56933.3	24766.7	45166.7	26600	71933.3
Zmyn000110	258.04	78.96	259.046	[M-H]-	C06156	D-Glucosamine 1-phosphate	9630	9640	13833.3	8416.67	7496.67
mws0866	259.02	97	260.03	[M-H]-	C00092	D-Glucose 6-phosphate	610333	720000	574667	572333	430000
mws1090	259.02	97	260.03	[M-H]-	C00103	Glucose-1-phosphate	614333	743000	578333	572000	424667
pme3313	259	97	260.03	[M-H]-	C00085	D-Fructose 6-phosphate	247667	323000	239667	195667	167667
Zmpn000095	261.04	78.96	262.045	[M-H]-	C01096	Sorbitol-6-phosphate	175667	150667	226333	125333	212667
Lmtn004049	263.13	204.12	264.136	[M-H]-	C06082	Abscisic acid	81733.3	6100	126000	4640	179333
Lmlp003161	265.15	177.06	264.147	[M+H]+	C10497	N-Feruloylputrescine	457000	9	9	1.71333e+06	34566.7
Lmhp002001	265.15	72.08	265.155	[M+H]+	--	L-Valyl-L-Phenylalanine	16300	12600	18333.3	9320	14233.3
Hmsn000210	133.01	115.01	266.224	[M-H]-	--	Methyl 7,10-hexadecadienoate	1.21333e+07	11000000	1.14333e+07	12800000	12000000
pme0230	268.1	136.06	267.097	[M+H]+	C00212	Adenosine	1.94333e+07	17300000	1.81667e+07	1.74667e+07	1.79667e+07
pme1184	268.1	152	267.097	[M+H]+	C00330	2'-Deoxyguanosine	59066.7	33833.3	34266.7	50666.7	89600
mws1060	267.07	135	268.081	[M-H]-	--	9-(Arabinosyl)hypoxanthine	46166.7	29066.7	32133.3	43700	48833.3
pmp000087	269.1	177.05	268.095	[M+H]+	--	2-Feruloyl-sn-glycerol	25233.3	9	9	41466.7	38933.3
mws0383	267.23	267.23	268.24	[M-H]-	--	Cis-10-Heptadecenoic Acid	140000	122333	128667	161667	127000
pmf0526	271.1	147.2	270.089	[M+H]+	C16976	Isoimperatorin	18300000	43633.3	2670000	4.79333e+07	7.06667e+06
pme0376	271.06	151	272.068	[M-H]-	C00509	Naringenin (5,7,4'-Trihydroxyflavanone)	140000	218000	155333	128000	85633.3
Lmmn003323	271.23	225.22	272.235	[M-H]-	--	2-Hydroxyhexadecanoic acid	306333	277667	457333	169333	214667
pmb1452	275.1	213.2	273.267	[M+H]+	--	N-Lauryldiethanolamine	41233.3	28266.7	26700	28733.3	40633.3
pme1201	273.08	167	274.084	[M-H]-	C00774	Phloretin	1.29667e+07	1.69667e+07	1.39333e+07	1.04333e+07	5890000
pme3285	275.09	139	274.084	[M+H]+	C09320	Afzelechin (3,5,7,4'-Tetrahydroxyflavan)	23566.7	5963.33	9470	59500	32700
Lmrj002793	277.12	120.08	276.112	[M+H]+	--	Cyclo(Phe-Glu)	24933.3	21100	21133.3	31200	20766.7
pme1712	275	257	276.132	[M-H]-	C00449	L-Saccharopine	29866.7	8633.33	62700	13600	38833.3
Lmlp012720	279.16	149.02	278.152	[M+H]+	C14214	Dibutyl phthalate	707667	758333	579333	764000	530667
mws0367	277.22	277.22	278.225	[M-H]-	C06427	α-Linolenic Acid*	9.17667e+06	8.47333e+06	8.80333e+06	9.57333e+06	8940000
mws0366	277.22	277.22	278.225	[M-H]-	C06426	γ-Linolenic Acid*	9120000	8.46667e+06	8.90667e+06	9.63667e+06	8940000
pmb0889	279.23	95.1	278.225	[M+H]+	C08364	Punicic acid (9Z,11E,13Z-octadecatrienoic acid)	174000	153667	147000	193333	193000
pmb1650	279.2	149.4	278.225	[M+H]+	--	Octadeca-11E,13E,15Z-trienoic acid	8.16667e+06	9.21333e+06	6.82333e+06	9.10333e+06	6120000
Lmhn002926	279.05	163.04	280.058	[M-H]-	--	p-Coumaroylmalic acid	1.50333e+06	1.58667e+06	2.35333e+06	746667	349333
mws0629	281.11	166	280.106	[M+H]+	--	L-Aspartyl-L-Phenylalanine	74666.7	68033.3	68433.3	76500	57066.7
Lmbn006152	279.23	59.01	280.24	[M-H]-	C04056	(9Z,11E)-Octadecadienoic acid	18866.7	15266.7	15800	16633.3	19333.3
mws1491	279.23	279.23	280.24	[M-H]-	C01595	Linoleic acid	2.02667e+07	1.63333e+07	18000000	18100000	1.92333e+07
YC512118	282.28	247.24	281.272	[M+H]+	C19670	Oleamide (9-Octadecenamide)	65466.7	38733.3	30800	32700	39066.7
mws0396	281.25	281.25	282.256	[M-H]-	C01712	Elaidic Acid	3630000	2.96333e+06	3.81667e+06	3.62667e+06	3.95667e+06
mws2623	281.25	281.25	282.256	[M-H]-	C21944	11-Octadecanoic acid(Vaccenic acid)	1490000	1.32333e+06	1550000	1640000	1.77333e+06
pme1178	284.1	152	283.092	[M+H]+	C00387	Guanosine	1590000	1.24333e+06	1.21667e+06	1.65333e+06	1.94667e+06
mws0668	283.07	151	284.076	[M-H]-	C01762	Xanthosine	85700	58233.3	91933.3	56033.3	107233
pme0088	285.04	151	286.048	[M-H]-	C01514	Luteolin (5,7,3',4'-Tetrahydroxyflavone)	37733.3	24433.3	105800	9	12460
pmp000021	287.09	203.04	286.084	[M+H]+	--	Isooxypeucedanine	3.33667e+06	9	263333	1.14567e+07	1210000
mws0064	287.06	135	288.063	[M-H]-	C05631	Eriodictyol (5,7,3',4'-Tetrahydroxyflavanone)	1.66667e+07	1.55667e+07	1.14333e+07	22700000	1.06733e+07
pmn001686	287.22	241.22	288.23	[M-H]-	C08285	10,16-Dihydroxypalmitic acid	14500	13000	17200	9866.67	14733.3
pmb3081	289	97	290.004	[M-H]-	--	Glucarate O-Phosphoric acid	2.23667e+06	3.94667e+06	3.13333e+06	1.93333e+06	1.42667e+06
pme3163	289	97	290.04	[M-H]-	--	D-Sedoheptuiose 7-phosphate	1960000	3.08333e+06	2.65333e+06	1.46333e+06	1.08667e+06
mws0054	289.07	245	290.079	[M-H]-	C06562	Catechin	219333	212333	262000	281667	206667
pme0460	291.09	139.04	290.079	[M+H]+	C09727	Epicatechin	9.40667e+06	7530000	6.70333e+06	11100000	1.13333e+07
Lmgp004167	291.09	139.04	290.079	[M+H]+	C05907	3',4,4',5,7-Pentahydroxyflavan (Luteoforol)	31333.3	35500	39933.3	22766.7	15766.7
pmb2657	289.1	97.1	290.123	[M-H]-	C03406	Argininosuccinic acid	359333	323000	264000	278667	222667
pmb0885	291	190.9	290.188	[M+H]+	--	4-Oxo-9Z,11Z,13E,15E-Octadecatetraenoic Acid	75633.3	63833.3	54400	78700	88566.7
Zmpn003368	293.21	195.14	294.219	[M-H]-	C16316	13S-Hydroxy-9Z,11E,15Z-octadecatrienoic acid	52400	28000	27266.7	71033.3	70133.3
pmb2792	293.21	193.1	294.219	[M-H]-	--	13-Hydroxy-6,9,11-octadecatrienoic acid	104067	73766.7	66166.7	71366.7	56966.7
pmb2787	293.21	275.1	294.219	[M-H]-	C14766	9-Oxo-10E,12Z-octadecadienoic acid	6990	7676.67	7006.67	7126.67	9093.33
Lmqp000329	296.07	104.11	295.056	[M+H]+	--	5-Aminoimidazole ribonucleotide	161000	106667	184000	87666.7	232333
pmb2799	295.23	195.2	296.235	[M-H]-	C14826	12,13-Epoxy-9-Octadecenoic Acid	36566.7	34233.3	36666.7	38366.7	34133.3
Lmbn005662	295.23	171.1	296.235	[M-H]-	C14825	9(10)-EpOME;(9R,10S)-(12Z)-9,10-Epoxyoctadecenoic acid	164333	158000	156000	173000	155667
Rfmb091	295.23	195.14	296.235	[M-H]-	C14767	9S-Hydroxy-10E,12Z-octadecadienoic acid	172333	142000	154333	190000	204000
Lmbn005369	295.23	195.14	296.235	[M-H]-	C14762	13(S)-HODE;13(S)-Hydroxyoctadeca-9Z,11E-dienoic acid	140667	114333	126333	156333	165333
pme1474	298.1	136	297.09	[M+H]+	C00170	5'-Deoxy-5'-(methylthio)adenosine	5.79333e+06	7.54333e+06	6410000	3450000	2.80667e+06
Lmln001195	297.1	135.07	298.105	[M-H]-	C10720	Picein (4-Acetylphenyl-glucoside)	36000	26500	27966.7	38233.3	30833.3
Hmyn000254	297.12	59.01	298.12	[M-H]-	--	Tababiphenyl C	235000	210000	155333	264000	194333
Zmyn004714	297.24	183.14	298.251	[M-H]-	C08365	Ricinoleic acid	25633.3	27100	25600	24766.7	27466.7
pmf0297	297.32	183.1	298.324	[M-H]-	--	1-Eicosanol	28500	27033.3	24966.7	27666.7	26233.3
mws0724	298.08	208	299.087	[M-H]-	--	8-Hydroxyguanosine	14633.3	10063.3	13333.3	14400	10303.3
mws0058	299.06	284	300.063	[M-H]-	C10038	Diosmetin (5,7,3'-Trihydroxy-4'-methoxyflavone)	9323.33	10013.3	13900	6356.67	7880
Zmhn001358	299.08	137.02	300.084	[M-H]-	--	4-O-Glucosyl-4-hydroxybenzoic acid	2.23333e+06	2.22667e+06	2.80667e+06	1540000	1.79667e+06
Zmhn001926	299.08	137.02	300.084	[M-H]-	--	1-O-Salicyl-D-glucose	6.14667e+06	7520000	8190000	4250000	4.35667e+06
pmb3142	299.1	137.1	300.085	[M-H]-	--	Salicylic acid-2-O-glucoside	2.83667e+06	2.84667e+06	2.38667e+06	3.14667e+06	2.80667e+06
mws2367	299.11	119	300.121	[M-H]-	C06046	Salidroside	271667	464333	377667	154667	22900
Zmyn005384	299.26	253.26	300.266	[M-H]-	C03042	2R-Hydroxyoctadecanoic Acid	13200	10083.3	16966.7	12633.3	10866.7
Lmqn008288	299.26	299.26	300.267	[M-H]-	--	3-Hydroxyoctadecanoic Acid	285667	198000	265333	254667	365667
pme2954	303.05	137.02	302.043	[M+H]+	C00389	Quercetin	259000	198667	135667	295000	195667
Zmhn000892	301.09	139.05	302.1	[M-H]-	--	4-O-Glucosyl-3,4-dihydroxybenzyl alcohol	222333	129667	140333	257000	259333
mws1375	304.15	185.09	303.143	[M+H]+	C05324	Nicotianamine	35266.7	28833.3	37366.7	25433.3	24833.3
pmn001610	307.26	307.3	308.272	[M-H]-	C16525	Eicosadienoic acid	51333.3	19533.3	26700	22500	25300
Lmhn003074	309.06	193.05	310.069	[M-H]-	--	Feruloylmalic acid	52133.3	36666.7	60500	48733.3	27200
pmb2791	309.21	209.1	310.1	[M-H]-	C16321	9-Hydroperoxy-10E,12,15Z-octadecatrienoic acid	41500	32866.7	22466.7	32133.3	36266.7
pme3967	312.13	180	311.123	[M+H]+	--	2-(Dimethylamino)guanosine	624333	291667	477000	668000	948667
Lmtn003441	311.11	149.06	312.121	[M-H]-	--	2-Acetyl-3-hydroxyphenyl-1-O-glucoside	16100	18900	13866.7	31766.7	4586.67
pmn001689	311.22	223.17	312.23	[M-H]-	C21924	9-Hydroxy-12-oxo-15(Z)-octadecenoic acid	34600	33300	31033.3	35233.3	35266.7
Lmbn005287	311.22	249.22	312.23	[M-H]-	C07354	7S,8S-DiHODE; (9Z,12Z)-(7S,8S)-Dihydroxyoctadeca-9,12-dienoic acid	50433.3	41500	68833.3	46900	35233.3
pmb2804	311.1	171.3	312.23	[M-H]-	C04717	13S-Hydroperoxy-9Z,11E-octadecadienoic acid	113000	117000	119333	108333	120000
Lmbn004685	311.22	223.17	312.23	[M-H]-	C20186	5S,8R-DiHODE; (5S,8R,9Z,12Z)-5,8-Dihydroxyoctadeca-9,12-dienoate	34033.3	31533.3	32100	35900	35166.7
mws1174	313.07	253	314.079	[M-H]-	C16418	3-O-Acetylpinobanksin	89600	82366.7	118733	63766.7	72566.7
Lmbn005487	313.24	251.24	314.246	[M-H]-	C14829	12,13-DHOME; (9Z)-12,13-Dihydroxyoctadec-9-enoic acid	154000	140667	203000	129667	106033
mws0988	315.05	165	316.058	[M-H]-	C10176	Rhamnetin (7-O-Methxyl Quercetin)	31666.7	58766.7	67633.3	4146.67	3396.67
Lmdp003808	317.07	302.04	316.058	[M+H]+	C10022	Azaleatin (5-O-Methylquercetin)	77066.7	72366.7	81800	46666.7	115200
pmn001367	315.07	153.02	316.079	[M-H]-	--	Protocatechuic acid-4-O-glucoside	8.23333e+06	1.08333e+07	11500000	3.90667e+06	2840000
pmn001553	315.11	153.1	316.116	[M-H]-	--	Cimidahurinine	2640000	3.52333e+06	2890000	2.23667e+06	1.66333e+06
mws0032	319.04	153	318.038	[M+H]+	C10107	Myricetin	31700	9	9	152333	57566.7
pmb0751	321.1	147.3	320.09	[M+H]+	C02947	Trans-5-O-(p-Coumaroyl)shikimate	145667	9	89600	96200	323000
pmb0325	322.21	177.05	321.205	[M+H]+	--	Feruloylspermidine	70333.3	18600	18566.7	109200	82766.7
pme3188	323.03	211	324.036	[M-H]-	C00105	Uridine 5'-monophosphate	26166.7	26833.3	27100	20066.7	24666.7
mws0983	326.31	62.06	325.298	[M+H]+	C20792	N-Oleoylethanolamine	42100	10743.3	19800	11430	36266.7
Zmhn002301	325.09	163.04	326.1	[M-H]-	C06739	p-Coumaric acid-4-O-glucoside	21600000	2.29333e+07	2.42667e+07	1.81333e+07	1.97333e+07
Lmtn002233	327.11	165.05	328.116	[M-H]-	--	Androsin	4.30667e+06	4.38333e+06	4030000	3.83667e+06	5.08667e+06
pmn001690	327.14	165.09	328.152	[M-H]-	--	3-Hydroxy-4-isopropylbenzylalcohol-3-O-glucoside	138667	186000	153333	175000	71833.3
mws0884	328.05	134.2	329.053	[M-H]-	C00575	Cyclic 3',5'-Adenylic acid	23866.7	21700	21866.7	18966.7	23133.3
Lmcp004369	331.08	287.05	330.074	[M+H]+	--	Quercetin-3',4'-dimethyl ether	12970	13843.3	11623.3	14800	9
Zmhn001883	329.09	209.04	330.095	[M-H]-	--	Vanillic acid-4-O-glucoside	115333	91666.7	117000	134000	105200
Lmtn002565	329.11	167.03	330.095	[M-H]-	C20470	1-O-Vanilloyl-D-Glucose	10260000	1.36333e+07	1.19667e+07	7.65333e+06	3.85667e+06
pmn001517	329.12	167	330.131	[M-H]-	--	3,4,5-Trimethoxyphenyl-1-O-Glucoside	1.85333e+06	1620000	1.64333e+06	1.68333e+06	2.04333e+06
Lmbn004240	329.23	199.13	330.241	[M-H]-	C14837	9,10-Dihydroxy-12,13-epoxyoctadecanoic acid	10616.7	2816.67	4590	13666.7	17433.3
pmn001694	329.23	229.15	330.241	[M-H]-	C14835	9,10,13-Trihydroxy-11-Octadecenoic Acid	171333	194333	271000	90400	115333
pmp001284	331.28	313.27	330.277	[M+H]+	--	Monopalmitin	18566.7	12000	11080	14433.3	14766.7
pme3184	332.08	136	331.068	[M+H]+	C00360	2'-Deoxyadenosine-5'-monophosphate	1.22333e+06	1.22333e+06	1.08633e+06	1.70667e+06	1.25333e+06
pmb0789	332.13	152.07	331.127	[M+H]+	C03996	Pyridoxine-5'-O-glucoside	5820000	5.40667e+06	4.65333e+06	6.94333e+06	5.48667e+06
pmc0066	333.05	137.05	332.052	[M+H]+	C06196	2'-Deoxyinosine-5'-monophosphate	81600	199667	129667	71000	48900
pmn001518	331.07	169.01	332.074	[M-H]-	C01158	1-O-Galloyl-D-glucose	1.89667e+06	1.46667e+06	1400000	2210000	1.82667e+06
Lmfn000604	331.07	169.01	332.074	[M-H]-	--	6-O-Galloyl-glucose	2.29667e+06	3.22667e+06	2.56333e+06	1.20467e+06	1.26433e+06
Hmln000873	331.07	169.01	332.075	[M-H]-	--	2-O-Galloyl-glucose	1.17333e+06	9	9	1.99333e+06	2.17667e+06
Lmmn001294	331.1	153.02	332.111	[M-H]-	--	Koaburaside	4.02333e+06	4950000	4.74333e+06	3100000	2.53333e+06
mws0675	335.06	123	334.057	[M+H]+	C00455	β-Nicotinamide mononucleotide	80600	47633.3	54533.3	85166.7	102667
Lmqn000432	333.06	333.06	334.067	[M-H]-	--	1-(sn-Glycero-3-phospho)-1D-myo-inositol	491000	675667	448667	585333	420000
Hmln002806	335.08	179.03	336.085	[M-H]-	C10434	5-O-Caffeoylshikimic acid	130333	164333	185333	110267	49800
pmb2636	335.1	253.1	336.23	[M-H]-	--	8,15-Dihydroxy-5,9,11,13-eicosatetraenoic acid	18500	24233.3	17400	13033.3	10313.3
pmb3068	337.09	173.1	338.1	[M-H]-	--	1-O-p-Coumaroylquinic acid	456000	870667	769000	279667	59100
pma6460	337.09	163.04	338.1	[M-H]-	C10441	4-O-p-Coumaroylquinic acid	2.16667e+06	2.86333e+06	2.70333e+06	1780000	449333
pmb3074	337.09	191.05	338.1	[M-H]-	C12208	5-O-p-Coumaroylquinic acid	3.44667e+06	4.38333e+06	4.58333e+06	2250000	970000
pme3311	339	97	339.996	[M-H]-	C00354	D-Fructose-1,6-biphosphate	6666.67	7750	9606.67	1762.67	7080
mws1015	339.07	177	340.079	[M-H]-	C09264	Esculin (6,7-DihydroxyCoumarin-6-glucoside)	799667	277667	268333	965333	1.39667e+06
pma0149	341.08	207.07	340.079	[M+H]+	C02887	Sinapoyl malate	28800	19266.7	21266.7	44033.3	37966.7
Xmgp006913	341.14	137.06	340.131	[M+H]+	--	2,4,2',4'-tetrahydroxy-3'-prenylchalcone	50333.3	9	26933.3	36566.7	162000
pmn001420	341.09	179.04	342.095	[M-H]-	--	1-O-[(E)-Caffeoyl]-D-glucose	2.47333e+06	1870000	1.96333e+06	2.53667e+06	3.69333e+06
mws0264	341.11	119	342.116	[M-H]-	C01083	D-(+)-Trehalose	517667	461333	623000	736000	536333
mws1333	341.11	113	342.116	[M-H]-	C05402	Melibiose	338667	339333	400000	434333	399667
pme0519	341.11	119.03	342.116	[M-H]-	C00089	D-(+)-Sucrose	507333	546000	471333	624333	595000
MA10039641	341.11	89.02	342.116	[M-H]-	C00243	Lactobiose	970000	874000	1.02667e+06	1.16067e+06	1.09933e+06
mws5038	341.11	89.02	342.116	[M-H]-	C01742	Isomaltulose	1.18333e+06	996333	953000	1.22333e+06	1.06033e+06
mws0906	341.12	179	342.131	[M-H]-	C00761	Coniferin	281667	325333	406000	193667	104800
Zmln000899	343.11	181.05	344.111	[M-H]-	--	Syringaldehyde-4-O-glucoside	673333	651667	465667	870000	392000
Lmmn000774	343.1	181.05	344.111	[M-H]-	--	Dihydrocaffeoylglucose	134000	109333	107233	90533.3	184667
mws0609	344.04	150	345.047	[M-H]-	C00942	Guanosine 3',5'-cyclic monophosphate	14800	13666.7	10553.3	10136.7	7960
pmb0801	346.11	184.1	345.106	[M+H]+	--	4-Pyridoxic acid-O-glucoside	39000	37633.3	31866.7	49100	28900
Lmtn000940	345.08	139.04	346.09	[M-H]-	--	1-O-(3,4-Dihydroxy-5-methoxy-benzoyl)-glucoside	715667	467000	454333	1.37667e+06	453667
pmb0981	348.07	136	347.063	[M+H]+	C00020	Adenosine 5'-monophosphate	1.69333e+06	2220000	1220000	2.01667e+06	1.30667e+06
Lmhp011562	353.27	261.22	352.261	[M+H]+	--	1-α-Linolenoyl-glycerol	1.05967e+06	974333	910667	1100000	1.07667e+06
Lmhp011388	353.27	261.22	352.261	[M+H]+	--	2-α-Linolenoyl-glycerol	1100000	1.05267e+06	881333	1.17667e+06	1.08667e+06
mws0178	353.09	191.01	354.095	[M-H]-	C00852	Chlorogenic acid	2160000	3.11333e+06	3220000	1.04267e+06	534333
mws2108	353.09	135.1	354.095	[M-H]-	--	Cryptochlorogenic acid	1150000	1.67333e+06	1.63333e+06	892000	120233
Lmhp112042	355.28	263.24	354.277	[M+H]+	--	1-Linoleoylglycerol	85600	70200	59466.7	91833.3	94733.3
Lmhp012042	355.28	263.24	354.277	[M+H]+	--	2-Linoleoylglycerol	77733.3	56466.7	48400	93433.3	106233
pmp001283	355.28	337.27	354.277	[M+H]+	--	1-Monolinolein	11110	3963.33	6850	11366.7	15133.3
Zmhn002422	355.1	193.05	356.11	[M-H]-	C17759	1-O-Feruloyl-D-Glucose	949333	303667	478333	1.26333e+06	1.44667e+06
Zmhn002334	355.1	193.05	356.111	[M-H]-	--	6-O-Feruloyl-D-glucose	290000	332000	364667	344000	59500
pmb0296	357.3	265.4	356.293	[M+H]+	--	1-Oleoyl-Sn-Glycerol	167667	142667	163667	147667	192000
Zmhn003082	357.08	173.04	358.09	[M-H]-	--	5-O-Galloyl-methyl quinine ester	26466.7	22966.7	25666.7	21600	10513.3
mws0097	357.13	151	358.142	[M-H]-	C05366	Pinoresinol	169000	55733.3	126667	83866.7	390667
pmb3107	359.1	182.1	360.106	[M-H]-	--	Glucosyringic Acid	600667	579000	571333	562333	584333
Lmmn003748	359.15	180.08	360.157	[M-H]-	--	(+)-Isolariciresinol	6463.33	8020	11470	3683.33	429.333
pmb0998	364.07	152.1	363.058	[M+H]+	C00144	Guanosine 5'-monophosphate	18333.3	28133.3	16700	26100	12766.7
mws5040	365.11	203.05	364.078	[M+H]+	C19636	Turanose	212667	175333	170000	244667	233667
pmb0964	366.2	204.1	365.17	[M+H]+	--	Isopentenyladenine-7-N-glucoside	35400	37133.3	25633.3	36500	36133.3
Lmgp003270	369.16	177.06	368.074	[M+H]+	--	Scopoletin-7-O-glucuronide	480667	336667	477333	550000	402667
mws0179	367.1	190.9	368.111	[M-H]-	--	Chlorogenic acid methyl ester	113867	97833.3	140333	124000	81433.3
pmb0752	369.12	177.1	368.111	[M+H]+	C02572	3-O-Feruloylquinic acid	33266.7	21000	27100	36233.3	23300
pma3724	369.1	177.1	368.111	[M+H]+	--	1-O-Feruloylquinic acid	571667	391667	572667	650667	459333
Lmbp002255	371.1	209.05	370.09	[M+H]+	C09266	Fraxetin-8-O-glucoside (Fraxin)	107100	75533.3	86133.3	112333	121000
Lmbp002309	371.1	209.05	370.126	[M+H]+	--	Sinapaldehyde-4-O-Glucoside	113000	86500	80033.3	99766.7	118000
pmn001695	371.1	249.06	372.106	[M-H]-	--	Trihydroxycinnamoylquinic acid	3.06333e+06	3.23667e+06	3880000	3080000	1.76667e+06
mws0055	373.13	343	372.121	[M+H]+	C10190	Tangeretin	110667	99300	102200	127667	127667
mws0011	371.13	209	372.142	[M-H]-	C01533	Syringin	118700	169333	157667	99133.3	104567
pmb0108	375.2	137.1	374.1	[M+H]+	--	Feruloyl syringic acid	486333	906000	766000	48733.3	42166.7
mws0232	377.15	243	376.138	[M+H]+	C00255	Riboflavin	321667	252667	281667	313333	355000
pmn001660	381.19	235.1	382.199	[M-H]-	C17645	Cinncassiol A	581000	807667	838000	282000	187333
pme3337	384.12	252	383.108	[M+H]+	--	Succinyladenosine	362333	210333	147333	476667	490333
pme1286	385.13	250	384.122	[M+H]+	C00021	S-(5'-Adenosy)-L-homocysteine	24000	18766.7	20166.7	23800	20400
HJN003	385.11	223.06	386.122	[M-H]-	C01175	1-O-Sinapoyl-D-glucose	298000	291000	330333	255333	225667
pmn001423	385.19	223.13	386.194	[M-H]-	--	Roseoside	1.08633e+06	1060000	919333	1.11333e+06	1.37667e+06
Zmhn001970	389.12	227.08	390.131	[M-H]-	C10275	Piceid	81833.3	65766.7	60966.7	95200	104633
pme2735	399.2	250	398.137	[M+H]+	C00019	S-Adenosyl-L-methionine	118467	108333	89600	98433.3	133667
mws0043	403.14	373.1	402.131	[M+H]+	C10112	Nobiletin (5,6,7,8,3',4'-Hexamethoxyflavone)	137333	131000	122000	136000	141667
pme3007	402.99	159	404.002	[M-H]-	C00015	Uridine 5'-diphosphate	8890	7580	9396.67	9636.67	10070
pmn001399	405.12	243.1	406.126	[M-H]-	--	2,4,6,4'-Tetrahydroxy-stilbene-2-O-D-glucoside	197333	114000	117333	278000	227333
Zmhn001746	405.12	243.07	406.127	[M-H]-	--	Piceatannol-3'-O-glucoside	183333	115333	123667	253667	197667
Lmyp005841	417.12	255.06	416.111	[M+H]+	--	Chrysin-7-O-glucoside	1.59667e+06	309667	322000	2.62667e+06	3.55667e+06
pmn001637	417.08	285	418.09	[M-H]-	--	Kaempferol-3-O-arabinoside (Juglanin)	3310000	3510000	3.49667e+06	4.74333e+06	1.33667e+06
Lmyp004617	419.13	257.08	418.127	[M+H]+	--	Pinocembrin-7-O-glucoside (Pinocembroside)	360667	269000	255333	474000	345000
pmn001663	417.16	402.1	418.163	[M-H]-	C10889	Syringaresinol	40633.3	50500	10973.3	72033.3	18033.3
mws2523	421.08	241.1	422.083	[M-H]-	C00689	Trehalose 6-phosphate	10200	10410	10783.3	10260	12266.7
pmb0864	426.26	285.24	425.254	[M+H]+	--	LysoPE 14:0	5553.33	9	5366.67	4916.67	8283.33
Lmhp008337	426.26	285.24	425.254	[M+H]+	--	LysoPE 14:0(2n isomer)	5686.67	2976.67	5586.67	3586.67	7453.33
mad1424	427.05	295.05	426.043	[M+H]+	--	Ditartaroyl-hydroxycoumarin	350000	272000	276333	383333	324000
pme2117	426	159	427.029	[M-H]-	C00008	Adenosine 5'-diphosphate	82033.3	62900	60166.7	79566.7	65566.7
Lmhn002574	431.06	137.03	432.069	[M-H]-	--	Caffeoyl(p-Hydroxybenzoyl)tartaric acid	64333.3	30666.7	55866.7	83066.7	79266.7
pme0321	431.1	285	432.106	[M-H]-	--	Kaempferol-7-O-rhamnoside	2.19667e+07	22800000	20800000	27900000	1.50667e+07
mws0919	431.1	285	432.106	[M-H]-	C16911	Kaempferol-3-O-rhamnoside (Afzelin)(Kaempferin)	1.16333e+07	12700000	11100000	1.43333e+07	7.67667e+06
Lmlp005572	433.11	271.06	432.106	[M+H]+	--	Galangin-7-O-glucoside	1.45333e+06	1870000	1.69667e+06	1.29333e+06	501333
Lmtn002324	431.15	269.1	432.163	[M-H]-	C17564	Benzyl-(2''-O-glucosyl)glucoside	16033.3	16676.7	20200	14300	24100
mws2186	435.09	303	434.085	[M+H]+	--	Avicularin	1.39333e+07	1.41667e+07	12900000	1.16333e+07	8.36333e+06
mws4183	433.08	300.03	434.085	[M-H]-	--	Quercetin-3-O-arabinoside (Guaijaverin)	5.49667e+06	9.23667e+06	6.92333e+06	4.86667e+06	4.23667e+06
pme1611	433.11	313	434.121	[M-H]-	--	Isohemiphloin	229667	240000	205667	223667	123000
mws1179	433.11	271	434.121	[M-H]-	C09099	Naringenin-7-O-glucoside (Prunin)	8.57667e+06	1.87333e+06	1.55667e+06	1.31667e+07	1.60333e+07
Lmlp006175	435.13	273.09	434.121	[M+H]+	C16406	Isosalipurposide (Phlorizin Chalcone)	964333	734667	740333	1.01967e+06	1.02967e+06
Cmzn005251	433.11	271.06	434.121	[M-H]-	--	6-O-Caffeoylarbutin	4.24667e+06	4.17333e+06	4.35667e+06	2780000	2480000
pmn001521	437.11	313.1	438.116	[M-H]-	--	3-Hydroxy-5-Methylphenol-1-O-(6'-Galloyl)Glucoside	16466.7	21200	14853.3	5490	9
pmb0503	439.22	147.04	438.211	[M+H]+	--	N-(4'-O-glycosyl)-p-coumaroyl agmatine	63400	89466.7	75333.3	51966.7	44000
Lmhp009187	440.28	299.26	439.27	[M+H]+	--	LysoPE 15:0	7626.67	4046.67	8500	8133.33	10866.7
Lmhp008885	440.28	299.26	439.27	[M+H]+	--	LysoPE 15:0(2n isomer)	7950	3686.67	9956.67	7020	10616.7
mad2116	441.08	295.05	442.09	[M-H]-	--	Bis(p-Coumaroyl)tartaric acid	68366.7	158333	103133	37433.3	9
mws0355	441.08	169.02	442.09	[M-H]-	--	Catechin gallate	21600	9669.67	15833.3	14880	24733.3
pmb1283	448.1	163.5	447.215	[M+H]+	--	L-Glutaminyl-L-valyl-L-valyl-L-cysteine	622667	587333	584667	598667	572000
Hmcp002316	449.11	317.06	448.1	[M+H]+	--	Isorhamnetin-3-O-arabinoside	2.52667e+06	2.61667e+06	2.55333e+06	1.98667e+06	1.77667e+06
Hmpp003270	449.11	287.05	448.101	[M+H]+	--	Luteolin-4'-O-glucoside	2.13333e+06	2.02667e+06	1890000	3.58333e+06	1.47333e+06
mws0045	449.11	303.05	448.101	[M+H]+	C01750	Quercetin-3-O-rhamnoside(Quercitrin)	2.30333e+07	2.22333e+07	2.03667e+07	24500000	2.20667e+07
pme2459	449.11	287.2	448.101	[M+H]+	C03951	Luteolin-7-O-glucoside (Cynaroside)	100833	37766.7	43266.7	210000	140667
mws0913	447.09	285	448.101	[M-H]-	C12626	Kaempferol-3-O-galactoside (Trifolin)	270000	169333	163667	571667	339667
pmn001640	449.07	316	450.08	[M-H]-	--	Myricetin-3-O-arabinoside	78400	160333	153000	26333.3	13833.3
mws0057	451.12	289	450.116	[M+H]+	--	Eriodictyol-7-O-glucoside	1.14333e+07	112667	82566.7	1.98333e+07	26200000
Lmtn002796	449.1	287.05	450.116	[M-H]-	--	sinensin	2600000	1.29333e+06	932000	3.87667e+06	5.84333e+06
mws1361	449.11	151	450.116	[M-H]-	C17449	Astilbin	3.78667e+06	9	9	5880000	8220000
HJN086	449.11	287.06	450.116	[M-H]-	--	Eriodictyol-3'-O-glucoside	2.37667e+06	1.38667e+06	878333	4.45333e+06	1.98333e+06
pmn001415	451.1	341.06	452.111	[M-H]-	--	Catechin-(7,8-bc)-4β-(3,4-dihydroxyphenyl)-dihydro-2-(3H)-one	90333.3	87933.3	139667	69133.3	27800
pmn001416	451.1	341.06	452.111	[M-H]-	--	Catechin-(7,8-bc)-4α-(3,4-dihydroxyphenyl)-dihydro-2-(3H)-one	147000	9	30966.7	242333	260000
pmn001417	451.1	341.06	452.111	[M-H]-	--	Cinchonain Ic	60800	296667	386000	28766.7	7796.67
HJN041	451.12	289.07	452.131	[M-H]-	--	Epicatechin glucoside	107200	76500	51700	153333	125333
Hmpn005101	451.12	289.07	452.131	[M-H]-	--	Sieboldin	319333	9	9	511667	685333
pmd0160	454.29	313.27	453.286	[M+H]+	--	LysoPE 16:0(2n isomer)	53700	21866.7	59166.7	44800	67800
pmb0876	454.29	313.27	453.286	[M+H]+	--	LysoPE 16:0	1140000	513333	1.12667e+06	1.05333e+06	1.45333e+06
pmp000263	455.35	409.35	454.345	[M+H]+	--	Sanguisorbigenin	325000	295000	269000	439667	339333
Hmbn004734	455.32	455.32	456.325	[M-H]-	--	30-Norhederagenin	24500	13866.7	44833.3	10080	9
mws4053	455.35	455.36	456.36	[M-H]-	C08988	Ursolic acid	249000	174000	177333	161000	131000
HJN110	455.36	455.36	456.36	[M-H]-	C08619	Betulinic acid	215000	167333	213333	203000	183667
pmb0464	458.1	116.3	457.143	[M+H]+	--	L-Aspartic acid-O-diglucoside	310667	85400	382667	79433.3	556000
mws0351	457.08	169.02	458.085	[M-H]-	--	Gallate catechin gallate	25100	88133.3	19300	21466.7	30200
mad2085	457.08	295.04	458.085	[M-H]-	--	Caffeoyl-p-coumaroyltartaric acid	188000	249333	239333	102533	15333.3
pmb2654	460.1	117.9	461.153	[M-H]-	--	Anthranilate-1-O-Sophoroside	126000	67300	175667	98866.7	135667
mws4167	463.09	287.06	462.08	[M+H]+	C03515	Luteolin-7-O-glucuronide	222333	293333	320667	154000	38800
pmp000579	463.12	301.07	462.116	[M+H]+	--	Diosmetin-7-O-galactoside	125333	80500	80233.3	155000	188667
Hmcp002539	463.12	317.06	462.116	[M+H]+	--	Isorhamnetin-3-O-rhamnoside	117767	74733.3	80100	124333	142333
Zmhn002750	461.11	323.08	462.117	[M-H]-	--	4-O-(6'-O-Glucosylcaffeoyl)-4-hydroxybenzoic acid	93466.7	147667	158000	39500	15866.7
mws0091	463.09	300.03	464.095	[M-H]-	C05623	Quercetin-3-O-glucoside (Isoquercitrin)	1.02133e+07	12100000	1.08667e+07	1.08233e+07	8280000
Lmdp003286	465.1	303.06	464.095	[M+H]+	--	Isohyperoside	1.22667e+06	1.16333e+06	997667	1380000	1.06667e+06
HJAP155	465.1	333.07	464.095	[M+H]+	--	Laricitrin-3-O-xyloside	533333	386333	195000	717000	1.13333e+06
mws0061	463.09	300	464.095	[M-H]-	C10073	Quercetin-3-O-galactoside (Hyperin)	9.23667e+06	11700000	9.98667e+06	9910000	7.37667e+06
mws0056	463.09	316.03	464.095	[M-H]-	C10108	Myricetin-3-O-rhamnoside (Myricitrin)	296667	266000	284333	251000	356000
Lmzp002365	465.14	303.09	464.131	[M+H]+	C16422	Hesperetin-7-O-glucoside	980333	828667	597000	1280000	1060000
pme1598	463.12	301	464.132	[M-H]-	--	Hesperetin-5-O-glucoside	1.90333e+07	2.43667e+07	2.33333e+07	1.88667e+07	1.41333e+07
Xmsn002700	465.13	303.06	466.111	[M-H]-	--	Taxifolin-3'-O-glucoside	2920000	3.43333e+06	3.09333e+06	2910000	1.96667e+06
pmd0130	468.31	184.07	467.301	[M+H]+	--	LysoPC 14:0	31600	13133.3	25666.7	31766.7	43866.7
HJAP154	469.13	317.08	468.069	[M+H]+	--	Galloylisorhamnetin	340000	543667	278000	175333	162667
Hmjn008136	469.33	469.33	470.34	[M-H]-	--	Camaldulenic acid	356000	276000	247000	524000	277333
pmp000441	471.35	453.34	470.34	[M+H]+	--	11-Keto-ursolic acid	88600	87366.7	98566.7	84833.3	27333.3
Lmzn006582	469.34	469.34	470.34	[M-H]-	--	Colubrinic acid	168000	9	9	296333	189333
Zmhn002508	471.15	309.1	472.158	[M-H]-	--	4-p-Cumaroyl-rhamnosyl-(1→6)-D-glucose	48300	67166.7	70966.7	42233.3	9
Lmzn006169	471.35	471.35	472.355	[M-H]-	--	Pomolic acid	5.82667e+06	4540000	4.29667e+06	7.80333e+06	5.97667e+06
mws1610	471.35	471.35	472.355	[M-H]-	C16939	Maslinic acid	1.39333e+07	12900000	1.14667e+07	16500000	1.02933e+07
pmn001705	471.35	471.35	472.355	[M-H]-	--	3,24-Dihydroxy-17,21-semiacetal-12(13)oleanolic fruit	2.21333e+07	2.17333e+07	2.06667e+07	2.49667e+07	1.69667e+07
pmb1912	474.17	327	473.166	[M+H]+	C00234	10-Formyltetrahydrofuran	114333	124000	181333	44966.7	57600
Lmhp008589	476.28	335.26	475.27	[M+H]+	--	LysoPE 18:3(2n isomer)	1.22333e+06	1002000	1390000	1.13033e+06	1.26333e+06
Lmhp008801	476.28	335.26	475.27	[M+H]+	--	LysoPE 18:3	382000	259667	414333	341000	333667
pmb0881	478.29	337.27	477.286	[M+H]+	--	LysoPE 18:2	381000	223667	337667	420000	486333
pmb0874	478.29	337.27	477.286	[M+H]+	--	LysoPE 18:2(2n isomer)	1.04433e+06	600667	821000	947667	1.46667e+06
Lmmp003783	479.09	303.05	478.075	[M+H]+	--	Quercetin-3-O-glucuronide	72900	55033.3	47966.7	95766.7	94700
Zmhn004909	477.06	169.01	478.075	[M-H]-	--	3,4-Digalloylshikimic acid	152667	290333	235667	98800	5103
Lmpp005842	479.11	333.07	478.101	[M+H]+	--	6-Methoxyquercetin-3-O-rhamnoside	66900	34200	20500	94700	185000
Hmcp002207	479.12	317.06	478.111	[M+H]+	--	Isorhamnetin-7-O-glucoside (Brassicin)	5.22333e+06	3.65333e+06	3.64667e+06	6.71667e+06	7.28333e+06
Zmhn002764	477.11	323.07	478.111	[M-H]-	--	4-O-(6'-O-Glucosylcaffeoyl)-3,4-dihydroxybenzoic acid	97933.3	194333	134667	9	9
HJAP156	479.12	333.07	478.111	[M+H]+	--	Laricitrin-3-O-rhamnoside	82833.3	51966.7	25633.3	84300	175000
Zmhn003046	477.14	337.09	478.147	[M-H]-	--	4-O-(6'-O-Glucosylferuloyl)-3,4-dihydroxybenzyl alcohol	20700	17766.7	29566.7	16733.3	4376.33
Lmnn002886	477.14	179.03	478.148	[M-H]-	--	1'-O-(3,4-Dihydroxyphenethyl)-O-caffeoyl-glucoside	49900	120167	95466.7	9	9
mws0289	480.31	339.29	479.301	[M+H]+	--	LysoPE 18:1	44533.3	19533.3	58366.7	29733.3	53566.7
pmb2260	480.31	184.07	479.301	[M+H]+	--	LysoPC 15:1	11500	3280	10363.3	8393.33	18600
pmb0856	480.31	339.29	479.301	[M+H]+	--	LysoPE 18:1(2n isomer)	223000	120000	197333	181000	312333
Lmmp003271	481.1	319.05	480.09	[M+H]+	C10051	Gossypetin-8-O-glucoside	2.29333e+06	349333	9	8.99667e+06	4.75667e+06
pmb0883	482.32	341.31	481.317	[M+H]+	--	LysoPE 18:0	34666.7	15900	39733.3	27033.3	37266.7
Lmhp009129	482.32	184.07	481.317	[M+H]+	--	LysoPC 15:0(2n isomer)	6706.67	2650	4536.67	2663.33	9423.33
pmb2319	482.32	184.07	481.317	[M+H]+	--	LysoPC 15:0	41133.3	24533.3	42333.3	37666.7	59066.7
HJN104	481.14	319.08	482.105	[M-H]-	--	Dihydromyricetin-3-O-glucoside	17300000	6.24333e+06	5.13333e+06	2.60667e+07	1.90667e+07
pmb3066	481.14	319.2	482.142	[M-H]-	--	5-O-p-Coumaroylshikimic acid O-glucoside	3.35333e+07	1.44667e+07	1.23667e+07	5.31333e+07	3.97333e+07
pmb3072	481.14	319.3	482.142	[M-H]-	--	3-O-p-Coumaroylshikimic acid O-glucoside	496333	272333	153033	446333	429333
Hmyn007168	483.27	255.23	484.278	[M-H]-	--	LysoPG 16:0	2963.33	229333	237333	252667	244667
pmb2723	485.13	323.2	486.137	[M-H]-	--	4-Hydroxycoumarin di-glucoside	45033.3	23533.3	13000	25400	16600
HJN106	485.33	467.32	486.334	[M-H]-	--	Ceanothic acid	2.28333e+06	2380000	2.39667e+06	2.10333e+06	988000
Lmzn005892	485.33	423.33	486.335	[M-H]-	--	Isoceanothic acid	18233.3	21000	26000	14000	5280
pmp000444	487.34	469.33	486.335	[M+H]+	--	27,28-Dicarboxyl ursolic acid	13700	12933.3	20633.3	11323.3	6750
pmn001707	485.33	485.33	486.335	[M-H]-	C08972	Quillaic acid	127667	104733	139667	179333	85033.3
pmp000268	487.34	405.31	486.335	[M+H]+	--	Rosamultic acid	1.53667e+06	1750000	1780000	1.54333e+06	749667
Li512114	485.36	453.34	486.371	[M-H]-	--	Corosolic Acid Methyl Ester	11800	9943.33	10566.7	11333.3	4923.33
Lmmn000214	487.17	341.11	488.174	[M-H]-	--	Solatriose	22033.3	8266.67	38400	8280	23333.3
pmn001479	547.24	487.24	488.317	[M+CH3COOH-H]-	--	Alisol F	2.05333e+06	2300000	2.46333e+06	2140000	506333
Hmjn003948	487.35	487.35	488.35	[M-H]-	--	Madasiatic acid	1.98667e+07	1.74667e+07	1.64667e+07	24700000	1.32333e+07
Zmpn006881	487.34	469.32	488.35	[M-H]-	--	Tormentic acid	3590000	3.34667e+06	3.21333e+06	4.09333e+06	2.40667e+06
pmn001426	487.34	469.23	488.35	[M-H]-	C17890	Euscaphic acid	65433.3	35000	35600	112000	61066.7
pmp000269	489.36	407.33	488.35	[M+H]+	--	Arjunic Acid	762333	911333	776000	992333	496333
Lmmp003903	491.12	287.05	490.111	[M+H]+	--	Kaempferol-3-O-(2''-acetyl)glucoside	544000	519000	546333	394667	551667
pma1303	492.31	184.07	491.301	[M+H]+	--	LysoPC 16:2	9293.33	4183.33	8463.33	4680	11400
pmb0863	492.31	184.07	491.301	[M+H]+	--	LysoPC 16:2(2n isomer)	8883.33	4816.67	11796.7	6150	12966.7
Lmhp008833	494.32	184.07	493.317	[M+H]+	--	LysoPC 16:1(2n isomer)	28700	13433.3	25033.3	27666.7	50833.3
pmp001270	494.32	184.07	493.317	[M+H]+	--	LysoPC 16:1	31366.7	12333.3	22133.3	22500	52066.7
HJAP005	495.11	333.07	494.105	[M+H]+	--	Laricitrin-3-O-glucoside	187000	117667	78733.3	235667	264333
pmb0855	496.34	184.07	495.332	[M+H]+	--	LysoPC 16:0*	8820000	4.90667e+06	8.24333e+06	9.00333e+06	1.16667e+07
pmd0132	496.34	184.07	495.332	[M+H]+	--	LysoPC 16:0(2n isomer)	643333	317000	686667	517333	737333
pmb3064	499.15	163.2	500.153	[M-H]-	--	3-O-p-Coumaroylquinic acid O-glucoside	80833.3	127333	105100	78566.7	13366.7
pmb3061	499.15	163.1	500.153	[M-H]-	--	5-O-p-Coumaroylquinic acid O-glucoside	88833.3	107000	108133	96333.3	16900
mad2394	501.1	337.05	502.111	[M-H]-	--	Sinapoyl-p-coumaroyltartaric acid	124333	206000	225667	38833.3	2312.67
Lmhp010040	504.31	363.29	503.301	[M+H]+	--	LysoPE 20:3	3810	1893.33	4903.33	2983.33	2650
Lmhp009802	504.31	363.29	503.301	[M+H]+	--	LysoPE 20:3(2n isomer)	4080	2283.33	5283.33	3026.67	2816.67
pme0500	503.16	323	504.169	[M-H]-	C08243	D-(+)-Melezitose	16700	9	20833.3	9	27100
mws1589	503.16	179	504.169	[M-H]-	C00713	D-Panose	22900	9	50366.7	3226.67	42933.3
pme2125	503.44	179	504.169	[M-H]-	C00492	Raffinose	162000	11633.3	213667	14933.3	239333
pmp000271	505.35	423.33	504.345	[M+H]+	--	1β,2α,3α,19α-Tetrahydroxyurs-12-en-28-oic acid	354333	386667	496333	310000	163333
Hmln003398	503.34	485.33	504.346	[M-H]-	--	2α,3α,19α,23-Tetraydroxy-urs-12-en 28-oic acid	132333	122333	132000	199000	56000
Hmjp003725	505.35	469.33	504.346	[M+H]+	--	Isothankunic acid	202667	176333	235000	171667	88466.7
Hmjp003546	505.35	469.33	504.346	[M+H]+	--	Madecassic acid	48033.3	61033.3	68566.7	54633.3	11086.7
pmp001141	506.2	145	505.195	[M+H]+	--	Cimicifugamide	46700	84466.7	25366.7	45533.3	11800
Lmhp008718	506.32	184.07	505.317	[M+H]+	--	LysoPC 17:2	8823.33	7040	5546.67	6896.67	8100
Hmln002199	505.1	300.03	506.107	[M-H]-	--	Quercetin-3-O-(6''-acetyl)galactoside	4.23667e+06	3.06667e+06	2.58333e+06	5.37333e+06	7740000
pmb0803	508.18	152.4	507.174	[M+H]+	--	Pyridoxine-5'-O-(6''-feruloyl)glucoside	352000	350333	385000	442667	38233.3
Lmhp009590	508.34	184.07	507.332	[M+H]+	--	LysoPC 17:1	40066.7	32466.7	35366.7	27766.7	54266.7
Lmtn002916	507.08	331.05	508.085	[M-H]-	--	Mearnsetin-3-O-glucuronide	42366.7	66766.7	89066.7	39100	9
Lmhp010515	510.36	184.07	509.348	[M+H]+	--	LysoPC 17:0(2n isomer)	9193.33	5013.33	12673.3	7183.33	11366.7
pmb2406	510.36	184.07	509.348	[M+H]+	--	LysoPC 17:0	146000	76666.7	141667	144000	160000
Lmgp004518	531.15	177.05	512.132	[M+H]+	--	Caffeoylferuloylshikimic acid	107933	142000	147667	89833.3	5150
pmb3055	513.1	191.1	514.132	[M-H]-	--	p-Coumaroylquinic acid-4'-O-glucuronide	43533.3	20033.3	23700	44366.7	48333.3
Lmhp009526	515.32	261.22	514.314	[M+H]+	--	2-α-Linolenoyl-glycerol-1-O-glucoside	180333	181667	165667	178000	181000
Lmhp009773	515.32	261.22	514.314	[M+H]+	--	1-α-Linolenoyl-glycerol-3-O-glucoside	157000	155000	156333	174000	163000
mws1584	515.12	191	516.127	[M-H]-	C10445	1,3-O-Dicaffeoylquinic Acid (Cynarin)	137667	133333	119333	123333	81100
pmn001384	515.12	353.09	516.127	[M-H]-	--	Isochlorogenic acid C	68866.7	114000	94600	34866.7	13866.7
pmn001382	515.12	353.09	516.127	[M-H]-	--	Isochlorogenic acid A	64433.3	108333	100167	31700	15966.7
Zmhn000785	515.16	341.11	516.169	[M-H]-	--	Di-O-Glucosylquinic acid	257000	172667	239667	238667	191000
Lmhp010573	517.34	263.24	516.33	[M+H]+	--	1-Linoleoylglycerol-3-O-glucoside	9236.67	4946.67	4466.67	8416.67	13400
Lmhp010334	517.34	263.24	516.33	[M+H]+	--	2-Linoleoylglycerol-1-O-glucoside	10710	4860	5016.67	9236.67	15166.7
pmb0865	518.32	184.07	517.317	[M+H]+	--	LysoPC 18:3(2n isomer)	11200000	9.07667e+06	1.11333e+07	9.40667e+06	1.09333e+07
pmb0854	518.32	184.07	517.317	[M+H]+	--	LysoPC 18:3	1.99667e+06	1.36667e+06	2.17667e+06	2090000	2.12333e+06
pmn001458	517.16	175	518.164	[M-H]-	--	Sibiricose A5	305333	419667	358333	327333	96866.7
Hmbn002692	517.16	175.04	518.164	[M-H]-	--	6'-O-Feruloyl-D-sucrose	289000	439667	409667	271000	101800
pmn001424	517.23	385.18	518.236	[M-H]-	--	(6S,7E,9R)-6,9-Dihydroxy-4,7-megastigmadin-3-one-9-O-D-xylosyl(1-6)-glucoside	201667	89766.7	87566.7	205667	463667
pmp001273	520.34	184.07	519.332	[M+H]+	--	LysoPC 18:2	1.70333e+06	1110000	1420000	1.95667e+06	2.34333e+06
pmp001251	520.34	184.07	519.332	[M+H]+	--	LysoPC 18:2(2n isomer)	4680000	2.92333e+06	3.80667e+06	4170000	7.44333e+06
pmn001644	519.08	300	520.085	[M-H]-	--	Quercetin-3-O-(2''-acetyl)glucuronide	57866.7	45800	45933.3	35000	41700
Li512111	519.11	315.05	520.122	[M-H]-	--	Isorhamnetin-3-O-(6''-acetylglucoside)	168667	116000	119133	266333	356667
pmn001378	519.19	357.14	520.194	[M-H]-	C17529	Pinoresinol-4-O-glucoside	307667	121333	108333	666333	733000
pmp001281	522.36	184.07	521.348	[M+H]+	--	LysoPC 18:1	738333	473000	973000	459667	631667
Lmhp010190	522.36	184.07	521.348	[M+H]+	--	LysoPC 18:1(2n isomer)	2.11333e+06	1.31333e+06	2.11333e+06	1.47333e+06	3.16667e+06
pmb3041	521.09	329.2	522.101	[M-H]-	--	Tricin-7-O-saccharic acid	284667	123333	138667	352333	377333
pmn001710	521.13	359.08	522.137	[M-H]-	--	Rosmarinic acid-3'-O-glucoside	100267	28603	38300	171333	169667
Lmmn002274	521.2	359.15	522.21	[M-H]-	--	Isolariciresinol-9'-O-glucoside	233000	110000	111000	369667	282667
HJN083	521.2	359.15	522.211	[M-H]-	--	Lariciresinol-4'-O-glucoside	120333	37633.3	34766.7	158333	181000
pmd0136	524.37	184.07	523.364	[M+H]+	--	LysoPC 18:0(2n isomer)	49233.3	29666.7	58400	40166.7	51100
mws0126	524.37	184.07	523.364	[M+H]+	--	LysoPC 18:0	534333	303333	622000	564667	562000
Lmjp003822	531.15	177.06	530.142	[M+H]+	--	3,5-Dicaffeoylquinic Acid Methyl Ester	96733.3	143333	135333	92800	6983.33
Lmhn003801	531.12	337.06	532.122	[M-H]-	--	Feruloylsinapoyltartaric acid	44433.3	77266.7	85366.7	19200	7180
Lmhp007598	534.36	184.07	533.348	[M+H]+	--	LysoPC 19:2(2n isomer)	4290	2663.33	4920	4330	6196.67
Lmdp004892	535.11	287.05	534.101	[M+H]+	--	Kaempferol-3-O-(6''-malonyl)galactoside	1.38333e+06	1610000	1460000	1.16667e+06	968667
Lmhp010908	536.37	184.07	535.364	[M+H]+	--	LysoPC 19:1	11733.3	7826.67	9523.33	6840	11300
Zmfn000481	535.04	323.03	536.044	[M-H]-	C00190	Uridine-5'-Diphosphate-D-Xylose	68033.3	91166.7	78533.3	56500	46000
pmn001375	535.18	373.13	536.189	[M-H]-	--	1-Hydroxypinoresinol-1-O-Glucoside	264000	200333	136333	370667	209000
pmb2228	538.39	184.07	537.379	[M+H]+	--	LysoPC 19:0	5423.33	4820	7123.33	5686.67	5240
Zmhn002155	541.14	313.07	542.142	[M-H]-	--	Galloyl-piceid	198333	9	9	295000	304333
Lmhp009890	546.36	184.07	545.348	[M+H]+	--	LysoPC 20:3	10540	11163.3	17700	11533.3	12766.7
pmd0146	548.37	184.07	547.364	[M+H]+	--	LysoPC 20:2(2n isomer)	3820	1383.33	2773.33	3106.67	5026.67
pmd0147	548.37	184.07	547.364	[M+H]+	--	LysoPC 20:2	19133.3	7986.67	11800	23100	23233.3
pmn001459	547.17	205.1	548.174	[M-H]-	--	Sibiricose A6	30633.3	31866.7	25633.3	29200	19800
Hmln002321	549.09	300	550.096	[M-H]-	C12638	Quercetin-3-O-(6''-malonyl)glucoside	438333	277667	267333	654333	579333
pmp000589	551.1	303.05	550.096	[M+H]+	--	Quercetin-7-O-(6''-malonyl)glucoside	1.26333e+07	10020000	9.78667e+06	1.59667e+07	1.71667e+07
Hmln002189	549.09	505.11	550.096	[M-H]-	--	Quercetin-3-O-(6''-malonyl)galactoside	5.22667e+06	4380000	3.41333e+06	7.12667e+06	7.68667e+06
pmb2979	549.12	387.1	550.132	[M-H]-	--	Hesperetin-7-O-(6''-malonyl)glucoside	40333.3	20033.3	9	66266.7	71400
mws1138	551.15	303.04	550.143	[M+H]+	C08540	Betanin (Betanidin-5-O-glucoside)	13500000	1.05433e+07	8930000	18100000	1.83667e+07
pma0702	558.28	207.07	557.274	[M+H]+	C21170	N1,N8-Bis(sinapoyl)spermidine	643000	1054000	764667	499333	79833.3
pmb3114	561.14	289.2	562.148	[M-H]-	--	Epicatechin-epiafzelechin	488000	354333	231667	768000	703333
pmp000273	563.15	139.04	562.148	[M+H]+	C17777	Gambiriin B3	106100	105300	107000	80266.7	82366.7
HJAP064	565.12	317.08	564.088	[M+H]+	--	Isorhamnetin-3-O-(6''-malonylglucoside)	2.56333e+06	1.29667e+06	1.41667e+06	3.10667e+06	4.35333e+06
Hmcp001858	565.15	287.05	564.147	[M+H]+	--	Kaempferol-3-O-arabinoside-7-O-rhamnoside	137667	32000	300667	18600	72700
pmb2922	565.05	323.1	566.055	[M-H]-	C00029	Uridine 5'-diphospho-D-glucose	298333	445667	407667	198667	204667
Lmmp003306	567.13	303.05	566.127	[M+H]+	--	Quercetin-3-O-xylosyl(1→2)arabinoside	495333	679667	583667	279000	157333
Zmhn002702	565.17	337.1	566.179	[M-H]-	--	Ferulic-piceid	85900	126000	144667	56300	5243.33
Zmpn004068	567.17	273.08	568.179	[M-H]-	--	Phloretin-2'-O-(6''-O-xylosyl)glucoside	1.87667e+07	3740000	2.98333e+06	30200000	4.67667e+07
pmp000237	579.13	283.06	578.127	[M+H]+	--	Apigenin-6-C-(2''-glucuronyl)xyloside	21833.3	23200	23966.7	29166.7	27266.7
pme0436	577.14	407.1	578.142	[M-H]-	--	Procyanidin B3	3990000	3.83333e+06	2.99333e+06	4.56667e+06	4.52667e+06
mws0836	577.14	425.1	578.142	[M-H]-	--	Procyanidin B1	154000	169333	168333	136000	118333
pmn001667	577.14	407.1	578.142	[M-H]-	C10238	Procyanidin B4	374000	348333	382000	434667	451333
pme0434	577.14	407.1	578.142	[M-H]-	C17639	Procyanidin B2	3.90667e+06	3850000	3020000	4.26333e+06	4.40667e+06
mws0047	579.17	271.07	578.164	[M+H]+	C12627	Apigenin-7-O-neohesperidoside (Rhoifolin)	16766.7	24700	25700	27100	9
pme3227	579.17	433	578.164	[M+H]+	C12628	Vitexin-2''-O-rhamnoside	9650	9	9	29933.3	9
pme2493	579.17	287.1	578.164	[M+H]+	C16981	Kaempferol-3,7-O-dirhamnoside (Kaempferitrin)	140000	137667	124333	150667	180667
pme0368	579.17	271.01	578.164	[M+H]+	--	Apigenin-7-O-rutinoside (Isorhoifolin)	33733.3	9	9	107100	9
Lmcn003163	579.08	289.07	580.085	[M-H]-	--	Epitheaflavic acid-3-O-Gallate	133000	137333	111867	134667	140000
Lmlp007435	581.17	147.04	580.158	[M+H]+	--	Isosalipurposide-6''-O-p-coumaric acid	201000	253333	239000	238333	149667
pmp000275	581.17	139.04	580.158	[M+H]+	C17772	Gambiriin A1	82633.3	9	9	44333.3	61433.3
Lmyp004889	595.14	287.05	594.137	[M+H]+	--	Kaempferol-3-O-(2''-p-Coumaroyl)glucoside	79433.3	84300	122667	45766.7	50533.3
Lmyp004318	595.14	287.06	594.137	[M+H]+	--	Kaempferol-3-O-(6''-p-Coumaroyl)galactoside	1.46667e+06	720333	958333	1300000	2890000
mws1290	593.13	285	594.137	[M-H]-	C17140	Kaempferol-3-O-(6''-p-coumaroyl)glucoside (Tiliroside)	3.97667e+06	2.57667e+06	2.68333e+06	3.56333e+06	5.88667e+06
Lmyp004407	595.14	287.05	594.137	[M+H]+	--	Kaempferol-3-O-(2''-p-Coumaroyl)galactoside	1.46333e+06	718667	959667	1.33667e+06	2.85667e+06
Lmsn002815	593.15	285.04	594.158	[M-H]-	C21833	Kaempferol-3-O-rutinoside(Nicotiflorin)	2.88667e+06	3.94667e+06	4.75333e+06	1450000	1490000
Hmcp001829	595.16	303.04	594.158	[M+H]+	--	Quercetin-3,7-Di-O-rhamnoside	35233.3	19366.7	10590	51866.7	53466.7
pmp001079	595.17	449.1	594.158	[M+H]+	C12630	Luteolin-7-O-neohesperidoside (Lonicerin)	283000	374333	364333	141000	147667
Lmjp002596	597.14	303.05	596.138	[M+H]+	C12637	Quercetin-3-O-xylosyl(1→2)glucoside	1.23667e+06	2.03333e+06	814000	1.51667e+06	614000
Lmqn000780	606.08	384.98	607.082	[M-H]-	C00043	Uridine 5'-diphospho-N-acetylglucosamine	10236.7	7943.33	24100	3676.67	9003.33
Lmyp004516	611.14	147.04	610.132	[M+H]+	--	Quercetin-3-O-(2''-p-Coumaroyl)galactoside	28600	9	9	35533.3	30966.7
Lmdp004267	611.14	147.04	610.132	[M+H]+	--	Quercetin-3-O-(6''-p-Coumaroyl)glucoside	108467	135000	116933	100733	76100
Lmyp004770	611.14	147.04	610.132	[M+H]+	--	Quercetin-3-O-(2''-p-Coumaroyl)glucoside	21133.3	18966.7	25800	12333.3	9
Lmyp004052	611.14	147.04	610.132	[M+H]+	--	Quercetin-3-O-(6''-p-Coumaroyl)galactoside	564333	874333	807000	299333	68766.7
mws0059	609.15	301	610.153	[M-H]-	C05625	Quercetin-3-O-rutinoside (Rutin)	11900000	1.84333e+07	13500000	4.80667e+06	467667
Lmjp002461	611.16	303.05	610.153	[M+H]+	--	Quercetin-3-O-neohesperidoside	409333	623667	401667	329667	327000
Lmbp002336	611.16	303.05	610.153	[M+H]+	--	Quercetin-3-O-(2''-O-rhamnosyl)galactoside	716667	218000	129667	1.12333e+06	1290000
Zmhn002032	609.18	447.13	610.189	[M-H]-	--	4-O-(6'-O-Glucosylcaffeoylglucosyl)-4-hydroxybenzyl alcohol	130000	53500	54633.3	178333	190667
mws0036	609.18	301.09	610.19	[M-H]-	C09755	Hesperetin-7-O-rutinoside (Hesperidin)	760667	76366.7	73166.7	964333	1.39333e+06
mws4134	611.14	306.08	612.152	[M-H]-	C00127	Oxiglutatione	86566.7	73000	272333	8286.67	64466.7
Hmjp002999	625.17	317.08	624.162	[M+H]+	--	Isorhamnetin-3-O-rutinoside (Narcissin)	11300000	1.45667e+07	1.57333e+07	4.82333e+06	3.05333e+06
pme1540	625.18	317	624.169	[M+H]+	--	Isorhamnetin-3-O-neohesperidoside	432333	213333	202333	605000	741667
pmp000596	627.16	465.1	626.148	[M+H]+	--	Quercetin-3-O-(2''-O-galactosyl)glucoside	191000	234667	158333	240000	116467
pmp001311	627.16	303.1	626.148	[M+H]+	--	6-Hydroxykaempferol-7,6-O-Diglucoside	616000	837667	418000	585333	432667
Lmtp003677	627.16	303.04	626.148	[M+H]+	C12667	Quercetin-3-O-sophoroside (Baimaside)	214667	144000	104800	356667	202333
Lmmp002796	627.16	319.05	626.148	[M+H]+	--	Gossypetin-3-O-rutinoside	20800	25700	15766.7	13736.3	31066.7
pmp001310	627.16	303.1	626.148	[M+H]+	--	6-Hydroxykaempferol-3,6-O-Diglucoside	203333	127333	100133	304333	128467
pmb2970	625.18	565.3	626.185	[M-H]-	--	Hesperetin-5,7-di-O-glucoside	13100	9	9	18333.3	19700
Lmzp009620	635.39	453.33	634.387	[M+H]+	--	2α-Hydroxypyracrenic acid	892333	673000	623667	909000	814333
pmp000782	635.39	435.32	634.387	[M+H]+	--	Caffeoylhawthorn acid	4390000	6.23333e+06	5.23667e+06	3.81667e+06	2.48667e+06
Hmcp001578	641.17	479.11	640.163	[M+H]+	--	Isorhamnetin-3,7-O-diglucoside	132000	103467	91766.7	130667	162667
pmb2653	649.1	145	650.227	[M-H]-	--	D(+)-Melezitose O-rhamnoside	9163.33	9	27533.3	9	21066.7
pmb0530	664.12	136.2	663.109	[M+H]+	C00003	Nicotinic acid adenine dinucleotide	163333	175333	226333	105767	92766.7
pmp000780	665.4	409.3	664.398	[M+H]+	--	3-O-Trans-feruloyl euscaphic acid	99633.3	110633	95633.3	99133.3	31133.3
pmp001275	672.42	331.29	671.409	[M+H]+	--	3-Hydroxypropyl palmitate glc-glucosamine	221333	184333	197333	212333	332000
Lmhp008513	677.37	261.22	676.367	[M+H]+	--	2-α-Linolenoyl-glycerol-1,3-di-O-glucoside	444000	330333	384000	373333	426667
pmp001276	677.37	677.37	676.367	[M+H]+	--	1-Linolenoyl-rac-glycerol-diglucoside	564000	420333	421333	541667	476333
Lmhp008744	677.37	261.22	676.367	[M+H]+	--	1-α-Linolenoyl-glycerol-2,3-di-O-glucoside	320333	362333	434667	324333	379000
Lmgn002250	677.17	191.06	678.18	[M-H]-	--	Dicaffeoylquinic acid-O-glucoside	142667	49400	48566.7	113667	88300
Lmhp009190	679.39	263.24	678.383	[M+H]+	--	2-Linoleoylglycerol-1,3-di-O-glucoside	88366.7	64333.3	55100	72533.3	103000
pmp001271	679.39	263.24	678.383	[M+H]+	--	1-Linoleoyl-sn-glycerol-diglucoside	73100	55333.3	60566.7	83800	109233
Lmmn004145	675.41	397.14	679.419	[M-H]-	--	3-O-(2-O-Acetyl-glucosyl)oleanolic acid	1.21667e+07	10210000	1.01233e+07	11900000	12700000
Lmgn002253	695.2	353.09	696.19	[M-H]-	--	Syringoylcaffeoylquinic acid-D-glucose	695000	774000	950667	400667	274667
pmn001368	699.25	537.2	700.258	[M-H]-	--	Olivil-4,4'-Di-O-glucoside	47000	16933.3	17800	84500	80500
Hmcp001947	711.17	317.06	710.169	[M+H]+	--	Isorhamnetin-3-O-(6''-malonylglucoside)-7-O-rhamnoside	18566.7	4209.67	9313.33	30733.3	31300
pmb0709	713.16	465.2	712.149	[M+H]+	--	Quercetin-7-O-(6''-malonyl)glucosyl-5-O-glucoside	17633.3	21766.7	12533.3	11966.7	12850
pmb0706	713.16	465.1	712.149	[M+H]+	--	Quercetin-5-O-(6''-malonyl)glucosyl-5-O-glucoside	199667	128667	83300	254667	301667
Hmmp002447	725.2	433.11	724.193	[M+H]+	--	Apigenin-7-O-rutinoside-4'-O-rhamnoside	24433.3	27000	28800	17866.7	16200
Hmcp001658	727.17	479.11	726.164	[M+H]+	--	Isorhamnetin-3-O-(6''-malonylglucoside)-7-O-glucoside	354000	118667	114333	540667	629667
Zmlp003063	741.23	433.12	740.209	[M+H]+	--	Luteolin-7-O-(2''-O-rhamnosyl)rutinoside	14233.3	9	9	54766.7	9
HJAP061	743.2	303.05	742.195	[M+H]+	--	Quercetin-3-O-(2''-O-arabinosyl)rutinoside	6313.33	8746.67	3763.33	7120	9
pme2651	742.1	620.1	743.075	[M-H]-	C00006	NADP (Nicotinamide adenine dinucleotide phosphate)	251000	250333	299333	199667	212667
pmn001505	763.43	763.4	764.435	[M-H]-	--	Oleanolic acid-3-O-xylosyl(1→3)glucuronide	61966.7	52800	54500	56933.3	68066.7
HJAP128	771.23	317.06	770.227	[M+H]+	--	Isorhamnetin-3-O-rutinoside-7-O-rhamnoside	626667	872000	1001000	157333	9
HJAP023	773.22	611.17	772.207	[M+H]+	--	Kaempferol-6,8-di-C-glucoside-7-O-glucoside	23066.7	27133.3	17700	13433.3	20366.7
pme2746	784.15	437	785.157	[M-H]-	C00016	Riboflavin 5'-Adenosine Diphosphate	305333	318333	260333	342000	209333
pmb0620	787.23	625.1	786.222	[M+H]+	--	Chrysoeriol-6,8-di-C-glucoside-7-O-glucoside	172667	247000	172400	9	9
pmn001646	865.2	577.1	866.206	[M-H]-	C17624	Procyanidin C1	192333	182000	135333	258667	240000
pmb2947	865.2	407.1	866.206	[M-H]-	--	Catechin-catechin-catechin	232667	188333	170000	263333	303000
pmp000130	887.28	725.2	886.274	[M+H]+	--	Natsudaidain-3-O-(5'-glucosyl-3-hydroxy-3-methylglutarate)glucoside	51433.3	9	9	564667	472667
HJAP123	933.28	479.12	932.28	[M+H]+	--	Isorhamnetin-3-O-rutinoside-7-O-rutinoside	105433	171000	157333	25166.7	9
