# Supplementary material for: Integrative physiological, metabolomic, and transcriptomic analysis reveals the drought responses of two apple rootstock cultivars
Source: BMC Plant Biol. 2024 Mar 26;24:219. doi: 10.1186/s12870-024-04902-2 (PMC10964572; doi:10.1186/s12870-024-04902-2)
Supplement: Supplementary file 6 — Supplementary Material 6 [file 12870_2024_4902_MOESM6_ESM.xlsx]

## Sheet: Sheet1
Supplementary Table S3 List of differentially accumulated metabolites in the Jizhen-2-CK vs. Jizhen-2-D comparison
Index	Compounds	Class	Average peak area		VIP	Fold Change	Log2FC	Type
			Jizhen-2-CK	Jizhen-2-D
pmb0782	Piperidine	Alkaloids	840667	3840000	1.35582	4.5678	2.1915	up
pmb1096	Indole	Alkaloids	5390	14100	1.19519	2.61596	1.38734	up
pmp001287	N-Benzylmethylene isomethylamine	Alkaloids	1940000	7.70667e+06	1.35657	3.97251	1.99005	up
pmp001198	6-Deoxyfagomine	Alkaloids	933667	4.12667e+06	1.35617	4.41985	2.144	up
mws0704	O-Phosphorylethanolamine	Alkaloids	4550	11133.3	1.28368	2.44689	1.29095	up
Lmgp000796	4-Hydroxymandelonitrile	Alkaloids	426000	1.12667e+06	1.34017	2.64476	1.40314	up
pmb0819	3-Indoleacetonitrile	Alkaloids	7430	15966.7	1.17523	2.14895	1.10363	up
mws1346	DL-2-Aminoadipic acid	Alkaloids	9	45066.7	1.35617	5007.41	12.2898	up
Hmtp000776	4,5,6-Trihydroxy-2-cyclohexen-1-ylideneacetonitrile	Alkaloids	77100	319667	1.35547	4.14613	2.05177	up
pme2244	3-Indolepropionic acid	Alkaloids	6643.33	19600	1.34443	2.95033	1.56087	up
pmb0818	Methoxyindoleacetic acid	Alkaloids	283333	1.05667e+06	1.35499	3.72941	1.89895	up
pmp001141	Cimicifugamide	Alkaloids	84466.7	25366.7	1.33312	0.300316	-1.73545	down
Lmqn000780	Uridine 5'-diphospho-N-acetylglucosamine	Alkaloids	7943.33	24100	1.34479	3.03399	1.60122	up
pme3033	N,N-Dimethylglycine	Amino acids and derivatives	26933.3	64033.3	1.3351	2.37748	1.24943	up
pme0006	L-Proline	Amino acids and derivatives	168000	686667	1.35126	4.0873	2.03115	up
mws0256	L-Valine	Amino acids and derivatives	566667	2830000	1.35434	4.99412	2.32023	up
mws0227	L-Leucine	Amino acids and derivatives	240000	1110000	1.35337	4.625	2.20945	up
mws0258	L-Isoleucine	Amino acids and derivatives	220333	1.08333e+06	1.35659	4.91679	2.29772	up
mws1587	L-Norleucine	Amino acids and derivatives	225667	1.09667e+06	1.35569	4.85968	2.28086	up
pme1002	L-Tyramine	Amino acids and derivatives	9	59466.7	1.35572	6607.41	12.6899	up
pme0193	L-Glutamine	Amino acids and derivatives	257667	1.00833e+06	1.35277	3.91332	1.96839	up
pme0026	L-Lysine	Amino acids and derivatives	278667	1.14333e+06	1.35407	4.10287	2.03663	up
Zmzn000113	L-threo-3-Methylaspartate	Amino acids and derivatives	363000	870667	1.35503	2.39853	1.26215	up
mws1050	O-Acetylserine	Amino acids and derivatives	108567	286333	1.33152	2.6374	1.39911	up
pme1210	L-Methionine	Amino acids and derivatives	387333	1200000	1.35123	3.09811	1.63139	up
pme0021	L-Phenylalanine	Amino acids and derivatives	5960000	23300000	1.35635	3.9094	1.96695	up
Zmyn000155	N-α-Acetyl-L-ornithine	Amino acids and derivatives	83866.7	210333	1.34574	2.50795	1.32651	up
pme0122	N6-Acetyl-L-lysine	Amino acids and derivatives	102867	549000	1.3509	5.33701	2.41603	up
mws0193	L-Homocitrulline	Amino acids and derivatives	23900	82566.7	1.34924	3.45467	1.78855	up
mws0282	L-Tryptophan	Amino acids and derivatives	7170000	2.29667e+07	1.35488	3.20316	1.6795	up
pme0170	N-Acetyl-L-Arginine	Amino acids and derivatives	36300	11966.7	1.32722	0.32966	-1.60095	down
pme1712	L-Saccharopine	Amino acids and derivatives	8633.33	62700	1.34951	7.26255	2.86048	up
pmb0464	L-Aspartic acid-O-diglucoside	Amino acids and derivatives	85400	382667	1.33917	4.48087	2.16378	up
mws4134	Oxiglutatione	Amino acids and derivatives	73000	272333	1.35256	3.73059	1.89941	up
pme0088	Luteolin (5,7,3',4'-Tetrahydroxyflavone)	Flavonoids	24433.3	105800	1.34155	4.33015	2.11442	up
Xmgp006913	2,4,2',4'-tetrahydroxy-3'-prenylchalcone	Flavonoids	9	26933.3	1.35655	2992.59	11.5472	up
pmn001416	Catechin-(7,8-bc)-4α-(3,4-dihydroxyphenyl)-dihydro-2-(3H)-one	Flavonoids	9	30966.7	1.35633	3440.74	11.7485	up
HJAP156	Laricitrin-3-O-rhamnoside	Flavonoids	51966.7	25633.3	1.30346	0.493265	-1.01957	down
Lmmp003271	Gossypetin-8-O-glucoside	Flavonoids	349333	9	1.356	2.57634e-05	-15.2443	down
pmb2979	Hesperetin-7-O-(6''-malonyl)glucoside	Flavonoids	20033.3	9	1.35672	0.000449251	-11.1202	down
Hmcp001858	Kaempferol-3-O-arabinoside-7-O-rhamnoside	Flavonoids	32000	300667	1.32491	9.39583	3.23202	up
Lmjp002596	Quercetin-3-O-xylosyl(1→2)glucoside	Flavonoids	2.03333e+06	814000	1.3502	0.400328	-1.32075	down
pmp001311	6-Hydroxykaempferol-7,6-O-Diglucoside	Flavonoids	837667	418000	1.2657	0.499005	-1.00287	down
HJAP061	Quercetin-3-O-(2''-O-arabinosyl)rutinoside	Flavonoids	8746.67	3763.33	1.26635	0.430259	-1.21672	down
pme2993	Scopoletin (7-Hydroxy-5-methoxycoumarin)	Lignans and Coumarins	9	48266.7	1.35656	5362.96	12.3888	up
pmf0526	Isoimperatorin	Lignans and Coumarins	43633.3	2670000	1.35681	61.1917	5.93527	up
pmp000021	Isooxypeucedanine	Lignans and Coumarins	9	263333	1.35681	29259.3	14.8366	up
mws0097	Pinoresinol	Lignans and Coumarins	55733.3	126667	1.341	2.27273	1.18442	up
pmn001663	Syringaresinol	Lignans and Coumarins	50500	10973.3	1.34616	0.217294	-2.20228	down
pmb0864	LysoPE 14:0	Lipids	9	5366.67	1.35617	596.296	9.21989	up
Lmhp009187	LysoPE 15:0	Lipids	4046.67	8500	1.32727	2.10049	1.07073	up
Lmhp008885	LysoPE 15:0(2n isomer)	Lipids	3686.67	9956.67	1.33599	2.70072	1.43335	up
pmd0160	LysoPE 16:0(2n isomer)	Lipids	21866.7	59166.7	1.34505	2.70579	1.43605	up
pmb0876	LysoPE 16:0	Lipids	513333	1.12667e+06	1.35374	2.19481	1.13409	up
mws0289	LysoPE 18:1	Lipids	19533.3	58366.7	1.34149	2.98805	1.57921	up
pmb2260	LysoPC 15:1	Lipids	3280	10363.3	1.30859	3.15955	1.65972	up
pmb0883	LysoPE 18:0	Lipids	15900	39733.3	1.3526	2.49895	1.32132	up
pma1303	LysoPC 16:2	Lipids	4183.33	8463.33	1.16103	2.02311	1.01657	up
pmb0863	LysoPC 16:2(2n isomer)	Lipids	4816.67	11796.7	1.27818	2.44913	1.29227	up
pmd0132	LysoPC 16:0(2n isomer)	Lipids	317000	686667	1.31098	2.16614	1.11513	up
Lmhp010040	LysoPE 20:3	Lipids	1893.33	4903.33	1.30638	2.58979	1.37283	up
Lmhp009802	LysoPE 20:3(2n isomer)	Lipids	2283.33	5283.33	1.33767	2.31387	1.21031	up
Lmhp010515	LysoPC 17:0(2n isomer)	Lipids	5013.33	12673.3	1.29018	2.52793	1.33795	up
pmp001281	LysoPC 18:1	Lipids	473000	973000	1.33429	2.05708	1.0406	up
mws0126	LysoPC 18:0	Lipids	303333	622000	1.34763	2.05055	1.03601	up
pmd0146	LysoPC 20:2(2n isomer)	Lipids	1383.33	2773.33	1.20017	2.00482	1.00347	up
pme0033	Hypoxanthine	Nucleotides and derivatives	10563.3	9	1.35491	0.000852004	-10.1969	down
mws0847	1-Methyladenine	Nucleotides and derivatives	11766.7	31400	1.33301	2.66856	1.41606	up
pmc0274	6-Methylmercaptopurine	Nucleotides and derivatives	4890000	1.86667e+07	1.35677	3.81731	1.93256	up
pmb2507	2-Deoxyribose-1-phosphate	Nucleotides and derivatives	520333	194000	1.33509	0.372838	-1.42338	down
pme1194	2'-Deoxycytidine	Nucleotides and derivatives	9	15966.7	1.35683	1774.07	10.7929	up
Lmgn000219	Succinic semialdehyde	Organic acids	9	10450	1.35649	1161.11	10.1813	up
pme3011	γ-Aminobutyric acid	Organic acids	20533.3	81933.3	1.34627	3.99026	1.99648	up
mws0147	β-Hydroxyisovaleric acid	Organic acids	92600	211667	1.35237	2.28582	1.19271	up
pme1216	2-Picolinic acid	Organic acids	31733.3	78133.3	1.30882	2.46218	1.29994	up
pme0274	6-Aminocaproic acid	Organic acids	106933	480333	1.34495	4.4919	2.16732	up
Lmgn000160	3-Ureidopropionic Acid	Organic acids	36866.7	83133.3	1.35043	2.25497	1.17311	up
Lmbn002862	3-Hydroxybenzoic Acid	Organic acids	333333	725333	1.35097	2.176	1.12168	up
Wmzn000227	2,2-Dimethylsuccinic acid	Organic acids	2663.33	11106.7	1.3425	4.17021	2.06012	up
mws2125	Phosphoenolpyruvate	Organic acids	383333	190333	1.3269	0.496522	-1.01007	down
pmb3101	2-Isopropylmalic Acid	Organic acids	4.57667e+06	1600000	1.35245	0.349599	-1.51623	down
Zmgn001448	2-Propylmalic Acid	Organic acids	4440000	1.50333e+06	1.351	0.338589	-1.56239	down
Lmtn004049	Abscisic acid	Organic acids	6100	126000	1.35611	20.6557	4.36847	up
mws0458	Vanillin	Phenolic acids	45200	92000	1.27875	2.0354	1.02531	up
pmb0751	Trans-5-O-(p-Coumaroyl)shikimate	Phenolic acids	9	89600	1.35679	9955.56	13.2813	up
pmb2654	Anthranilate-1-O-Sophoroside	Phenolic acids	67300	175667	1.33896	2.6102	1.38416	up
pme2253	L-Gulono-1,4-Lactone	Saccharides and Alcohols	23200	9	1.35505	0.000387931	-11.3319	down
Lmmn000214	Solatriose	Saccharides and Alcohols	8266.67	38400	1.32795	4.64516	2.21573	up
pme0500	D-(+)-Melezitose	Saccharides and Alcohols	9	20833.3	1.35662	2314.81	11.1767	up
mws1589	D-Panose	Saccharides and Alcohols	9	50366.7	1.35664	5596.3	12.4503	up
pme2125	Raffinose	Saccharides and Alcohols	11633.3	213667	1.351	18.3668	4.19903	up
pmb2653	D(+)-Melezitose O-rhamnoside	Saccharides and Alcohols	9	27533.3	1.35652	3059.26	11.579	up
pme0490	Nicotinic acid	Vitamin	40600	87500	1.34694	2.15517	1.1078	up
MA10039492	Dehydroascorbic acid	Vitamin	150000	556000	1.03882	3.70667	1.89012	up
Hmbn004734	30-Norhederagenin	Others	13866.7	44833.3	1.30502	3.23317	1.69295	up
