# Supplementary material for: Integrative physiological, metabolomic, and transcriptomic analysis reveals the drought responses of two apple rootstock cultivars
Source: BMC Plant Biol. 2024 Mar 26;24:219. doi: 10.1186/s12870-024-04902-2 (PMC10964572; doi:10.1186/s12870-024-04902-2)
Supplement: Supplementary file 7 — Supplementary Material 7 [file 12870_2024_4902_MOESM7_ESM.xlsx]

## Sheet: Sheet1
Supplementary Table S4 List of differentially accumulated metabolites in the ZC9-3-CK vs. ZC9-3-D comparison
Index	Compounds	Class	Average peak area		VIP	Fold Change	Log2FC	Type
			ZC9-3-CK	ZC9-3-D
pmb0782	Piperidine	Alkaloids	824000	4220000	1.26614	5.02094	2.32796	up
pme2292	Putrescine	Alkaloids	222000	460000	1.25886	2.09779	1.06887	up
pmb0484	Choline	Alkaloids	3540000	8040000	1.25482	2.32885	1.21962	up
pmb1096	Indole	Alkaloids	9	12000	1.26735	1292.59	10.3361	up
pmp001287	N-Benzylmethylene isomethylamine	Alkaloids	1430000	7170000	1.2655	4.85922	2.28073	up
pmp001198	6-Deoxyfagomine	Alkaloids	837000	4430000	1.26666	5.29604	2.40491	up
mws0704	O-Phosphorylethanolamine	Alkaloids	2100	12800	1.2534	5.34562	2.41836	up
Lmgp000796	4-Hydroxymandelonitrile	Alkaloids	422000	1230000	1.25611	3.27773	1.7127	up
pmb0819	3-Indoleacetonitrile	Alkaloids	4530	11700	1.13747	3.19149	1.67423	up
mws1346	DL-2-Aminoadipic acid	Alkaloids	9	166000	1.2673	16777.8	14.0343	up
Hmtp000776	4,5,6-Trihydroxy-2-cyclohexen-1-ylideneacetonitrile	Alkaloids	56800	302000	1.26536	5.14356	2.36277	up
pmb1754	O-Phosphocholine	Alkaloids	110000	268000	1.20803	2.13385	1.09346	up
Lmmp002080	N-(4-Aminobutyl)benzamide	Alkaloids	66700	33100	1.22398	0.466289	-1.1007	down
pmb0818	Methoxyindoleacetic acid	Alkaloids	236000	863000	1.26419	3.60268	1.84907	up
pma1840	4-Coumaroylcholine	Alkaloids	15400	9	1.26729	0.000549898	-10.8285	down
Lmlp003161	N-Feruloylputrescine	Alkaloids	1900000	21600	1.25478	0.0201751	-5.63128	down
mws0983	N-Oleoylethanolamine	Alkaloids	13300	41500	1.23261	3.17294	1.66582	up
pmp001141	Cimicifugamide	Alkaloids	50000	13000	1.25867	0.259151	-1.94814	down
pma0702	N1,N8-Bis(sinapoyl)spermidine	Alkaloids	558000	75400	1.25012	0.15988	-2.64494	down
Lmqn000780	Uridine 5'-diphospho-N-acetylglucosamine	Alkaloids	3730	9560	1.25548	2.44878	1.29206	up
pme3033	N,N-Dimethylglycine	Amino acids and derivatives	55800	132000	1.24326	2.35294	1.23447	up
pme0006	L-Proline	Amino acids and derivatives	109000	883000	1.26298	8.42905	3.07537	up
mws0256	L-Valine	Amino acids and derivatives	456000	2810000	1.26708	6.16192	2.62338	up
mws0230	L-Threonine	Amino acids and derivatives	247000	480000	1.25795	2.0596	1.04237	up
mws0227	L-Leucine	Amino acids and derivatives	213000	1170000	1.26589	5.45455	2.44746	up
mws0258	L-Isoleucine	Amino acids and derivatives	216000	1140000	1.26623	5.4886	2.45644	up
mws1587	L-Norleucine	Amino acids and derivatives	219000	1210000	1.26456	5.36467	2.42349	up
Rfmb320	1-Methylpiperidine-2-carboxylic acid	Amino acids and derivatives	2210000	453000	1.22452	0.20444	-2.29025	down
pme0193	L-Glutamine	Amino acids and derivatives	223000	608000	1.26601	2.74613	1.4574	up
pme0026	L-Lysine	Amino acids and derivatives	254000	576000	1.25694	2.35177	1.23375	up
Zmzn000113	L-threo-3-Methylaspartate	Amino acids and derivatives	207000	622000	1.26639	3	1.58496	up
pme0014	L-Glutamic acid	Amino acids and derivatives	1940000	4940000	1.25611	2.28477	1.19205	up
pme1210	L-Methionine	Amino acids and derivatives	394000	1220000	1.25677	3.0876	1.62648	up
pme0021	L-Phenylalanine	Amino acids and derivatives	3830000	20900000	1.26659	5.17935	2.37277	up
mws0250	L-Tyrosine	Amino acids and derivatives	943000	1910000	1.25891	2.03752	1.02682	up
pme0122	N6-Acetyl-L-lysine	Amino acids and derivatives	26200	297000	1.24168	7.38326	2.88426	up
mws0193	L-Homocitrulline	Amino acids and derivatives	9	66100	1.26671	5966.67	12.5427	up
mws0282	L-Tryptophan	Amino acids and derivatives	5240000	17900000	1.26682	3.39911	1.76516	up
pme0170	N-Acetyl-L-Arginine	Amino acids and derivatives	30400	8260	1.18296	0.353093	-1.50188	down
pme1228	5-Hydroxy-L-tryptophan	Amino acids and derivatives	32300	16700	1.2191	0.465009	-1.10467	down
pme1712	L-Saccharopine	Amino acids and derivatives	13200	39500	1.25825	2.85539	1.51369	up
pmb0464	L-Aspartic acid-O-diglucoside	Amino acids and derivatives	82500	511000	1.25647	6.99958	2.80727	up
mws4134	Oxiglutatione	Amino acids and derivatives	5490	58100	1.24117	7.77957	2.95969	up
pme0088	Luteolin (5,7,3',4'-Tetrahydroxyflavone)	Flavonoids	9	13500	1.26645	1384.44	10.4351	up
mws0064	Eriodictyol (5,7,3',4'-Tetrahydroxyflavanone)	Flavonoids	21900000	11300000	1.25597	0.470191	-1.08868	down
Lmdp003808	Azaleatin (5-O-Methylquercetin)	Flavonoids	37700	74600	1.12096	2.46857	1.30368	up
mws0032	Myricetin	Flavonoids	168000	54800	1.2535	0.377899	-1.40393	down
Lmcp004369	Quercetin-3',4'-dimethyl ether	Flavonoids	14200	9	1.26731	0.000608108	-10.6834	down
Xmgp006913	2,4,2',4'-tetrahydroxy-3'-prenylchalcone	Flavonoids	30500	185000	1.24059	4.43026	2.14739	up
pmn001637	Kaempferol-3-O-arabinoside (Juglanin)	Flavonoids	4650000	1320000	1.26672	0.281799	-1.82726	down
Lmlp005572	Galangin-7-O-glucoside	Flavonoids	1270000	511000	1.26093	0.387629	-1.36725	down
Hmpp003270	Luteolin-4'-O-glucoside	Flavonoids	3740000	1590000	1.25782	0.411163	-1.28222	down
HJN086	Eriodictyol-3'-O-glucoside	Flavonoids	4160000	2440000	1.21635	0.445359	-1.16696	down
pmn001415	Catechin-(7,8-bc)-4β-(3,4-dihydroxyphenyl)-dihydro-2-(3H)-one	Flavonoids	63200	20700	1.19461	0.402122	-1.3143	down
pmn001417	Cinchonain Ic	Flavonoids	26100	6610	1.22784	0.271031	-1.88347	down
mws4167	Luteolin-7-O-glucuronide	Flavonoids	170000	44600	1.25127	0.251948	-1.9888	down
HJAP156	Laricitrin-3-O-rhamnoside	Flavonoids	79500	183000	1.22639	2.07592	1.05375	up
Lmtn002916	Mearnsetin-3-O-glucuronide	Flavonoids	39100	9	1.26736	0.000230179	-12.085	down
Hmcp001858	Kaempferol-3-O-arabinoside-7-O-rhamnoside	Flavonoids	20500	82700	1.22526	3.9086	1.96665	up
mws0047	Apigenin-7-O-neohesperidoside (Rhoifolin)	Flavonoids	29900	9	1.26609	0.000332103	-11.5561	down
pme3227	Vitexin-2''-O-rhamnoside	Flavonoids	38000	9	1.26316	0.000300668	-11.6995	down
pme0368	Apigenin-7-O-rutinoside (Isorhoifolin)	Flavonoids	120000	9	1.26643	8.40336e-05	-13.5387	down
Lmyp004318	Kaempferol-3-O-(6''-p-Coumaroyl)galactoside	Flavonoids	1240000	3050000	1.26131	2.22308	1.15256	up
Lmyp004407	Kaempferol-3-O-(2''-p-Coumaroyl)galactoside	Flavonoids	1250000	2830000	1.26024	2.13716	1.09569	up
Lmjp002596	Quercetin-3-O-xylosyl(1→2)glucoside	Flavonoids	1360000	644000	1.25604	0.404835	-1.30459	down
Lmyp004770	Quercetin-3-O-(2''-p-Coumaroyl)glucoside	Flavonoids	14800	9	1.26675	0.00072973	-10.4204	down
Lmyp004052	Quercetin-3-O-(6''-p-Coumaroyl)galactoside	Flavonoids	288000	68000	1.26245	0.229733	-2.12197	down
mws0059	Quercetin-3-O-rutinoside (Rutin)	Flavonoids	4530000	460000	1.26475	0.0972954	-3.36148	down
pmp000596	Quercetin-3-O-(2''-O-galactosyl)glucoside	Flavonoids	292000	66400	1.02576	0.485278	-1.04312	down
pmp001310	6-Hydroxykaempferol-3,6-O-Diglucoside	Flavonoids	346000	136000	1.14372	0.422125	-1.24426	down
Zmlp003063	Luteolin-7-O-(2''-O-rhamnosyl)rutinoside	Flavonoids	65900	9	1.26681	0.000164334	-12.5711	down
HJAP061	Quercetin-3-O-(2''-O-arabinosyl)rutinoside	Flavonoids	7440	9	1.26642	0.00126404	-9.62774	down
HJAP128	Isorhamnetin-3-O-rutinoside-7-O-rhamnoside	Flavonoids	165000	9	1.26724	5.72034e-05	-14.0935	down
HJAP123	Isorhamnetin-3-O-rutinoside-7-O-rutinoside	Flavonoids	26200	9	1.2672	0.000357616	-11.4493	down
pmf0526	Isoimperatorin	Lignans and Coumarins	37000000	6250000	1.25388	0.147427	-2.76193	down
pmp000021	Isooxypeucedanine	Lignans and Coumarins	7470000	1020000	1.24059	0.105615	-3.24311	down
mws0097	Pinoresinol	Lignans and Coumarins	88600	388000	1.26566	4.65819	2.21977	up
Lmmn003748	(+)-Isolariciresinol	Lignans and Coumarins	4160	1270	1.00752	0.116561	-3.10084	down
pmn001663	Syringaresinol	Lignans and Coumarins	79600	16500	1.26106	0.250347	-1.998	down
mws5045	12-Hydroxydodecanoic acid	Lipids	6400	14400	1.26102	2.05983	1.04253	up
mws0120	Choline Alfoscerate	Lipids	27400	68800	1.26056	2.70426	1.43523	up
Lmhp008337	LysoPE 14:0(2n isomer)	Lipids	3560	8360	1.24602	2.07807	1.05524	up
pmb2260	LysoPC 15:1	Lipids	9910	19900	1.22062	2.21604	1.14799	up
Lmhp009129	LysoPC 15:0(2n isomer)	Lipids	2020	9970	1.22979	3.53817	1.823	up
pma1303	LysoPC 16:2	Lipids	3950	13200	1.22462	2.4359	1.28445	up
pmb0863	LysoPC 16:2(2n isomer)	Lipids	6080	14300	1.16808	2.1084	1.07615	up
pmp001270	LysoPC 16:1	Lipids	14200	40000	1.09417	2.31407	1.21044	up
Lmhp010190	LysoPC 18:1(2n isomer)	Lipids	1410000	3450000	1.25413	2.14932	1.10388	up
pme0033	Hypoxanthine	Nucleotides and derivatives	16500	37600	1.24749	2.40343	1.2651	up
pme0256	Xanthine	Nucleotides and derivatives	12700	75900	1.1822	3.38844	1.76062	up
pmc0274	6-Methylmercaptopurine	Nucleotides and derivatives	3460000	17200000	1.26571	4.84909	2.27772	up
Lmqp000329	5-Aminoimidazole ribonucleotide	Nucleotides and derivatives	104000	235000	1.24539	2.65019	1.4061	up
pmb0998	Guanosine 5'-monophosphate	Nucleotides and derivatives	28100	15000	1.20174	0.489144	-1.03167	down
Lmgn000219	Succinic semialdehyde	Organic acids	10300	9	1.26682	0.000771429	-10.3402	down
pme3011	γ-Aminobutyric acid	Organic acids	55900	168000	1.24376	2.50654	1.3257	up
mws0671	L-Homoserine	Organic acids	282000	570000	1.25324	2.01806	1.01297	up
pme0274	6-Aminocaproic acid	Organic acids	77300	568000	1.26527	6.57813	2.71768	up
Zmyn000247	(S)-2-Hydroxyglutaric Acid	Organic acids	96700	281000	1.20895	2.26976	1.18254	up
Lmgn002091	2-Methyl-3-oxoadipic acid	Organic acids	84800	9	1.26641	0.000143312	-12.7686	down
pmb3101	2-Isopropylmalic Acid	Organic acids	3130000	765000	1.26618	0.233545	-2.09823	down
Zmgn001448	2-Propylmalic Acid	Organic acids	3100000	712000	1.26528	0.232415	-2.10523	down
Lmtn004049	Abscisic acid	Organic acids	3970	189000	1.26592	38.6494	5.27238	up
mws1078	Anthranilic Acid	Phenolic acids	9	11100	1.26523	868.148	9.7618	up
pmb0142	Caffeic aldehyde	Phenolic acids	153000	64500	1.26123	0.46106	-1.11697	down
mws0093	Coniferyl alcohol	Phenolic acids	19000	32700	1.16416	2.17241	1.1193	up
pmb1587	4-Hydroxy-3,5-diisopropylbenzaldehyde	Phenolic acids	10100	9	1.26718	0.000825688	-10.2421	down
Lmhn002926	p-Coumaroylmalic acid	Phenolic acids	769000	355000	1.25638	0.467857	-1.09586	down
mws2367	Salidroside	Phenolic acids	152000	20600	1.26395	0.14806	-2.75574	down
Lmtn003441	2-Acetyl-3-hydroxyphenyl-1-O-glucoside	Phenolic acids	39900	4810	1.23843	0.144386	-2.792	down
pmb0751	Trans-5-O-(p-Coumaroyl)shikimate	Phenolic acids	98200	337000	1.25549	3.35759	1.74743	up
pmn001690	3-Hydroxy-4-isopropylbenzylalcohol-3-O-glucoside	Phenolic acids	179000	77300	1.21296	0.410476	-1.28463	down
Hmln002806	5-O-Caffeoylshikimic acid	Phenolic acids	93800	56300	1.19727	0.451632	-1.14678	down
pmb3068	1-O-p-Coumaroylquinic acid	Phenolic acids	260000	48300	1.25544	0.211323	-2.24248	down
pma6460	4-O-p-Coumaroylquinic acid	Phenolic acids	1790000	458000	1.26596	0.252434	-1.98602	down
pmb3074	5-O-p-Coumaroylquinic acid	Phenolic acids	2190000	912000	1.26288	0.431111	-1.21387	down
Zmln000899	Syringaldehyde-4-O-glucoside	Phenolic acids	909000	400000	1.25089	0.450575	-1.15016	down
Lmmn000774	Dihydrocaffeoylglucose	Phenolic acids	79200	223000	1.1945	2.03976	1.0284	up
Lmtn000940	1-O-(3,4-Dihydroxy-5-methoxy-benzoyl)-glucoside	Phenolic acids	1400000	466000	1.26628	0.32954	-1.60147	down
mws2108	Cryptochlorogenic acid	Phenolic acids	880000	134000	1.25615	0.134791	-2.89121	down
Zmhn002334	6-O-Feruloyl-D-glucose	Phenolic acids	352000	66200	1.26328	0.172965	-2.53145	down
Zmhn003082	5-O-Galloyl-methyl quinine ester	Phenolic acids	25600	10600	1.1516	0.486728	-1.03881	down
pmn001521	3-Hydroxy-5-Methylphenol-1-O-(6'-Galloyl)Glucoside	Phenolic acids	6200	9	1.26695	0.00163934	-9.25267	down
mad2116	Bis(p-Coumaroyl)tartaric acid	Phenolic acids	36500	9	1.26688	0.000240427	-12.0221	down
mad2085	Caffeoyl-p-coumaroyltartaric acid	Phenolic acids	96100	16300	1.25736	0.149545	-2.74135	down
Zmhn002750	4-O-(6'-O-Glucosylcaffeoyl)-4-hydroxybenzoic acid	Phenolic acids	50300	16700	1.09939	0.401688	-1.31585	down
Zmhn002508	4-p-Cumaroyl-rhamnosyl-(1→6)-D-glucose	Phenolic acids	33000	9	1.26685	0.000213102	-12.1962	down
pmn001707	Quillaic acid	Phenolic acids	190000	89100	1.24354	0.474164	-1.07654	down
pmb3064	3-O-p-Coumaroylquinic acid O-glucoside	Phenolic acids	82700	11100	1.24999	0.170132	-2.55528	down
pmb3061	5-O-p-Coumaroylquinic acid O-glucoside	Phenolic acids	107000	14300	1.24948	0.175433	-2.51101	down
mad2394	Sinapoyl-p-coumaroyltartaric acid	Phenolic acids	42400	6920	1.02741	0.0595536	-4.06967	down
Lmgp004518	Caffeoylferuloylshikimic acid	Phenolic acids	88100	5150	1.26664	0.0573284	-4.12461	down
pmn001384	Isochlorogenic acid C	Phenolic acids	37100	16600	1.14031	0.397706	-1.33023	down
pmn001458	Sibiricose A5	Phenolic acids	309000	108000	1.26019	0.295927	-1.75669	down
Hmbn002692	6'-O-Feruloyl-D-sucrose	Phenolic acids	293000	99400	1.24962	0.375646	-1.41256	down
Lmjp003822	3,5-Dicaffeoylquinic Acid Methyl Ester	Phenolic acids	94200	7100	1.25703	0.0752514	-3.73214	down
Lmhn003801	Feruloylsinapoyltartaric acid	Phenolic acids	17800	6100	1.24599	0.373958	-1.41905	down
mws0437	D-Arabitol	Saccharides and Alcohols	58900	109000	1.24541	2.00127	1.00092	up
Lmmn000214	Solatriose	Saccharides and Alcohols	8290	24600	1.26064	2.81804	1.49469	up
pme0500	D-(+)-Melezitose	Saccharides and Alcohols	9	38100	1.266	3011.11	11.5561	up
mws1589	D-Panose	Saccharides and Alcohols	3200	39500	1.26034	13.3058	3.73398	up
pme2125	Raffinose	Saccharides and Alcohols	12100	277000	1.25936	16.0268	4.00241	up
pmb2653	D(+)-Melezitose O-rhamnoside	Saccharides and Alcohols	9	24800	1.26682	2340.74	11.1927	up
Zmhn002702	Ferulic-piceid	Stilbene	57800	4670	1.26196	0.093132	-3.42458	down
pmp000441	11-Keto-ursolic acid	Terpenoids	84900	28700	1.26471	0.3222	-1.63397	down
HJN106	Ceanothic acid	Terpenoids	2090000	970000	1.25658	0.469731	-1.09009	down
Lmzn005892	Isoceanothic acid	Terpenoids	13400	4620	1.25225	0.377143	-1.40682	down
pmp000268	Rosamultic acid	Terpenoids	1610000	793000	1.25072	0.485745	-1.04173	down
Li512114	Corosolic Acid Methyl Ester	Terpenoids	11800	5740	1.23522	0.434412	-1.20286	down
pmn001479	Alisol F	Terpenoids	2200000	502000	1.26531	0.236604	-2.07945	down
Hmjp003546	Madecassic acid	Terpenoids	45400	12400	1.22309	0.202929	-2.30096	down
pmp000780	3-O-Trans-feruloyl euscaphic acid	Terpenoids	108000	35600	1.2536	0.314055	-1.67091	down
pmb0803	Pyridoxine-5'-O-(6''-feruloyl)glucoside	Vitamin	448000	43200	1.26556	0.0863705	-3.53332	down
mws0491	Phenethylamine	Others	8480	17700	1.12789	2.13755	1.09596	up
Hmbn004734	30-Norhederagenin	Others	12900	9	1.26636	0.000892857	-10.1293	down
Hmln003398	2α,3α,19α,23-Tetraydroxy-urs-12-en 28-oic acid	Others	211000	57400	1.26361	0.281407	-1.82927	down
pmn001424	(6S,7E,9R)-6,9-Dihydroxy-4,7-megastigmadin-3-one-9-O-D-xylosyl(1-6)-glucoside	Others	213000	439000	1.24985	2.25446	1.17278	up
