# Supplementary material for: Integrative physiological, metabolomic, and transcriptomic analysis reveals the drought responses of two apple rootstock cultivars
Source: BMC Plant Biol. 2024 Mar 26;24:219. doi: 10.1186/s12870-024-04902-2 (PMC10964572; doi:10.1186/s12870-024-04902-2)
Supplement: Supplementary file 8 — Supplementary Material 8 [file 12870_2024_4902_MOESM8_ESM.xlsx]

## Sheet: Sheet1
Supplementary Table S5 List of the specific and shared differentially accumulated metabolites in the Jizhen-2-CK vs. Jizhen-2-D and ZC9-3-CK vs. ZC9-3-D comparisons
Index	Compounds	Class	KEGG ID	Average peak area					Type
				Jizhen-2-CK	Jizhen-2-D	ZC9-3-CK	ZC9-3-D		Jizhen-2-CK vs. Jizhen-2-D	ZC9-3-CK vs. ZC9-3-D
pmb0782	Piperidine	Alkaloids	C01746	840667	3840000	796000	3.99667e+06		up	up
pme2292	Putrescine	Alkaloids	C00134	263333	278333	211333	443333		FALSE	up
pmb0484	Choline	Alkaloids	C00114	2120000	2610000	3.22333e+06	7.50667e+06		FALSE	up
pmb1096	Indole	Alkaloids	C00463	5390	14100	9	11633.3		up	up
pmp001287	N-Benzylmethylene isomethylamine	Alkaloids	--	1940000	7.70667e+06	1.37333e+06	6.67333e+06		up	up
pmp001198	6-Deoxyfagomine	Alkaloids	--	933667	4.12667e+06	816333	4.32333e+06		up	up
mws0704	O-Phosphorylethanolamine	Alkaloids	C00346	4550	11133.3	2170	11600		up	up
Lmgp000796	4-Hydroxymandelonitrile	Alkaloids	C00650	426000	1.12667e+06	399667	1310000		up	up
pmb0819	3-Indoleacetonitrile	Alkaloids	C02938	7430	15966.7	4230	13500		up	up
mws1346	DL-2-Aminoadipic acid	Alkaloids	C00956	9	45066.7	9	151000		up	up
Hmtp000776	4,5,6-Trihydroxy-2-cyclohexen-1-ylideneacetonitrile	Alkaloids	--	77100	319667	54566.7	280667		up	up
pmb1754	O-Phosphocholine	Alkaloids	C00588	121000	127333	111067	237000		FALSE	up
pme2244	3-Indolepropionic acid	Alkaloids	--	6643.33	19600	4036.33	17100		up	FALSE
Lmmp002080	N-(4-Aminobutyl)benzamide	Alkaloids	--	153000	116333	70700	32966.7		FALSE	down
pmb0818	Methoxyindoleacetic acid	Alkaloids	C05660	283333	1.05667e+06	224000	807000		up	up
pma1840	4-Coumaroylcholine	Alkaloids	--	40900	43466.7	16366.7	9		FALSE	down
Lmlp003161	N-Feruloylputrescine	Alkaloids	C10497	9	9	1.71333e+06	34566.7		FALSE	down
mws0983	N-Oleoylethanolamine	Alkaloids	C20792	10743.3	19800	11430	36266.7		FALSE	up
pmp001141	Cimicifugamide	Alkaloids	--	84466.7	25366.7	45533.3	11800		down	down
pma0702	N1,N8-Bis(sinapoyl)spermidine	Alkaloids	C21170	1054000	764667	499333	79833.3		FALSE	down
Lmqn000780	Uridine 5'-diphospho-N-acetylglucosamine	Alkaloids	C00043	7943.33	24100	3676.67	9003.33		up	up
pme3033	N,N-Dimethylglycine*	Amino acids and derivatives	C01026	26933.3	64033.3	53833.3	126667		up	up
pme0006	L-Proline	Amino acids and derivatives	C00148	168000	686667	98666.7	831667		up	up
mws0256	L-Valine	Amino acids and derivatives	C00183	566667	2830000	444667	2740000		up	up
mws0230	L-Threonine*	Amino acids and derivatives	C00188	241333	455000	251667	518333		FALSE	up
mws0227	L-Leucine	Amino acids and derivatives	C00123	240000	1110000	209000	1140000		up	up
mws0258	L-Isoleucine	Amino acids and derivatives	C00407	220333	1.08333e+06	204667	1.12333e+06		up	up
mws1587	L-Norleucine	Amino acids and derivatives	C01933	225667	1.09667e+06	205667	1.10333e+06		up	up
pme1002	L-Tyramine	Amino acids and derivatives	C00483	9	59466.7	9	9		up	FALSE
Rfmb320	1-Methylpiperidine-2-carboxylic acid	Amino acids and derivatives	--	321000	286667	1.87667e+06	383667		FALSE	down
pme0193	L-Glutamine*	Amino acids and derivatives	C00064	257667	1.00833e+06	215333	591333		up	up
pme0026	L-Lysine*	Amino acids and derivatives	C00047	278667	1.14333e+06	235000	552667		up	up
Zmzn000113	L-threo-3-Methylaspartate	Amino acids and derivatives	C03618	363000	870667	204333	613000		up	up
pme0014	L-Glutamic acid	Amino acids and derivatives	C00025	3.26333e+06	3.94333e+06	2.01333e+06	4600000		FALSE	up
mws1050	O-Acetylserine	Amino acids and derivatives	C00979	108567	286333	110667	132000		up	FALSE
pme1210	L-Methionine	Amino acids and derivatives	C00073	387333	1200000	384333	1.18667e+06		up	up
pme0021	L-Phenylalanine	Amino acids and derivatives	C00079	5960000	23300000	3810000	1.97333e+07		up	up
Zmyn000155	N-α-Acetyl-L-ornithine	Amino acids and derivatives	C00437	83866.7	210333	126667	72700		up	FALSE
mws0250	L-Tyrosine	Amino acids and derivatives	C00082	1.56667e+06	2600000	888333	1810000		FALSE	up
pme0122	N6-Acetyl-L-lysine	Amino acids and derivatives	C02727	102867	549000	37833.3	279333		up	up
mws0193	L-Homocitrulline	Amino acids and derivatives	C02427	23900	82566.7	9	53700		up	up
mws0282	L-Tryptophan	Amino acids and derivatives	C00078	7170000	2.29667e+07	5.23667e+06	17800000		up	up
pme0170	N-Acetyl-L-Arginine	Amino acids and derivatives	--	36300	11966.7	29633.3	10463.3		down	down
pme1228	5-Hydroxy-L-tryptophan	Amino acids and derivatives	C00643	63266.7	58666.7	36200	16833.3		FALSE	down
pme1712	L-Saccharopine	Amino acids and derivatives	C00449	8633.33	62700	13600	38833.3		up	up
pmb0464	L-Aspartic acid-O-diglucoside	Amino acids and derivatives	--	85400	382667	79433.3	556000		up	up
mws4134	Oxiglutatione	Amino acids and derivatives	C00127	73000	272333	8286.67	64466.7		up	up
pme0088	Luteolin (5,7,3',4'-Tetrahydroxyflavone)	Flavonoids	C01514	24433.3	105800	9	12460		up	up
mws0064	Eriodictyol (5,7,3',4'-Tetrahydroxyflavanone)	Flavonoids	C05631	1.55667e+07	1.14333e+07	22700000	1.06733e+07		FALSE	down
Lmdp003808	Azaleatin (5-O-Methylquercetin)	Flavonoids	C10022	72366.7	81800	46666.7	115200		FALSE	up
mws0032	Myricetin	Flavonoids	C10107	9	9	152333	57566.7		FALSE	down
Lmcp004369	Quercetin-3',4'-dimethyl ether	Flavonoids	--	13843.3	11623.3	14800	9		FALSE	down
Xmgp006913	2,4,2',4'-tetrahydroxy-3'-prenylchalcone	Flavonoids	--	9	26933.3	36566.7	162000		up	up
pmn001637	Kaempferol-3-O-arabinoside (Juglanin)	Flavonoids	--	3510000	3.49667e+06	4.74333e+06	1.33667e+06		FALSE	down
Lmlp005572	Galangin-7-O-glucoside	Flavonoids	--	1870000	1.69667e+06	1.29333e+06	501333		FALSE	down
Hmpp003270	Luteolin-4'-O-glucoside	Flavonoids	--	2.02667e+06	1890000	3.58333e+06	1.47333e+06		FALSE	down
HJN086	Eriodictyol-3'-O-glucoside	Flavonoids	--	1.38667e+06	878333	4.45333e+06	1.98333e+06		FALSE	down
pmn001415	Catechin-(7,8-bc)-4β-(3,4-dihydroxyphenyl)-dihydro-2-(3H)-one	Flavonoids	--	87933.3	139667	69133.3	27800		FALSE	down
pmn001416	Catechin-(7,8-bc)-4α-(3,4-dihydroxyphenyl)-dihydro-2-(3H)-one	Flavonoids	--	9	30966.7	242333	260000		up	FALSE
pmn001417	Cinchonain Ic	Flavonoids	--	296667	386000	28766.7	7796.67		FALSE	down
mws4167	Luteolin-7-O-glucuronide	Flavonoids	C03515	293333	320667	154000	38800		FALSE	down
HJAP156	Laricitrin-3-O-rhamnoside	Flavonoids	--	51966.7	25633.3	84300	175000		down	up
Lmmp003271	Gossypetin-8-O-glucoside	Flavonoids	C10051	349333	9	8.99667e+06	4.75667e+06		down	FALSE
Lmtn002916	Mearnsetin-3-O-glucuronide	Flavonoids	--	66766.7	89066.7	39100	9		FALSE	down
pmb2979	Hesperetin-7-O-(6''-malonyl)glucoside	Flavonoids	--	20033.3	9	66266.7	71400		down	FALSE
Hmcp001858	Kaempferol-3-O-arabinoside-7-O-rhamnoside	Flavonoids	--	32000	300667	18600	72700		up	up
mws0047	Apigenin-7-O-neohesperidoside (Rhoifolin)	Flavonoids	C12627	24700	25700	27100	9		FALSE	down
pme3227	Vitexin-2''-O-rhamnoside	Flavonoids	C12628	9	9	29933.3	9		FALSE	down
pme0368	Apigenin-7-O-rutinoside (Isorhoifolin)	Flavonoids	--	9	9	107100	9		FALSE	down
Lmyp004318	Kaempferol-3-O-(6''-p-Coumaroyl)galactoside*	Flavonoids	--	720333	958333	1300000	2890000		FALSE	up
Lmyp004407	Kaempferol-3-O-(2''-p-Coumaroyl)galactoside*	Flavonoids	--	718667	959667	1.33667e+06	2.85667e+06		FALSE	up
Lmjp002596	Quercetin-3-O-xylosyl(1→2)glucoside	Flavonoids	C12637	2.03333e+06	814000	1.51667e+06	614000		down	down
Lmyp004770	Quercetin-3-O-(2''-p-Coumaroyl)glucoside	Flavonoids	--	18966.7	25800	12333.3	9		FALSE	down
Lmyp004052	Quercetin-3-O-(6''-p-Coumaroyl)galactoside	Flavonoids	--	874333	807000	299333	68766.7		FALSE	down
mws0059	Quercetin-3-O-rutinoside (Rutin)	Flavonoids	C05625	1.84333e+07	13500000	4.80667e+06	467667		FALSE	down
pmp000596	Quercetin-3-O-(2''-O-galactosyl)glucoside	Flavonoids	--	234667	158333	240000	116467		FALSE	down
pmp001311	6-Hydroxykaempferol-7,6-O-Diglucoside	Flavonoids	--	837667	418000	585333	432667		down	FALSE
pmp001310	6-Hydroxykaempferol-3,6-O-Diglucoside	Flavonoids	--	127333	100133	304333	128467		FALSE	down
Zmlp003063	Luteolin-7-O-(2''-O-rhamnosyl)rutinoside	Flavonoids	--	9	9	54766.7	9		FALSE	down
HJAP061	Quercetin-3-O-(2''-O-arabinosyl)rutinoside	Flavonoids	--	8746.67	3763.33	7120	9		down	down
HJAP128	Isorhamnetin-3-O-rutinoside-7-O-rhamnoside	Flavonoids	--	872000	1001000	157333	9		FALSE	down
HJAP123	Isorhamnetin-3-O-rutinoside-7-O-rutinoside	Flavonoids	--	171000	157333	25166.7	9		FALSE	down
pme2993	Scopoletin (7-Hydroxy-5-methoxycoumarin)	Lignans and Coumarins	C01752	9	48266.7	140667	107233		up	FALSE
pmf0526	Isoimperatorin	Lignans and Coumarins	C16976	43633.3	2670000	4.79333e+07	7.06667e+06		up	down
pmp000021	Isooxypeucedanine	Lignans and Coumarins	--	9	263333	1.14567e+07	1210000		up	down
mws0097	Pinoresinol	Lignans and Coumarins	C05366	55733.3	126667	83866.7	390667		up	up
Lmmn003748	(+)-Isolariciresinol	Lignans and Coumarins	--	8020	11470	3683.33	429.333		FALSE	down
pmn001663	Syringaresinol	Lignans and Coumarins	C10889	50500	10973.3	72033.3	18033.3		down	down
mws5045	12-Hydroxydodecanoic acid	Lipids	C08317	2726.67	3020	6796.67	14000		FALSE	up
mws0120	Choline Alfoscerate	Lipids	C00670	24766.7	45166.7	26600	71933.3		FALSE	up
pmb0864	LysoPE 14:0	Lipids	--	9	5366.67	4916.67	8283.33		up	FALSE
Lmhp008337	LysoPE 14:0(2n isomer)	Lipids	--	2976.67	5586.67	3586.67	7453.33		FALSE	up
Lmhp009187	LysoPE 15:0	Lipids	--	4046.67	8500	8133.33	10866.7		up	FALSE
Lmhp008885	LysoPE 15:0(2n isomer)	Lipids	--	3686.67	9956.67	7020	10616.7		up	FALSE
pmd0160	LysoPE 16:0(2n isomer)*	Lipids	--	21866.7	59166.7	44800	67800		up	FALSE
pmb0876	LysoPE 16:0*	Lipids	--	513333	1.12667e+06	1.05333e+06	1.45333e+06		up	FALSE
mws0289	LysoPE 18:1*	Lipids	--	19533.3	58366.7	29733.3	53566.7		up	FALSE
pmb2260	LysoPC 15:1	Lipids	--	3280	10363.3	8393.33	18600		up	up
pmb0883	LysoPE 18:0	Lipids	--	15900	39733.3	27033.3	37266.7		up	FALSE
Lmhp009129	LysoPC 15:0(2n isomer)	Lipids	--	2650	4536.67	2663.33	9423.33		FALSE	up
pma1303	LysoPC 16:2	Lipids	--	4183.33	8463.33	4680	11400		up	up
pmb0863	LysoPC 16:2(2n isomer)	Lipids	--	4816.67	11796.7	6150	12966.7		up	up
pmp001270	LysoPC 16:1	Lipids	--	12333.3	22133.3	22500	52066.7		FALSE	up
pmd0132	LysoPC 16:0(2n isomer)*	Lipids	--	317000	686667	517333	737333		up	FALSE
Lmhp010040	LysoPE 20:3	Lipids	--	1893.33	4903.33	2983.33	2650		up	FALSE
Lmhp009802	LysoPE 20:3(2n isomer)	Lipids	--	2283.33	5283.33	3026.67	2816.67		up	FALSE
Lmhp010515	LysoPC 17:0(2n isomer)	Lipids	--	5013.33	12673.3	7183.33	11366.7		up	FALSE
pmp001281	LysoPC 18:1*	Lipids	--	473000	973000	459667	631667		up	FALSE
Lmhp010190	LysoPC 18:1(2n isomer)*	Lipids	--	1.31333e+06	2.11333e+06	1.47333e+06	3.16667e+06		FALSE	up
mws0126	LysoPC 18:0*	Lipids	--	303333	622000	564667	562000		up	FALSE
pmd0146	LysoPC 20:2(2n isomer)*	Lipids	--	1383.33	2773.33	3106.67	5026.67		up	FALSE
pme0033	Hypoxanthine	Nucleotides and derivatives	C00262	10563.3	9	15533.3	37333.3		down	up
mws0847	1-Methyladenine	Nucleotides and derivatives	C02216	11766.7	31400	20200	29766.7		up	FALSE
pme0256	Xanthine	Nucleotides and derivatives	C00385	26600	49833.3	20766.7	70366.7		FALSE	up
pmc0274	6-Methylmercaptopurine	Nucleotides and derivatives	C16614	4890000	1.86667e+07	3.31333e+06	1.60667e+07		up	up
pmb2507	2-Deoxyribose-1-phosphate	Nucleotides and derivatives	C00672	520333	194000	81966.7	56500		down	FALSE
pme1194	2'-Deoxycytidine	Nucleotides and derivatives	C00881	9	15966.7	11936.7	14733.3		up	FALSE
Lmqp000329	5-Aminoimidazole ribonucleotide	Nucleotides and derivatives	--	106667	184000	87666.7	232333		FALSE	up
pmb0998	Guanosine 5'-monophosphate	Nucleotides and derivatives	C00144	28133.3	16700	26100	12766.7		FALSE	down
Lmgn000219	Succinic semialdehyde	Organic acids	C00232	9	10450	11666.7	9		up	down
pme3011	γ-Aminobutyric acid*	Organic acids	C00334	20533.3	81933.3	63700	159667		up	up
mws0147	β-Hydroxyisovaleric acid	Organic acids	C20827	92600	211667	83900	145000		up	FALSE
mws0671	L-Homoserine*	Organic acids	C00263	279000	531000	295333	596000		FALSE	up
pme1216	2-Picolinic acid*	Organic acids	C10164	31733.3	78133.3	19333.3	29000		up	FALSE
pme0274	6-Aminocaproic acid	Organic acids	C02378	106933	480333	85333.3	561333		up	up
Lmgn000160	3-Ureidopropionic Acid	Organic acids	C02642	36866.7	83133.3	16800	21966.7		up	FALSE
Lmbn002862	3-Hydroxybenzoic Acid	Organic acids	C00587	333333	725333	198000	141000		up	FALSE
Wmzn000227	2,2-Dimethylsuccinic acid	Organic acids	--	2663.33	11106.7	1223	5546.67		up	FALSE
Zmyn000247	(S)-2-Hydroxyglutaric Acid	Organic acids	C03196	109833	194000	102067	231667		FALSE	up
mws2125	Phosphoenolpyruvate	Organic acids	C00074	383333	190333	113667	73366.7		down	FALSE
Lmgn002091	2-Methyl-3-oxoadipic acid	Organic acids	C18307	69166.7	69733.3	62800	9		FALSE	down
pmb3101	2-Isopropylmalic Acid*	Organic acids	C02504	4.57667e+06	1600000	3150000	735667		down	down
Zmgn001448	2-Propylmalic Acid*	Organic acids	C05994	4440000	1.50333e+06	3.02333e+06	702667		down	down
Lmtn004049	Abscisic acid	Organic acids	C06082	6100	126000	4640	179333		up	up
mws1078	Anthranilic Acid	Phenolic acids	C00108	22833.3	19633.3	9	7813.33		FALSE	up
mws0458	Vanillin	Phenolic acids	C00755	45200	92000	49800	70666.7		up	FALSE
pmb0142	Caffeic aldehyde	Phenolic acids	C10945	114000	68966.7	144667	66700		FALSE	down
mws0093	Coniferyl alcohol	Phenolic acids	C00590	14366.7	23533.3	17400	37800		FALSE	up
pmb1587	4-Hydroxy-3,5-diisopropylbenzaldehyde	Phenolic acids	--	9	9	10900	9		FALSE	down
Lmhn002926	p-Coumaroylmalic acid	Phenolic acids	--	1.58667e+06	2.35333e+06	746667	349333		FALSE	down
mws2367	Salidroside	Phenolic acids	C06046	464333	377667	154667	22900		FALSE	down
Lmtn003441	2-Acetyl-3-hydroxyphenyl-1-O-glucoside	Phenolic acids	--	18900	13866.7	31766.7	4586.67		FALSE	down
pmb0751	Trans-5-O-(p-Coumaroyl)shikimate	Phenolic acids	C02947	9	89600	96200	323000		up	up
pmn001690	3-Hydroxy-4-isopropylbenzylalcohol-3-O-glucoside	Phenolic acids	--	186000	153333	175000	71833.3		FALSE	down
Hmln002806	5-O-Caffeoylshikimic acid	Phenolic acids	C10434	164333	185333	110267	49800		FALSE	down
pmb3068	1-O-p-Coumaroylquinic acid	Phenolic acids	--	870667	769000	279667	59100		FALSE	down
pma6460	4-O-p-Coumaroylquinic acid	Phenolic acids	C10441	2.86333e+06	2.70333e+06	1780000	449333		FALSE	down
pmb3074	5-O-p-Coumaroylquinic acid	Phenolic acids	C12208	4.38333e+06	4.58333e+06	2250000	970000		FALSE	down
Zmln000899	Syringaldehyde-4-O-glucoside	Phenolic acids	--	651667	465667	870000	392000		FALSE	down
Lmmn000774	Dihydrocaffeoylglucose	Phenolic acids	--	109333	107233	90533.3	184667		FALSE	up
Lmtn000940	1-O-(3,4-Dihydroxy-5-methoxy-benzoyl)-glucoside	Phenolic acids	--	467000	454333	1.37667e+06	453667		FALSE	down
mws2108	Cryptochlorogenic acid	Phenolic acids	--	1.67333e+06	1.63333e+06	892000	120233		FALSE	down
Zmhn002334	6-O-Feruloyl-D-glucose	Phenolic acids	--	332000	364667	344000	59500		FALSE	down
Zmhn003082	5-O-Galloyl-methyl quinine ester	Phenolic acids	--	22966.7	25666.7	21600	10513.3		FALSE	down
pmn001521	3-Hydroxy-5-Methylphenol-1-O-(6'-Galloyl)Glucoside	Phenolic acids	--	21200	14853.3	5490	9		FALSE	down
mad2116	Bis(p-Coumaroyl)tartaric acid	Phenolic acids	--	158333	103133	37433.3	9		FALSE	down
mad2085	Caffeoyl-p-coumaroyltartaric acid	Phenolic acids	--	249333	239333	102533	15333.3		FALSE	down
pmb2654	Anthranilate-1-O-Sophoroside	Phenolic acids	--	67300	175667	98866.7	135667		up	FALSE
Zmhn002750	4-O-(6'-O-Glucosylcaffeoyl)-4-hydroxybenzoic acid	Phenolic acids	--	147667	158000	39500	15866.7		FALSE	down
Zmhn002508	4-p-Cumaroyl-rhamnosyl-(1→6)-D-glucose	Phenolic acids	--	67166.7	70966.7	42233.3	9		FALSE	down
pmn001707	Quillaic acid	Phenolic acids	C08972	104733	139667	179333	85033.3		FALSE	down
pmb3064	3-O-p-Coumaroylquinic acid O-glucoside	Phenolic acids	--	127333	105100	78566.7	13366.7		FALSE	down
pmb3061	5-O-p-Coumaroylquinic acid O-glucoside	Phenolic acids	--	107000	108133	96333.3	16900		FALSE	down
mad2394	Sinapoyl-p-coumaroyltartaric acid	Phenolic acids	--	206000	225667	38833.3	2312.67		FALSE	down
Lmgp004518	Caffeoylferuloylshikimic acid	Phenolic acids	--	142000	147667	89833.3	5150		FALSE	down
pmn001384	Isochlorogenic acid C	Phenolic acids	--	114000	94600	34866.7	13866.7		FALSE	down
pmn001458	Sibiricose A5	Phenolic acids	--	419667	358333	327333	96866.7		FALSE	down
Hmbn002692	6'-O-Feruloyl-D-sucrose	Phenolic acids	--	439667	409667	271000	101800		FALSE	down
Lmjp003822	3,5-Dicaffeoylquinic Acid Methyl Ester	Phenolic acids	--	143333	135333	92800	6983.33		FALSE	down
Lmhn003801	Feruloylsinapoyltartaric acid	Phenolic acids	--	77266.7	85366.7	19200	7180		FALSE	down
mws0437	D-Arabitol*	Saccharides and Alcohols	C01904	57466.7	85033.3	52300	104667		FALSE	up
pme2253	L-Gulono-1,4-Lactone	Saccharides and Alcohols	C01040	23200	9	19066.7	10373.3		down	FALSE
Lmmn000214	Solatriose	Saccharides and Alcohols	--	8266.67	38400	8280	23333.3		up	up
pme0500	D-(+)-Melezitose	Saccharides and Alcohols	C08243	9	20833.3	9	27100		up	up
mws1589	D-Panose	Saccharides and Alcohols	C00713	9	50366.7	3226.67	42933.3		up	up
pme2125	Raffinose	Saccharides and Alcohols	C00492	11633.3	213667	14933.3	239333		up	up
pmb2653	D(+)-Melezitose O-rhamnoside	Saccharides and Alcohols	--	9	27533.3	9	21066.7		up	up
Zmhn002702	Ferulic-piceid	Stilbene	--	126000	144667	56300	5243.33		FALSE	down
pmp000441	11-Keto-ursolic acid	Terpenoids	--	87366.7	98566.7	84833.3	27333.3		FALSE	down
HJN106	Ceanothic acid	Terpenoids	--	2380000	2.39667e+06	2.10333e+06	988000		FALSE	down
Lmzn005892	Isoceanothic acid	Terpenoids	--	21000	26000	14000	5280		FALSE	down
pmp000268	Rosamultic acid	Terpenoids	--	1750000	1780000	1.54333e+06	749667		FALSE	down
Li512114	Corosolic Acid Methyl Ester	Terpenoids	--	9943.33	10566.7	11333.3	4923.33		FALSE	down
pmn001479	Alisol F	Terpenoids	--	2300000	2.46333e+06	2140000	506333		FALSE	down
Hmjp003546	Madecassic acid	Terpenoids	--	61033.3	68566.7	54633.3	11086.7		FALSE	down
pmp000780	3-O-Trans-feruloyl euscaphic acid	Terpenoids	--	110633	95633.3	99133.3	31133.3		FALSE	down
pme0490	Nicotinic acid*	Vitamin	C00253	40600	87500	32933.3	28233.3		up	FALSE
MA10039492	Dehydroascorbic acid	Vitamin	C05422	150000	556000	78866.7	138667		up	FALSE
pmb0803	Pyridoxine-5'-O-(6''-feruloyl)glucoside	Vitamin	--	350333	385000	442667	38233.3		FALSE	down
mws0491	Phenethylamine	Others	C05332	13033.3	18533.3	7173.33	15333.3		FALSE	up
Hmbn004734	30-Norhederagenin	Others	--	13866.7	44833.3	10080	9		up	down
Hmln003398	2α,3α,19α,23-Tetraydroxy-urs-12-en 28-oic acid	Others	--	122333	132000	199000	56000		FALSE	down
pmn001424	(6S,7E,9R)-6,9-Dihydroxy-4,7-megastigmadin-3-one-9-O-D-xylosyl(1-6)-glucoside	Others	--	89766.7	87566.7	205667	463667		FALSE	up
