# Supplementary material for: Integrative physiological, metabolomic, and transcriptomic analysis reveals the drought responses of two apple rootstock cultivars
Source: BMC Plant Biol. 2024 Mar 26;24:219. doi: 10.1186/s12870-024-04902-2 (PMC10964572; doi:10.1186/s12870-024-04902-2)
Supplement: Supplementary file 9 — Supplementary Material 9 [file 12870_2024_4902_MOESM9_ESM.xlsx]

## Sheet: Sheet1
Supplementary Table S6 Statistics of Samples Used for RNA-Seq Sequencing and Metabonomics
Sample	Description	Organization	Raw Reads	Clean Reads	Clean Base(Gb)	Error Rate(%)	Q30(%)	GC Content(%)	Mapped Reads	Mapping ratio (%)
Jizhen-2-CK1	The relative water content of the soil was maintained at 75-85%	Mature functional leaves in the middle of each plant	45035664	43653152	6.55	0.03	93.64	46.93	39433517	90.33
Jizhen-2-CK2			46200530	44644664	6.7	0.03	93.33	46.98	40208122	90.06
Jizhen-2-CK3			44026038	42791164	6.42	0.03	93.52	47.08	38732625	90.52
Jizhen-2-D1	The relative water content of the soil was 24-27%		41399908	40012110	6	0.03	93.68	46.88	36029613	90.05
Jizhen-2-D2			42497278	41269236	6.19	0.03	93.42	46.82	37082096	89.85
Jizhen-2-D3			52525182	51141054	7.67	0.03	93.64	46.72	45899491	89.75
ZC9-3-CK1	The relative water content of the soil was maintained at 75-85%		41349696	39982678	6	0.03	93.81	47.26	36378894	90.99
ZC9-3-CK2			41942934	40540734	6.08	0.03	93.67	47.32	36874572	90.96
ZC9-3-CK3			45593432	43835360	6.58	0.03	93.67	47.4	39911765	91.05
ZC9-3-D1	The relative water content of the soil was 24-27%		48450972	46454516	6.97	0.03	93.55	47.2	42106323	90.64
ZC9-3-D2			48316538	46851426	7.03	0.03	93.44	46.75	42452653	90.61
ZC9-3-D3			43766048	42169992	6.33	0.03	93.11	46.92	38162032	90.5
