# Supplementary material for: Integrative physiological, metabolomic, and transcriptomic analysis reveals the drought responses of two apple rootstock cultivars
Source: BMC Plant Biol. 2024 Mar 26;24:219. doi: 10.1186/s12870-024-04902-2 (PMC10964572; doi:10.1186/s12870-024-04902-2)
Supplement: Supplementary file 10 — Supplementary Material 10 [file 12870_2024_4902_MOESM10_ESM.xlsx]

## Sheet: Jizhen-2-CK vs. Jizhen-2-D
Supplementary Table S7 Pathway Enrichment Analysis of DEGs in the Jizhen-2-CK vs. Jizhen-2-D comparison
Kegg pathway	ko id	Cluter frequency	Genome frequency	P-value	Corrected P-value	GeneID	KEGG Orthology
Photosynthesis	ko00195	55 out of 2450 2.24489795918367%	131 out of 15410 0.850097339390007%	0	0	gene:MD16G1263300;gene:MD08G1060700;gene:MD15G1126100;gene:MD10G1043200;gene:MD17G1003000;gene:MD05G1347300;gene:MD10G1321500;gene:MD09G1098300;gene:MD17G1086300;gene:MD08G1007200;gene:MD15G1006300;gene:MD03G1144300;gene:MD06G1032600;gene:MD08G1236800;gene:MD15G1428700;gene:MD02G1130800;gene:MD05G1273100;gene:MD15G1244500;gene:MD13G1191300;gene:MD16G1191400;gene:MD05G1183900;gene:MD10G1171800;gen…	K02108+K02109+K02109+K02113+K02113+K02115+K02115+K02636+K02636+K02638+K02638+K02639+K02639+K02639+K02639+K02641+K02641+K02641+K02692+K02692+K02693+K02693+K02694+K02695+K02695+K02695+K02698+K02699+K02699+K02701+K02701+K02716+K02716+K02717+K02717+K02721+K02721+K02723+K02723+K02723+K02724+K03541+K08901+K08901+K08901+K08901+K08901+K08901+K08902+K08902+K08903+K08905+K08906+K14332+K14332
Plant hormone signal transduction	ko04075	212 out of 2450 8.6530612244898%	822 out of 15410 5.33419857235561%	7.57461e-12	1.00742e-09	gene:MD02G1009200;gene:MD04G1224700;gene:MD07G1113200;gene:MD12G1198900;gene:MD12G1199000;gene:MD12G1241500;gene:MD14G1208000;gene:MD15G1154600;gene:MD03G1061600;gene:MD03G1242600;gene:MD04G1229700;gene:MD10G1242600;gene:MD11G1065300;gene:MD12G1246800;gene:MD02G1008100;gene:MD05G1312300;gene:MD06G1138800;gene:MD09G1008900;gene:MD11G1251700;gene:MD13G1009400;gene:MD13G1014800;gene:MD14G1060200;gen…	K12126+K12126+K12126+K12126+K12126+K12126+K12126+K12126+K13413+K13413+K13413+K13413+K13413+K13413+K13415+K13415+K13415+K13415+K13415+K13415+K13415+K13415+K13415+K13415+K13415+K13415+K13415+K13422+K13422+K13422+K13422+K13422+K13422+K13422+K13422+K13449+K13449+K13464+K13464+K13464+K13464+K13464+K13464+K13464+K13464+K13946+K13946+K13946+K13946+K13946+K14432+K14432+K14484+K14484+K14484+K14484+K14484+…
Biosynthesis of secondary metabolites	ko01110	712 out of 2450 29.0612244897959%	3644 out of 15410 23.6469824789098%	4.72344e-11	6.28218e-09	gene:MD06G1241000;gene:MD00G1141700;gene:MD07G1026300;gene:MD12G1082400;gene:MD14G1077200;gene:MD08G1228500;gene:MD03G1029800;gene:MD03G1029900;gene:MD15G1390200;gene:MD15G1390400;gene:MD05G1112700;gene:MD10G1115300;gene:MD09G1029200;gene:MD12G1016000;gene:MD14G1014200;gene:MD17G1143900;gene:MD16G1111600;gene:MD01G1042500;gene:MD01G1042800;gene:MD01G1043100;gene:MD08G1009200;gene:MD10G1097100;gen…	K00001+K00002+K00006+K00006+K00006+K00021+K00025+K00025+K00025+K00025+K00026+K00026+K00031+K00052+K00052+K00058+K00059+K00083+K00083+K00083+K00083+K00083+K00083+K00083+K00083+K00083+K00083+K00128+K00128+K00128+K00128+K00128+K00133+K00133+K00133+K00133+K00134+K00134+K00134+K00145+K00145+K00145+K00162+K00162+K00164+K00164+K00208+K00218+K00224+K00224+K00224+K00224+K00232+K00232+K00232+K00232+K00276+…
Photosynthesis - antenna proteins	ko00196	22 out of 2450 0.897959183673469%	34 out of 15410 0.220635950681376%	1.92016e-10	2.55381e-08	gene:MD07G1175900;gene:MD02G1095600;gene:MD13G1119100;gene:MD16G1119500;gene:MD09G1134800;gene:MD17G1123800;gene:MD06G1195000;gene:MD14G1202000;gene:MD15G1083400;gene:MD05G1289200;gene:MD05G1289300;gene:MD09G1292900;gene:MD10G1265300;gene:MD10G1265400;gene:MD17G1281900;gene:MD09G1122500;gene:MD17G1113400;gene:MD01G1132800;gene:MD04G1151300;gene:MD12G1165400;gene:MD05G1000500;gene:MD08G1220900	K08907+K08908+K08908+K08908+K08909+K08909+K08910+K08910+K08911+K08912+K08912+K08912+K08912+K08912+K08912+K08913+K08913+K08915+K08915+K08915+K08916+K08917
Carbon fixation in photosynthetic organisms	ko00710	67 out of 2450 2.73469387755102%	210 out of 15410 1.36275146009085%	5.13525e-09	6.82989e-07	gene:MD03G1029800;gene:MD03G1029900;gene:MD15G1390200;gene:MD15G1390400;gene:MD05G1112700;gene:MD10G1115300;gene:MD07G1129000;gene:MD13G1117600;gene:MD15G1091000;gene:MD05G1234400;gene:MD10G1210900;gene:MD13G1111300;gene:MD02G1207200;gene:MD00G1068500;gene:MD06G1023500;gene:MD04G1094300;gene:MD05G1234000;gene:MD10G1210500;gene:MD11G1061800;gene:MD12G1114000;gene:MD13G1177500;gene:MD16G1179500;gen…	K00025+K00025+K00025+K00025+K00026+K00026+K00028+K00028+K00029+K00134+K00134+K00134+K00615+K00855+K00855+K00927+K00927+K00927+K00927+K00927+K01006+K01006+K01100+K01100+K01100+K01100+K01595+K01595+K01595+K01602+K01602+K01610+K01610+K01610+K01623+K01623+K01623+K01623+K01623+K01623+K01624+K01624+K01624+K01783+K01783+K01803+K01803+K01803+K01803+K01803+K01807+K01807+K01807+K03841+K03841+K03841+K03841+…
Metabolic pathways	ko01100	1164 out of 2450 47.5102040816327%	6632 out of 15410 43.0369889682025%	6.4638e-07	8.59686e-05	gene:MD06G1241000;gene:MD00G1141700;gene:MD00G1006100;gene:MD00G1006200;gene:MD01G1195000;gene:MD01G1195100;gene:MD01G1195200;gene:MD01G1195300;gene:MD07G1262100;gene:MD08G1185900;gene:MD08G1186400;gene:MD15G1424900;gene:MD08G1228500;gene:MD03G1029800;gene:MD03G1029900;gene:MD15G1390200;gene:MD15G1390400;gene:MD05G1112700;gene:MD10G1115300;gene:MD07G1129000;gene:MD13G1117600;gene:MD15G1091000;gen…	K00001+K00002+K00008+K00008+K00008+K00008+K00008+K00008+K00008+K00020+K00020+K00020+K00021+K00025+K00025+K00025+K00025+K00026+K00026+K00028+K00028+K00029+K00031+K00052+K00052+K00058+K00059+K00079+K00083+K00083+K00083+K00083+K00083+K00083+K00083+K00083+K00083+K00083+K00108+K00109+K00109+K00122+K00128+K00128+K00128+K00128+K00128+K00133+K00133+K00133+K00133+K00134+K00134+K00134+K00145+K00145+K00145+…
Galactose metabolism	ko00052	59 out of 2450 2.40816326530612%	206 out of 15410 1.33679428942245%	2.42637e-06	0.000322708	gene:MD05G1363600;gene:MD06G1132900;gene:MD07G1248800;gene:MD07G1248900;gene:MD07G1249000;gene:MD08G1109700;gene:MD17G1180700;gene:MD17G1180800;gene:MD09G1278300;gene:MD00G1110800;gene:MD09G1013500;gene:MD09G1192100;gene:MD09G1249600;gene:MD11G1195800;gene:MD12G1028200;gene:MD14G1018900;gene:MD15G1081900;gene:MD06G1108600;gene:MD17G1048800;gene:MD13G1021000;gene:MD16G1022300;gene:MD09G1285100;gen…	K00850+K00850+K00850+K00850+K00850+K00850+K00850+K00850+K00963+K01193+K01193+K01193+K01193+K01193+K01193+K01193+K01193+K01784+K01785+K01835+K01835+K06611+K06617+K06617+K06617+K06617+K06617+K06617+K06617+K06617+K06617+K06617+K06617+K06617+K06617+K06617+K07407+K07407+K07407+K07407+K07407+K12309+K12309+K12309+K12309+K12309+K12309+K12309+K12309+K12309+K12309+K12309+K12309+K18819+K18819+K18819+K18819+…
Glyoxylate and dicarboxylate metabolism	ko00630	53 out of 2450 2.16326530612245%	180 out of 15410 1.16807268007787%	3.16867e-06	0.000421433	gene:MD03G1029800;gene:MD03G1029900;gene:MD15G1390200;gene:MD15G1390400;gene:MD05G1112700;gene:MD10G1115300;gene:MD17G1034800;gene:MD08G1061400;gene:MD08G1061500;gene:MD15G1060200;gene:MD14G1087500;gene:MD01G1044100;gene:MD15G1307200;gene:MD05G1348800;gene:MD10G1323700;gene:MD03G1168700;gene:MD11G1194500;gene:MD00G1015600;gene:MD00G1015700;gene:MD15G1294800;gene:MD03G1100900;gene:MD08G1231900;gen…	K00025+K00025+K00025+K00025+K00026+K00026+K00122+K00281+K00281+K00281+K00284+K00600+K00600+K00605+K00605+K00830+K00830+K01455+K01455+K01455+K01569+K01569+K01569+K01602+K01602+K01638+K01681+K01681+K01681+K01681+K01915+K01915+K01915+K01915+K01915+K02437+K02437+K02437+K02437+K03781+K03781+K03781+K03781+K11517+K11517+K11517+K14272+K14272+K15893+K15918+K15919+K19269+K22133
Fructose and mannose metabolism	ko00051	55 out of 2450 2.24489795918367%	195 out of 15410 1.26541207008436%	8.64584e-06	0.0011499	gene:MD00G1006100;gene:MD00G1006200;gene:MD01G1195000;gene:MD01G1195100;gene:MD01G1195200;gene:MD01G1195300;gene:MD07G1262100;gene:MD04G1042400;gene:MD10G1190800;gene:MD12G1155300;gene:MD16G1155000;gene:MD05G1363600;gene:MD06G1132900;gene:MD07G1248800;gene:MD07G1248900;gene:MD07G1249000;gene:MD08G1109700;gene:MD17G1180700;gene:MD17G1180800;gene:MD06G1234200;gene:MD03G1166500;gene:MD05G1026000;gen…	K00008+K00008+K00008+K00008+K00008+K00008+K00008+K00847+K00847+K00847+K00847+K00850+K00850+K00850+K00850+K00850+K00850+K00850+K00850+K00863+K00895+K00895+K00895+K00895+K00895+K00895+K00966+K00966+K00966+K01623+K01623+K01623+K01623+K01623+K01623+K01624+K01624+K01624+K01803+K01803+K01803+K01803+K01803+K01809+K01809+K01840+K01840+K03841+K03841+K03841+K03841+K03841+K19355+K19355+K19355
MAPK signaling pathway - plant	ko04016	130 out of 2450 5.30612244897959%	572 out of 15410 3.71187540558079%	8.69634e-06	0.00115661	gene:MD07G1110200;gene:MD00G1125300;gene:MD06G1194700;gene:MD07G1022200;gene:MD09G1052700;gene:MD14G1201700;gene:MD14G1241000;gene:MD15G1357800;gene:MD16G1152300;gene:MD01G1196400;gene:MD06G1008700;gene:MD06G1009000;gene:MD11G1022500;gene:MD03G1061600;gene:MD03G1242600;gene:MD04G1229700;gene:MD10G1242600;gene:MD11G1065300;gene:MD12G1246800;gene:MD02G1097900;gene:MD05G1002400;gene:MD15G1419300;gen…	K00940+K02183+K02183+K02183+K02183+K02183+K02183+K02183+K02183+K03781+K03781+K03781+K03781+K13413+K13413+K13413+K13413+K13413+K13413+K13414+K13414+K13414+K13420+K13420+K13420+K13420+K13420+K13420+K13420+K13420+K13420+K13420+K13420+K13420+K13420+K13420+K13420+K13420+K13420+K13420+K13420+K13420+K13420+K13420+K13420+K13420+K13420+K13422+K13422+K13422+K13422+K13422+K13422+K13422+K13422+K13424+K13424+…
Carbon metabolism	ko01200	148 out of 2450 6.04081632653061%	671 out of 15410 4.35431537962362%	1.16403e-05	0.00154815	gene:MD03G1029800;gene:MD03G1029900;gene:MD15G1390200;gene:MD15G1390400;gene:MD05G1112700;gene:MD10G1115300;gene:MD07G1129000;gene:MD13G1117600;gene:MD15G1091000;gene:MD09G1029200;gene:MD17G1143900;gene:MD17G1034800;gene:MD05G1234400;gene:MD10G1210900;gene:MD13G1111300;gene:MD13G1125300;gene:MD13G1216400;gene:MD02G1281500;gene:MD02G1281600;gene:MD04G1155700;gene:MD11G1283400;gene:MD12G1138700;gen…	K00025+K00025+K00025+K00025+K00026+K00026+K00028+K00028+K00029+K00031+K00058+K00122+K00134+K00134+K00134+K00162+K00162+K00164+K00164+K00232+K00232+K00232+K00232+K00261+K00261+K00261+K00281+K00281+K00281+K00297+K00600+K00600+K00605+K00605+K00615+K00640+K00830+K00830+K00850+K00850+K00850+K00850+K00850+K00850+K00850+K00850+K00855+K00855+K00863+K00873+K00873+K00873+K00873+K00873+K00873+K00873+K00927+…
Plant-pathogen interaction	ko04626	214 out of 2450 8.73469387755102%	1034 out of 15410 6.70992861778066%	1.39946e-05	0.00186128	gene:MD00G1125300;gene:MD06G1194700;gene:MD07G1022200;gene:MD09G1052700;gene:MD14G1201700;gene:MD14G1241000;gene:MD15G1357800;gene:MD16G1152300;gene:MD01G1208700;gene:MD07G1279100;gene:MD07G1279200;gene:MD12G1043000;gene:MD14G1041900;gene:MD17G1255900;gene:MD17G1256100;gene:MD01G1116600;gene:MD01G1116700;gene:MD01G1216700;gene:MD01G1217200;gene:MD01G1217300;gene:MD01G1217400;gene:MD01G1217500;gen…	K02183+K02183+K02183+K02183+K02183+K02183+K02183+K02183+K04079+K04079+K04079+K04079+K04079+K04079+K04079+K05391+K05391+K05391+K05391+K05391+K05391+K05391+K05391+K05391+K05391+K05391+K05391+K05391+K05391+K05391+K05391+K05391+K05391+K09487+K09487+K09487+K09487+K12795+K13412+K13412+K13412+K13412+K13412+K13412+K13412+K13413+K13413+K13413+K13413+K13413+K13413+K13414+K13414+K13414+K13420+K13420+K13420+…
ABC transporters	ko02010	57 out of 2450 2.3265306122449%	218 out of 15410 1.41466580142764%	6.5659e-05	0.00873265	gene:MD00G1160200;gene:MD06G1189700;gene:MD03G1211200;gene:MD03G1223400;gene:MD03G1251500;gene:MD04G1092800;gene:MD06G1037400;gene:MD08G1010400;gene:MD09G1041500;gene:MD09G1041900;gene:MD09G1049400;gene:MD09G1177100;gene:MD09G1290100;gene:MD10G1268400;gene:MD10G1299600;gene:MD11G1241400;gene:MD13G1138600;gene:MD17G1049600;gene:MD17G1284300;gene:MD17G1284600;gene:MD03G1188200;gene:MD07G1084200;gen…	K05643+K05643+K05658+K05658+K05658+K05658+K05658+K05658+K05658+K05658+K05658+K05658+K05658+K05658+K05658+K05658+K05658+K05658+K05658+K05658+K05665+K05665+K05665+K05665+K05665+K05665+K05665+K05665+K05666+K05666+K05666+K05666+K05677+K05681+K05681+K05681+K05681+K05681+K05681+K05681+K05681+K05681+K05681+K05681+K08711+K08712+K08712+K08712+K08712+K08712+K08712+K08712+K08712+K08712+K08712+K08712+K08712
Flavonoid biosynthesis	ko00941	52 out of 2450 2.12244897959184%	195 out of 15410 1.26541207008436%	7.77585e-05	0.0103419	gene:MD02G1132200;gene:MD00G1221400;gene:MD03G1050900;gene:MD00G1088100;gene:MD00G1132100;gene:MD04G1003000;gene:MD04G1003300;gene:MD04G1003400;gene:MD13G1285100;gene:MD00G1021400;gene:MD01G1118100;gene:MD01G1167300;gene:MD03G1252100;gene:MD07G1186300;gene:MD03G1001100;gene:MD06G1071600;gene:MD12G1168100;gene:MD08G1121600;gene:MD15G1353800;gene:MD03G1101800;gene:MD14G1210700;gene:MD01G1077800;gen…	K00475+K00487+K00487+K00588+K00660+K00660+K00660+K00660+K00660+K01859+K01859+K01859+K01859+K01859+K05277+K05277+K05277+K05278+K05278+K05280+K05280+K08695+K08695+K09754+K09754+K13065+K13065+K13065+K13065+K13065+K13065+K13065+K13065+K13065+K13065+K13065+K13065+K13065+K13080+K13080+K13080+K13080+K13080+K13081+K13082+K13082+K13082+K22845+K22845+K22845+K23179+K23179
Glycolysis / Gluconeogenesis	ko00010	78 out of 2450 3.18367346938776%	325 out of 15410 2.10902011680727%	8.47961e-05	0.0112779	gene:MD06G1241000;gene:MD00G1141700;gene:MD00G1029200;gene:MD13G1090600;gene:MD13G1090800;gene:MD15G1136900;gene:MD15G1137200;gene:MD05G1234400;gene:MD10G1210900;gene:MD13G1111300;gene:MD13G1125300;gene:MD13G1216400;gene:MD05G1363600;gene:MD06G1132900;gene:MD07G1248800;gene:MD07G1248900;gene:MD07G1249000;gene:MD08G1109700;gene:MD17G1180700;gene:MD17G1180800;gene:MD00G1031300;gene:MD01G1212800;gen…	K00001+K00002+K00128+K00128+K00128+K00128+K00128+K00134+K00134+K00134+K00162+K00162+K00850+K00850+K00850+K00850+K00850+K00850+K00850+K00850+K00873+K00873+K00873+K00873+K00873+K00873+K00873+K00895+K00895+K00895+K00895+K00895+K00895+K00927+K00927+K00927+K00927+K00927+K01568+K01610+K01610+K01610+K01623+K01623+K01623+K01623+K01623+K01623+K01624+K01624+K01624+K01689+K01785+K01792+K01792+K01792+K01792+…
Zeatin biosynthesis	ko00908	33 out of 2450 1.3469387755102%	111 out of 15410 0.720311486048021%	0.00017628	0.0234452	gene:MD15G1021500;gene:MD15G1050100;gene:MD15G1208300;gene:MD11G1259500;gene:MD17G1076700;gene:MD03G1267900;gene:MD13G1182800;gene:MD16G1183400;gene:MD14G1076500;gene:MD06G1013900;gene:MD06G1014000;gene:MD12G1104200;gene:MD12G1104300;gene:MD12G1104800;gene:MD16G1123100;gene:MD00G1052900;gene:MD00G1121300;gene:MD01G1029200;gene:MD01G1033000;gene:MD08G1185700;gene:MD11G1245400;gene:MD11G1246000;gen…	K00279+K00279+K00279+K00791+K10717+K10760+K10760+K10760+K13495+K13496+K13496+K13496+K13496+K13496+K13496+K23452+K23452+K23452+K23452+K23452+K23452+K23452+K23452+K23452+K23452+K23452+K23452+K23452+K23452+K23452+K23452+K23452+K23452
Circadian rhythm - plant	ko04712	49 out of 2450 2%	188 out of 15410 1.21998702141467%	0.000223997	0.0297916	gene:MD00G1132100;gene:MD04G1003000;gene:MD04G1003300;gene:MD04G1003400;gene:MD13G1285100;gene:MD02G1307700;gene:MD05G1061800;gene:MD05G1284600;gene:MD08G1143200;gene:MD10G1263000;gene:MD15G1120000;gene:MD07G1267700;gene:MD10G1328500;gene:MD11G1090000;gene:MD15G1405200;gene:MD13G1153400;gene:MD10G1034200;gene:MD02G1009200;gene:MD04G1224700;gene:MD07G1113200;gene:MD12G1198900;gene:MD12G1199000;gen…	K00660+K00660+K00660+K00660+K00660+K03097+K03097+K03097+K03097+K03097+K03097+K10143+K10143+K10143+K10143+K12121+K12124+K12126+K12126+K12126+K12126+K12126+K12126+K12126+K12126+K12127+K12129+K12129+K12130+K12135+K12135+K12135+K12135+K12135+K12135+K12135+K12135+K12135+K12135+K12135+K16221+K16221+K16221+K16221+K16221+K16221+K16222+K16222+K16240
Tyrosine metabolism	ko00350	37 out of 2450 1.51020408163265%	132 out of 15410 0.856586632057106%	0.000276873	0.0368241	gene:MD06G1241000;gene:MD13G1102400;gene:MD14G1172500;gene:MD16G1191900;gene:MD05G1318900;gene:MD05G1319300;gene:MD05G1319400;gene:MD05G1319500;gene:MD05G1319800;gene:MD05G1320100;gene:MD05G1320200;gene:MD05G1320500;gene:MD05G1320800;gene:MD10G1298500;gene:MD10G1298700;gene:MD10G1299100;gene:MD10G1299300;gene:MD10G1299400;gene:MD03G1237300;gene:MD03G1237500;gene:MD07G1294800;gene:MD17G1134800;gen…	K00001+K00276+K00276+K00276+K00422+K00422+K00422+K00422+K00422+K00422+K00422+K00422+K00422+K00422+K00422+K00422+K00422+K00422+K00451+K00451+K00457+K00457+K00815+K00815+K00815+K01593+K01593+K01593+K01800+K01800+K14454+K18606+K18857+K18857+K18857+K18857+K18857
Nitrogen metabolism	ko00910	25 out of 2450 1.02040816326531%	79 out of 15410 0.512654120700844%	0.000365582	0.0486224	gene:MD04G1055700;gene:MD12G1003600;gene:MD14G1002500;gene:MD14G1087500;gene:MD05G1081500;gene:MD00G1015600;gene:MD00G1015700;gene:MD15G1294800;gene:MD05G1047300;gene:MD09G1032400;gene:MD10G1022000;gene:MD10G1022200;gene:MD13G1092500;gene:MD17G1034000;gene:MD12G1024600;gene:MD09G1270600;gene:MD13G1006600;gene:MD13G1180400;gene:MD14G1238700;gene:MD16G1181300;gene:MD09G1028900;gene:MD13G1096700;gen…	K00261+K00261+K00261+K00284+K00366+K01455+K01455+K01455+K01673+K01673+K01673+K01673+K01673+K01673+K01674+K01915+K01915+K01915+K01915+K01915+K02575+K02575+K02575+K10534+K10534
alpha-Linolenic acid metabolism	ko00592	46 out of 2450 1.87755102040816%	180 out of 15410 1.16807268007787%	0.000547971	0.0728801	gene:MD05G1167400;gene:MD05G1167600;gene:MD05G1168200;gene:MD05G1168800;gene:MD04G1155700;gene:MD11G1283400;gene:MD12G1138700;gene:MD13G1127300;gene:MD02G1317800;gene:MD03G1021200;gene:MD05G1339500;gene:MD07G1003900;gene:MD13G1113800;gene:MD00G1038400;gene:MD02G1158600;gene:MD08G1038600;gene:MD00G1142600;gene:MD02G1089100;gene:MD15G1400600;gene:MD15G1401200;gene:MD15G1401800;gene:MD15G1402400;gen…	K00224+K00224+K00224+K00224+K00232+K00232+K00232+K00232+K00454+K00454+K00454+K00454+K00454+K01723+K01723+K01723+K05894+K05894+K05894+K05894+K05894+K05894+K05894+K07513+K07513+K07513+K07513+K08241+K10526+K10527+K10527+K10527+K10527+K10528+K16817+K16818+K16818+K16818+K16818+K16818+K16818+K18857+K18857+K18857+K18857+K18857
Isoquinoline alkaloid biosynthesis	ko00950	32 out of 2450 1.30612244897959%	117 out of 15410 0.759247242050616%	0.00109163	0.145187	gene:MD13G1102400;gene:MD14G1172500;gene:MD16G1191900;gene:MD05G1318900;gene:MD05G1319300;gene:MD05G1319400;gene:MD05G1319500;gene:MD05G1319800;gene:MD05G1320100;gene:MD05G1320200;gene:MD05G1320500;gene:MD05G1320800;gene:MD10G1298500;gene:MD10G1298700;gene:MD10G1299100;gene:MD10G1299300;gene:MD10G1299400;gene:MD03G1234800;gene:MD04G1212700;gene:MD11G1255300;gene:MD01G1121100;gene:MD10G1175100;gen…	K00276+K00276+K00276+K00422+K00422+K00422+K00422+K00422+K00422+K00422+K00422+K00422+K00422+K00422+K00422+K00422+K00422+K00815+K00815+K00815+K01593+K01593+K01593+K01742+K01742+K13397+K14454+K14975+K14975+K14975+K14975+K14976
Porphyrin and chlorophyll metabolism	ko00860	38 out of 2450 1.55102040816327%	147 out of 15410 0.953926022063595%	0.00126668	0.168469	gene:MD11G1241700;gene:MD01G1143100;gene:MD01G1144100;gene:MD07G1208400;gene:MD01G1060200;gene:MD07G1137500;gene:MD12G1256700;gene:MD10G1011800;gene:MD08G1207100;gene:MD15G1391500;gene:MD03G1176300;gene:MD09G1118200;gene:MD12G1073700;gene:MD14G1072000;gene:MD06G1131500;gene:MD14G1147900;gene:MD00G1107700;gene:MD00G1107800;gene:MD03G1259000;gene:MD03G1259100;gene:MD13G1198800;gene:MD16G1199000;gen…	K00218+K00699+K00699+K00699+K01772+K01772+K01772+K01885+K02492+K02492+K03403+K03403+K03403+K03403+K03428+K03428+K04035+K04035+K08099+K08099+K08099+K08099+K08101+K10960+K10960+K13071+K13071+K13071+K13071+K13071+K13544+K13544+K13600+K13600+K13606+K19073+K22013+K22013
Sulfur metabolism	ko00920	25 out of 2450 1.02040816326531%	86 out of 15410 0.558079169370539%	0.00145933	0.19409	gene:MD16G1118100;gene:MD03G1173800;gene:MD11G1202100;gene:MD13G1130000;gene:MD02G1185300;gene:MD05G1100600;gene:MD10G1105800;gene:MD15G1430000;gene:MD05G1323300;gene:MD10G1301100;gene:MD10G1304400;gene:MD10G1304500;gene:MD12G1093300;gene:MD04G1218200;gene:MD04G1218500;gene:MD12G1013800;gene:MD16G1194200;gene:MD03G1198900;gene:MD05G1348200;gene:MD10G1323000;gene:MD11G1215200;gene:MD01G1065600;gen…	K00387+K00392+K00640+K00641+K00860+K00860+K00860+K00860+K01082+K01082+K01082+K01082+K01082+K01738+K01738+K01738+K01738+K05907+K05907+K05907+K05907+K13034+K13811+K13811+K13811
Pentose phosphate pathway	ko00030	36 out of 2450 1.46938775510204%	139 out of 15410 0.902011680726801%	0.00161574	0.214893	gene:MD02G1207200;gene:MD05G1363600;gene:MD06G1132900;gene:MD07G1248800;gene:MD07G1248900;gene:MD07G1249000;gene:MD08G1109700;gene:MD17G1180700;gene:MD17G1180800;gene:MD03G1166500;gene:MD05G1026000;gene:MD05G1353100;gene:MD05G1354800;gene:MD05G1354900;gene:MD09G1059700;gene:MD00G1040000;gene:MD03G1037700;gene:MD07G1270100;gene:MD10G1063600;gene:MD11G1038900;gene:MD12G1018700;gene:MD06G1160600;gen…	K00615+K00850+K00850+K00850+K00850+K00850+K00850+K00850+K00850+K00895+K00895+K00895+K00895+K00895+K00895+K01623+K01623+K01623+K01623+K01623+K01623+K01624+K01624+K01624+K01783+K01783+K01807+K01807+K01807+K01835+K01835+K03841+K03841+K03841+K03841+K03841
Glycosaminoglycan degradation	ko00531	20 out of 2450 0.816326530612245%	69 out of 15410 0.447761194029851%	0.00432142	0.574749	gene:MD03G1072800;gene:MD06G1084000;gene:MD06G1199600;gene:MD15G1128700;gene:MD15G1162800;gene:MD04G1200000;gene:MD05G1122500;gene:MD13G1134700;gene:MD02G1079200;gene:MD02G1096400;gene:MD02G1137500;gene:MD09G1192300;gene:MD10G1301600;gene:MD13G1013000;gene:MD13G1013100;gene:MD15G1021100;gene:MD15G1136400;gene:MD15G1136500;gene:MD15G1323400;gene:MD16G1009600	K07964+K07964+K07964+K07964+K07964+K10532+K10532+K10532+K12309+K12309+K12309+K12309+K12309+K12309+K12309+K12309+K12309+K12309+K12309+K12309
Flavone and flavonol biosynthesis	ko00944	12 out of 2450 0.489795918367347%	37 out of 15410 0.240103828682674%	0.00964554	1	gene:MD03G1101800;gene:MD14G1210700;gene:MD02G1248100;gene:MD02G1248200;gene:MD02G1248500;gene:MD07G1067600;gene:MD07G1067700;gene:MD07G1008000;gene:MD09G1080400;gene:MD17G1060500;gene:MD17G1071300;gene:MD10G1287100	K05280+K05280+K13080+K13080+K13080+K13080+K13080+K13264+K13264+K13264+K13264+K22794
Glycine, serine and threonine metabolism	ko00260	34 out of 2450 1.38775510204082%	144 out of 15410 0.934458144062297%	0.0100007	1	gene:MD17G1143900;gene:MD04G1069000;gene:MD06G1129400;gene:MD13G1019700;gene:MD13G1131200;gene:MD16G1141400;gene:MD13G1102400;gene:MD14G1172500;gene:MD16G1191900;gene:MD08G1061400;gene:MD08G1061500;gene:MD15G1060200;gene:MD15G1106400;gene:MD01G1044100;gene:MD15G1307200;gene:MD05G1348800;gene:MD10G1323700;gene:MD03G1168700;gene:MD11G1194500;gene:MD10G1142000;gene:MD15G1364700;gene:MD05G1251000;gen…	K00058+K00108+K00133+K00133+K00133+K00133+K00276+K00276+K00276+K00281+K00281+K00281+K00306+K00600+K00600+K00605+K00605+K00830+K00830+K00872+K01834+K02437+K02437+K02437+K02437+K12524+K12524+K14085+K14085+K14272+K14272+K15893+K15918+K15919
Monobactam biosynthesis	ko00261	9 out of 2450 0.36734693877551%	27 out of 15410 0.175210902011681%	0.019735	1	gene:MD06G1129400;gene:MD13G1019700;gene:MD13G1131200;gene:MD16G1141400;gene:MD05G1003800;gene:MD10G1004700;gene:MD08G1014800;gene:MD13G1201500;gene:MD15G1014100	K00133+K00133+K00133+K00133+K12524+K12524+K13811+K13811+K13811
Starch and sucrose metabolism	ko00500	109 out of 2450 4.44897959183673%	573 out of 15410 3.71836469824789%	0.0232239	1	gene:MD00G1156200;gene:MD08G1156600;gene:MD13G1056800;gene:MD16G1056200;gene:MD16G1063300;gene:MD16G1123700;gene:MD02G1098100;gene:MD02G1106700;gene:MD13G1164200;gene:MD08G1157000;gene:MD10G1002300;gene:MD10G1002400;gene:MD10G1002500;gene:MD15G1127900;gene:MD15G1164900;gene:MD00G1130900;gene:MD07G1287700;gene:MD10G1321600;gene:MD10G1321800;gene:MD00G1025200;gene:MD06G1058200;gene:MD04G1042400;gen…	K00688+K00688+K00688+K00688+K00688+K00688+K00695+K00695+K00695+K00696+K00696+K00696+K00696+K00696+K00696+K00703+K00703+K00703+K00703+K00705+K00750+K00847+K00847+K00847+K00847+K00963+K00975+K00975+K00975+K00975+K00975+K00975+K00975+K00975+K01087+K01087+K01087+K01087+K01087+K01176+K01176+K01177+K01177+K01177+K01177+K01177+K01177+K01177+K01177+K01179+K01179+K01179+K01179+K01179+K01179+K01188+K01188+…
Fatty acid degradation	ko00071	32 out of 2450 1.30612244897959%	148 out of 15410 0.960415314730694%	0.0398327	1	gene:MD06G1241000;gene:MD00G1029200;gene:MD13G1090600;gene:MD13G1090800;gene:MD15G1136900;gene:MD15G1137200;gene:MD04G1155700;gene:MD11G1283400;gene:MD12G1138700;gene:MD13G1127300;gene:MD09G1286100;gene:MD15G1349800;gene:MD17G1118500;gene:MD11G1274100;gene:MD06G1073900;gene:MD06G1074100;gene:MD10G1167800;gene:MD10G1168400;gene:MD01G1124100;gene:MD07G1194300;gene:MD02G1043100;gene:MD02G1043200;gen…	K00001+K00128+K00128+K00128+K00128+K00128+K00232+K00232+K00232+K00232+K01897+K01897+K01897+K07425+K07513+K07513+K07513+K07513+K07517+K07517+K10527+K10527+K10527+K10527+K14085+K14085+K18857+K18857+K18857+K18857+K18857+K20495
Biosynthesis of amino acids	ko01230	117 out of 2450 4.77551020408163%	640 out of 15410 4.15314730694354%	0.0536017	1	gene:MD09G1029200;gene:MD12G1016000;gene:MD14G1014200;gene:MD17G1143900;gene:MD06G1129400;gene:MD13G1019700;gene:MD13G1131200;gene:MD16G1141400;gene:MD05G1234400;gene:MD10G1210900;gene:MD13G1111300;gene:MD00G1191600;gene:MD11G1004600;gene:MD17G1265700;gene:MD12G1094200;gene:MD03G1021000;gene:MD06G1188400;gene:MD09G1006600;gene:MD09G1226100;gene:MD12G1061300;gene:MD12G1062100;gene:MD14G1004500;gen…	K00031+K00052+K00052+K00058+K00133+K00133+K00133+K00133+K00134+K00134+K00134+K00145+K00145+K00145+K00286+K00549+K00549+K00549+K00549+K00549+K00549+K00549+K00600+K00600+K00615+K00640+K00641+K00789+K00789+K00789+K00815+K00815+K00815+K00818+K00850+K00850+K00850+K00850+K00850+K00850+K00850+K00850+K00872+K00873+K00873+K00873+K00873+K00873+K00873+K00873+K00927+K00927+K00927+K00927+K00927+K01438+K01623+…
Polyketide sugar unit biosynthesis	ko00523	2 out of 2450 0.0816326530612245%	3 out of 15410 0.0194678780012979%	0.067776	1	gene:MD03G1138100;gene:MD04G1069500	K12451+K12451
Glycosphingolipid biosynthesis - ganglio series	ko00604	12 out of 2450 0.489795918367347%	49 out of 15410 0.317975340687865%	0.0785872	1	gene:MD02G1079200;gene:MD02G1096400;gene:MD02G1137500;gene:MD09G1192300;gene:MD10G1301600;gene:MD13G1013000;gene:MD13G1013100;gene:MD15G1021100;gene:MD15G1136400;gene:MD15G1136500;gene:MD15G1323400;gene:MD16G1009600	K12309+K12309+K12309+K12309+K12309+K12309+K12309+K12309+K12309+K12309+K12309+K12309
Sphingolipid metabolism	ko00600	29 out of 2450 1.18367346938776%	141 out of 15410 0.914990266060999%	0.0828674	1	gene:MD01G1180200;gene:MD03G1081900;gene:MD03G1082100;gene:MD03G1082200;gene:MD09G1064700;gene:MD09G1064800;gene:MD09G1064900;gene:MD11G1090500;gene:MD10G1295900;gene:MD01G1165300;gene:MD05G1321500;gene:MD05G1321600;gene:MD16G1012500;gene:MD16G1012600;gene:MD02G1079200;gene:MD02G1096400;gene:MD02G1137500;gene:MD09G1192300;gene:MD10G1301600;gene:MD13G1013000;gene:MD13G1013100;gene:MD15G1021100;gen…	K00720+K04628+K04628+K04628+K04628+K04628+K04628+K04628+K04712+K07407+K07407+K07407+K07407+K07407+K12309+K12309+K12309+K12309+K12309+K12309+K12309+K12309+K12309+K12309+K12309+K12309+K12349+K12353+K23451
Brassinosteroid biosynthesis	ko00905	13 out of 2450 0.530612244897959%	56 out of 15410 0.36340038935756%	0.097832	1	gene:MD02G1149000;gene:MD15G1263900;gene:MD01G1152100;gene:MD07G1220800;gene:MD02G1137700;gene:MD06G1146000;gene:MD06G1146700;gene:MD13G1031000;gene:MD13G1057000;gene:MD15G1177600;gene:MD16G1056400;gene:MD16G1056700;gene:MD09G1181200	K09587+K09587+K09588+K09588+K12637+K15639+K15639+K15639+K15639+K15639+K15639+K15639+K20623
Fatty acid elongation	ko00062	20 out of 2450 0.816326530612245%	94 out of 15410 0.609993510707333%	0.101672	1	gene:MD07G1206300;gene:MD07G1206600;gene:MD02G1155100;gene:MD03G1100000;gene:MD02G1145800;gene:MD03G1102500;gene:MD07G1187400;gene:MD08G1030400;gene:MD08G1046600;gene:MD09G1292300;gene:MD10G1074400;gene:MD10G1075200;gene:MD11G1116500;gene:MD13G1203100;gene:MD15G1025600;gene:MD15G1027000;gene:MD15G1260000;gene:MD15G1365400;gene:MD16G1218100;gene:MD17G1283900	K01068+K01068+K10246+K10703+K15397+K15397+K15397+K15397+K15397+K15397+K15397+K15397+K15397+K15397+K15397+K15397+K15397+K15397+K15397+K15397
Alanine, aspartate and glutamate metabolism	ko00250	25 out of 2450 1.02040816326531%	122 out of 15410 0.791693705386113%	0.104773	1	gene:MD04G1055700;gene:MD12G1003600;gene:MD14G1002500;gene:MD09G1032700;gene:MD14G1195900;gene:MD10G1061900;gene:MD03G1168700;gene:MD11G1194500;gene:MD14G1242700;gene:MD09G1270600;gene:MD13G1006600;gene:MD13G1180400;gene:MD14G1238700;gene:MD16G1181300;gene:MD14G1159300;gene:MD03G1066000;gene:MD03G1224100;gene:MD10G1296500;gene:MD11G1070800;gene:MD03G1040000;gene:MD08G1092600;gene:MD15G1077000;gen…	K00261+K00261+K00261+K00278+K00294+K00764+K00830+K00830+K01580+K01915+K01915+K01915+K01915+K01915+K01940+K01953+K01953+K01953+K01953+K01956+K13051+K13051+K14272+K14272+K14454
Lysine biosynthesis	ko00300	9 out of 2450 0.36734693877551%	36 out of 15410 0.233614536015574%	0.106466	1	gene:MD06G1129400;gene:MD13G1019700;gene:MD13G1131200;gene:MD16G1141400;gene:MD08G1175700;gene:MD08G1221500;gene:MD17G1039000;gene:MD05G1003800;gene:MD10G1004700	K00133+K00133+K00133+K00133+K10206+K10206+K10206+K12524+K12524
Tryptophan metabolism	ko00380	35 out of 2450 1.42857142857143%	180 out of 15410 1.16807268007787%	0.115558	1	gene:MD00G1029200;gene:MD13G1090600;gene:MD13G1090800;gene:MD15G1136900;gene:MD15G1137200;gene:MD10G1051400;gene:MD10G1120200;gene:MD15G1314400;gene:MD01G1121100;gene:MD10G1175100;gene:MD11G1083400;gene:MD01G1196400;gene:MD06G1008700;gene:MD06G1009000;gene:MD11G1022500;gene:MD00G1036100;gene:MD01G1204000;gene:MD08G1119300;gene:MD09G1010900;gene:MD16G1232600;gene:MD02G1094300;gene:MD15G1219200;gen…	K00128+K00128+K00128+K00128+K00128+K01426+K01426+K01426+K01593+K01593+K01593+K03781+K03781+K03781+K03781+K07408+K07408+K11816+K11816+K11816+K14085+K14085+K16903+K16903+K22450+K23947+K23947+K23947+K23947+K23947+K23947+K23947+K23947+K23947+K23947
Limonene and pinene degradation	ko00903	5 out of 2450 0.204081632653061%	17 out of 15410 0.110317975340688%	0.119735	1	gene:MD00G1029200;gene:MD13G1090600;gene:MD13G1090800;gene:MD15G1136900;gene:MD15G1137200	K00128+K00128+K00128+K00128+K00128
Isoflavonoid biosynthesis	ko00943	12 out of 2450 0.489795918367347%	53 out of 15410 0.343932511356262%	0.125666	1	gene:MD13G1187400;gene:MD03G1281500;gene:MD15G1074800;gene:MD15G1075400;gene:MD15G1289800;gene:MD15G1289900;gene:MD07G1008000;gene:MD09G1080400;gene:MD17G1060500;gene:MD17G1071300;gene:MD03G1101300;gene:MD11G1115300	K13258+K13260+K13260+K13260+K13260+K13260+K13264+K13264+K13264+K13264+K23179+K23179
Carotenoid biosynthesis	ko00906	23 out of 2450 0.938775510204082%	114 out of 15410 0.739779364049319%	0.131507	1	gene:MD02G1083500;gene:MD08G1243700;gene:MD02G1172400;gene:MD06G1049200;gene:MD07G1043700;gene:MD15G1284500;gene:MD12G1255200;gene:MD05G1207300;gene:MD05G1282700;gene:MD10G1194200;gene:MD10G1261000;gene:MD16G1090700;gene:MD02G1293600;gene:MD07G1033100;gene:MD09G1003900;gene:MD16G1010300;gene:MD02G1171600;gene:MD03G1088100;gene:MD15G1082600;gene:MD11G1168000;gene:MD01G1208300;gene:MD06G1089200;gen…	K06444+K09835+K09838+K09838+K09838+K09838+K09839+K09840+K09840+K09840+K09840+K09840+K09841+K09841+K09841+K09841+K09843+K09843+K09843+K14593+K15746+K15746+K17911
beta-Alanine metabolism	ko00410	26 out of 2450 1.06122448979592%	131 out of 15410 0.850097339390007%	0.132184	1	gene:MD00G1029200;gene:MD13G1090600;gene:MD13G1090800;gene:MD15G1136900;gene:MD15G1137200;gene:MD04G1155700;gene:MD11G1283400;gene:MD12G1138700;gene:MD13G1127300;gene:MD13G1102400;gene:MD14G1172500;gene:MD16G1191900;gene:MD05G1351700;gene:MD14G1242700;gene:MD02G1056400;gene:MD02G1181300;gene:MD08G1057200;gene:MD08G1084500;gene:MD12G1203600;gene:MD14G1049700;gene:MD15G1189400;gene:MD17G1136100;gen…	K00128+K00128+K00128+K00128+K00128+K00232+K00232+K00232+K00232+K00276+K00276+K00276+K01578+K01580+K05605+K05605+K05605+K05605+K05605+K05605+K05605+K05605+K12259+K13366+K14085+K14085
Lysine degradation	ko00310	22 out of 2450 0.897959183673469%	110 out of 15410 0.713822193380921%	0.147246	1	gene:MD00G1029200;gene:MD13G1090600;gene:MD13G1090800;gene:MD15G1136900;gene:MD15G1137200;gene:MD15G1106400;gene:MD03G1240400;gene:MD13G1130100;gene:MD05G1094100;gene:MD05G1238500;gene:MD08G1088800;gene:MD09G1105100;gene:MD10G1100800;gene:MD10G1216800;gene:MD12G1052000;gene:MD13G1134900;gene:MD15G1073800;gene:MD02G1094300;gene:MD15G1219200;gene:MD02G1105000;gene:MD02G1105200;gene:MD02G1105300	K00128+K00128+K00128+K00128+K00128+K00306+K11420+K11420+K11426+K11426+K11426+K11426+K11426+K11426+K11426+K11426+K11426+K14085+K14085+K14157+K14157+K14157
Amino sugar and nucleotide sugar metabolism	ko00520	56 out of 2450 2.28571428571429%	308 out of 15410 1.99870214146658%	0.152049	1	gene:MD07G1017800;gene:MD14G1023000;gene:MD04G1042400;gene:MD10G1190800;gene:MD12G1155300;gene:MD16G1155000;gene:MD09G1278300;gene:MD01G1139900;gene:MD07G1204200;gene:MD14G1187500;gene:MD02G1000500;gene:MD04G1008300;gene:MD08G1027900;gene:MD09G1133900;gene:MD13G1186100;gene:MD15G1023900;gene:MD16G1186900;gene:MD17G1122900;gene:MD01G1212900;gene:MD01G1213100;gene:MD01G1213300;gene:MD04G1047700;gen…	K00326+K00621+K00847+K00847+K00847+K00847+K00963+K00966+K00966+K00966+K00975+K00975+K00975+K00975+K00975+K00975+K00975+K00975+K01183+K01183+K01183+K01183+K01183+K01183+K01183+K01183+K01183+K01183+K01183+K01784+K01809+K01809+K01835+K01835+K01840+K01840+K08678+K08678+K08678+K08679+K10046+K10046+K12448+K12448+K12450+K12451+K12451+K13379+K15920+K15920+K15920+K20547+K20547+K20547+K20547+K20547
Valine, leucine and isoleucine degradation	ko00280	30 out of 2450 1.22448979591837%	157 out of 15410 1.01881894873459%	0.159426	1	gene:MD08G1185900;gene:MD08G1186400;gene:MD15G1424900;gene:MD00G1029200;gene:MD13G1090600;gene:MD13G1090800;gene:MD15G1136900;gene:MD15G1137200;gene:MD03G1164600;gene:MD12G1096100;gene:MD03G1260300;gene:MD11G1280500;gene:MD16G1091900;gene:MD02G1056400;gene:MD02G1181300;gene:MD08G1057200;gene:MD08G1084500;gene:MD12G1203600;gene:MD14G1049700;gene:MD15G1189400;gene:MD17G1136100;gene:MD06G1073900;gen…	K00020+K00020+K00020+K00128+K00128+K00128+K00128+K00128+K01640+K01640+K01968+K01968+K01968+K05605+K05605+K05605+K05605+K05605+K05605+K05605+K05605+K07513+K07513+K07513+K07513+K09699+K14085+K14085+K18660+K18660
Other glycan degradation	ko00511	23 out of 2450 0.938775510204082%	117 out of 15410 0.759247242050616%	0.16081	1	gene:MD06G1131600;gene:MD09G1002800;gene:MD13G1145500;gene:MD01G1188500;gene:MD15G1348800;gene:MD15G1348900;gene:MD15G1349000;gene:MD07G1250300;gene:MD08G1232700;gene:MD02G1079200;gene:MD02G1096400;gene:MD02G1137500;gene:MD09G1192300;gene:MD10G1301600;gene:MD13G1013000;gene:MD13G1013100;gene:MD15G1021100;gene:MD15G1136400;gene:MD15G1136500;gene:MD15G1323400;gene:MD16G1009600;gene:MD10G1099400;gen…	K01191+K01191+K01191+K01206+K01206+K01206+K01206+K01444+K01444+K12309+K12309+K12309+K12309+K12309+K12309+K12309+K12309+K12309+K12309+K12309+K12309+K15923+K15923
Ubiquinone and other terpenoid-quinone biosynthesis	ko00130	23 out of 2450 0.938775510204082%	120 out of 15410 0.778715120051914%	0.193402	1	gene:MD07G1294800;gene:MD17G1134800;gene:MD00G1221400;gene:MD03G1050900;gene:MD03G1234800;gene:MD04G1212700;gene:MD11G1255300;gene:MD07G1309000;gene:MD13G1113700;gene:MD13G1257800;gene:MD14G1050700;gene:MD06G1188700;gene:MD08G1181700;gene:MD05G1334200;gene:MD08G1115600;gene:MD02G1283400;gene:MD07G1048900;gene:MD03G1256900;gene:MD13G1054200;gene:MD13G1054300;gene:MD09G1209800;gene:MD16G1133600;gen…	K00457+K00457+K00487+K00487+K00815+K00815+K00815+K01904+K01904+K01904+K01904+K02552+K03183+K03809+K09834+K12501+K12501+K12502+K14759+K14759+K18606+K19222+K23095
Glycosphingolipid biosynthesis - globo and isoglobo series	ko00603	6 out of 2450 0.244897959183673%	26 out of 15410 0.168721609344581%	0.222898	1	gene:MD05G1317900;gene:MD01G1165300;gene:MD05G1321500;gene:MD05G1321600;gene:MD16G1012500;gene:MD16G1012600	K01988+K07407+K07407+K07407+K07407+K07407
Base excision repair	ko03410	19 out of 2450 0.775510204081633%	101 out of 15410 0.655418559377028%	0.247069	1	gene:MD05G1240400;gene:MD05G1243000;gene:MD10G1218500;gene:MD10G1225100;gene:MD16G1054800;gene:MD03G1139200;gene:MD17G1177500;gene:MD12G1128000;gene:MD15G1244800;gene:MD02G1180000;gene:MD12G1054000;gene:MD13G1039200;gene:MD14G1015300;gene:MD14G1052700;gene:MD15G1037200;gene:MD16G1014800;gene:MD16G1040100;gene:MD03G1142500;gene:MD03G1289500	K01246+K01246+K01246+K01246+K01246+K02324+K02335+K10772+K10772+K10773+K10773+K10773+K10773+K10773+K10773+K10773+K10773+K10798+K10798
Phosphatidylinositol signaling system	ko04070	36 out of 2450 1.46938775510204%	202 out of 15410 1.31083711875406%	0.252159	1	gene:MD07G1050500;gene:MD08G1170300;gene:MD08G1230300;gene:MD03G1019400;gene:MD06G1200300;gene:MD01G1237400;gene:MD08G1211500;gene:MD00G1076800;gene:MD06G1128700;gene:MD10G1044100;gene:MD01G1074400;gene:MD07G1143300;gene:MD15G1315100;gene:MD16G1013300;gene:MD00G1125300;gene:MD06G1194700;gene:MD07G1022200;gene:MD09G1052700;gene:MD14G1201700;gene:MD14G1241000;gene:MD15G1357800;gene:MD16G1152300;gen…	K00889+K00889+K00889+K00901+K00901+K00913+K00913+K00915+K00915+K00921+K01092+K01092+K01092+K01099+K02183+K02183+K02183+K02183+K02183+K02183+K02183+K02183+K05857+K05857+K05857+K10572+K10572+K10572+K13024+K19801+K20279+K20279+K20279+K20279+K20279+K20279
Protein processing in endoplasmic reticulum	ko04141	107 out of 2450 4.36734693877551%	633 out of 15410 4.10772225827385%	0.255527	1	gene:MD00G1092900;gene:MD04G1026100;gene:MD09G1032800;gene:MD09G1032900;gene:MD12G1239100;gene:MD12G1239300;gene:MD12G1239400;gene:MD12G1239600;gene:MD12G1240000;gene:MD12G1240300;gene:MD13G1200700;gene:MD01G1062100;gene:MD01G1062600;gene:MD05G1122400;gene:MD10G1036500;gene:MD00G1018400;gene:MD00G1176700;gene:MD01G1129200;gene:MD01G1129800;gene:MD02G1005800;gene:MD05G1038000;gene:MD05G1144800;gen…	K01456+K01456+K01456+K01456+K01456+K01456+K01456+K01456+K01456+K01456+K01456+K03094+K03094+K03094+K03094+K03283+K03283+K03283+K03283+K03283+K03283+K03283+K03283+K03283+K03283+K03283+K03283+K03283+K03283+K03283+K03283+K03347+K03347+K04079+K04079+K04079+K04079+K04079+K04079+K04079+K06689+K06689+K06689+K06689+K07342+K07342+K07953+K09487+K09487+K09487+K09487+K09490+K09555+K09561+K09562+K10575+K10661+…
Arginine biosynthesis	ko00220	19 out of 2450 0.775510204081633%	103 out of 15410 0.668397144711226%	0.2761	1	gene:MD00G1191600;gene:MD11G1004600;gene:MD17G1265700;gene:MD04G1055700;gene:MD12G1003600;gene:MD14G1002500;gene:MD17G1219100;gene:MD06G1033100;gene:MD09G1270600;gene:MD13G1006600;gene:MD13G1180400;gene:MD14G1238700;gene:MD16G1181300;gene:MD14G1159300;gene:MD13G1102800;gene:MD16G1103000;gene:MD15G1096900;gene:MD05G1143000;gene:MD10G1142800	K00145+K00145+K00145+K00261+K00261+K00261+K00818+K01438+K01915+K01915+K01915+K01915+K01915+K01940+K14272+K14272+K14454+K14677+K14677
Histidine metabolism	ko00340	10 out of 2450 0.408163265306122%	51 out of 15410 0.330953926022064%	0.286222	1	gene:MD00G1029200;gene:MD13G1090600;gene:MD13G1090800;gene:MD15G1136900;gene:MD15G1137200;gene:MD05G1021600;gene:MD03G1104300;gene:MD03G1104400;gene:MD02G1094300;gene:MD15G1219200	K00128+K00128+K00128+K00128+K00128+K01590+K11755+K11755+K14085+K14085
Cysteine and methionine metabolism	ko00270	48 out of 2450 1.95918367346939%	280 out of 15410 1.8170019467878%	0.30655	1	gene:MD03G1029800;gene:MD03G1029900;gene:MD15G1390200;gene:MD15G1390400;gene:MD05G1112700;gene:MD10G1115300;gene:MD17G1143900;gene:MD06G1129400;gene:MD13G1019700;gene:MD13G1131200;gene:MD16G1141400;gene:MD16G1043200;gene:MD03G1021000;gene:MD06G1188400;gene:MD09G1006600;gene:MD09G1226100;gene:MD12G1061300;gene:MD12G1062100;gene:MD14G1004500;gene:MD03G1010800;gene:MD03G1011100;gene:MD15G1231100;gen…	K00025+K00025+K00025+K00025+K00026+K00026+K00058+K00133+K00133+K00133+K00133+K00547+K00549+K00549+K00549+K00549+K00549+K00549+K00549+K00558+K00558+K00558+K00640+K00641+K00789+K00789+K00789+K00797+K00815+K00815+K00815+K01611+K01611+K01738+K01738+K01738+K01738+K01761+K08967+K08967+K08967+K12524+K12524+K13034+K14454+K20772+K20772+K22207
C5-Branched dibasic acid metabolism	ko00660	6 out of 2450 0.244897959183673%	29 out of 15410 0.188189487345879%	0.309431	1	gene:MD12G1016000;gene:MD14G1014200;gene:MD00G1185600;gene:MD11G1275800;gene:MD11G1276000;gene:MD15G1145900	K00052+K00052+K01652+K01652+K01652+K01653
Benzoxazinoid biosynthesis	ko00402	8 out of 2450 0.326530612244898%	42 out of 15410 0.27255029201817%	0.348545	1	gene:MD05G1205100;gene:MD12G1028500;gene:MD13G1211900;gene:MD13G1212000;gene:MD14G1028700;gene:MD16G1019900;gene:MD16G1020000;gene:MD16G1214100	K13229+K13229+K13229+K13229+K13229+K13229+K13229+K13229
Linoleic acid metabolism	ko00591	11 out of 2450 0.448979591836735%	60 out of 15410 0.389357560025957%	0.353883	1	gene:MD02G1317800;gene:MD03G1021200;gene:MD05G1339500;gene:MD07G1003900;gene:MD13G1113800;gene:MD04G1204200;gene:MD04G1204600;gene:MD07G1097600;gene:MD12G1218500;gene:MD13G1191200;gene:MD01G1232800	K00454+K00454+K00454+K00454+K00454+K15718+K15718+K15718+K15718+K15718+K16817
Ether lipid metabolism	ko00565	16 out of 2450 0.653061224489796%	90 out of 15410 0.584036340038936%	0.354669	1	gene:MD13G1051800;gene:MD16G1057900;gene:MD15G1249200;gene:MD11G1075900;gene:MD04G1197500;gene:MD15G1125000;gene:MD15G1237100;gene:MD17G1209200;gene:MD03G1081900;gene:MD03G1082100;gene:MD03G1082200;gene:MD09G1064700;gene:MD09G1064800;gene:MD09G1064900;gene:MD11G1090500;gene:MD01G1232800	K00993+K00993+K01062+K01114+K01115+K01115+K01115+K01115+K04628+K04628+K04628+K04628+K04628+K04628+K04628+K16817
Sulfur relay system	ko04122	5 out of 2450 0.204081632653061%	25 out of 15410 0.162232316677482%	0.365248	1	gene:MD02G1149600;gene:MD09G1210100;gene:MD15G1264200;gene:MD17G1192400;gene:MD12G1074100	K11996+K11996+K11996+K11996+K14169
Inositol phosphate metabolism	ko00562	35 out of 2450 1.42857142857143%	207 out of 15410 1.34328358208955%	0.373247	1	gene:MD17G1179500;gene:MD07G1050500;gene:MD08G1170300;gene:MD08G1230300;gene:MD01G1237400;gene:MD08G1211500;gene:MD00G1076800;gene:MD06G1128700;gene:MD10G1044100;gene:MD01G1074400;gene:MD07G1143300;gene:MD15G1315100;gene:MD16G1013300;gene:MD11G1075900;gene:MD12G1164800;gene:MD00G1012200;gene:MD01G1134600;gene:MD05G1115700;gene:MD07G1199300;gene:MD10G1118200;gene:MD01G1157500;gene:MD01G1152900;gen…	K00469+K00889+K00889+K00889+K00913+K00913+K00915+K00915+K00921+K01092+K01092+K01092+K01099+K01114+K01765+K01803+K01803+K01803+K01803+K01803+K03103+K05857+K05857+K05857+K10572+K10572+K10572+K19801+K20279+K20279+K20279+K20279+K20279+K20279+K22913
Ascorbate and aldarate metabolism	ko00053	26 out of 2450 1.06122448979592%	152 out of 15410 0.986372485399092%	0.374548	1	gene:MD00G1029200;gene:MD13G1090600;gene:MD13G1090800;gene:MD15G1136900;gene:MD15G1137200;gene:MD11G1182500;gene:MD15G1328900;gene:MD00G1173600;gene:MD04G1104900;gene:MD12G1125600;gene:MD15G1373900;gene:MD17G1179500;gene:MD01G1143100;gene:MD01G1144100;gene:MD07G1208400;gene:MD14G1018700;gene:MD17G1032700;gene:MD04G1224100;gene:MD12G1240900;gene:MD02G1094300;gene:MD15G1219200;gene:MD05G1113100;gen…	K00128+K00128+K00128+K00128+K00128+K00423+K00423+K00434+K00434+K00434+K00434+K00469+K00699+K00699+K00699+K08232+K08232+K10046+K10046+K14085+K14085+K17744+K19642+K19642+K21888+K21888
Pyruvate metabolism	ko00620	38 out of 2450 1.55102040816327%	226 out of 15410 1.46658014276444%	0.379829	1	gene:MD03G1029800;gene:MD03G1029900;gene:MD15G1390200;gene:MD15G1390400;gene:MD05G1112700;gene:MD10G1115300;gene:MD07G1129000;gene:MD13G1117600;gene:MD15G1091000;gene:MD00G1029200;gene:MD13G1090600;gene:MD13G1090800;gene:MD15G1136900;gene:MD15G1137200;gene:MD13G1125300;gene:MD13G1216400;gene:MD00G1031300;gene:MD01G1212800;gene:MD01G1213000;gene:MD02G1244000;gene:MD06G1029300;gene:MD07G1282700;gen…	K00025+K00025+K00025+K00025+K00026+K00026+K00028+K00028+K00029+K00128+K00128+K00128+K00128+K00128+K00162+K00162+K00873+K00873+K00873+K00873+K00873+K00873+K00873+K01006+K01006+K01595+K01595+K01595+K01610+K01610+K01610+K01638+K01679+K01759+K01759+K01961+K14085+K14085
Stilbenoid, diarylheptanoid and gingerol biosynthesis	ko00945	19 out of 2450 0.775510204081633%	110 out of 15410 0.713822193380921%	0.385233	1	gene:MD00G1221400;gene:MD03G1050900;gene:MD00G1088100;gene:MD08G1242900;gene:MD15G1436600;gene:MD02G1273000;gene:MD04G1050800;gene:MD05G1218200;gene:MD05G1218500;gene:MD05G1219000;gene:MD08G1199300;gene:MD12G1238900;gene:MD15G1386800;gene:MD16G1108700;gene:MD16G1109300;gene:MD16G1110700;gene:MD17G1224900;gene:MD17G1225100;gene:MD01G1051800	K00487+K00487+K00588+K09754+K09754+K13065+K13065+K13065+K13065+K13065+K13065+K13065+K13065+K13065+K13065+K13065+K13065+K13065+K16040
Terpenoid backbone biosynthesis	ko00900	19 out of 2450 0.775510204081633%	111 out of 15410 0.720311486048021%	0.401414	1	gene:MD08G1228500;gene:MD10G1340100;gene:MD11G1036800;gene:MD02G1256300;gene:MD07G1064100;gene:MD04G1245100;gene:MD03G1252200;gene:MD11G1273800;gene:MD06G1193900;gene:MD14G1201100;gene:MD02G1118000;gene:MD02G1118200;gene:MD02G1118300;gene:MD10G1078800;gene:MD17G1090100;gene:MD02G1154400;gene:MD05G1280200;gene:MD03G1045100;gene:MD17G1073000	K00021+K00787+K00787+K01597+K01597+K01823+K05356+K05356+K10960+K10960+K11778+K11778+K11778+K11778+K12742+K13789+K14066+K15889+K15889
Vitamin B6 metabolism	ko00750	6 out of 2450 0.244897959183673%	36 out of 15410 0.233614536015574%	0.519601	1	gene:MD10G1110200;gene:MD17G1132700;gene:MD09G1211600;gene:MD17G1193900;gene:MD09G1195300;gene:MD15G1061100	K00275+K05275+K06215+K06215+K13248+K13248
Anthocyanin biosynthesis	ko00942	2 out of 2450 0.0816326530612245%	11 out of 15410 0.0713822193380921%	0.541609	1	gene:MD01G1234400;gene:MD16G1266400	K12930+K12930
Riboflavin metabolism	ko00740	9 out of 2450 0.36734693877551%	56 out of 15410 0.36340038935756%	0.542255	1	gene:MD12G1109700;gene:MD04G1119000;gene:MD07G1189600;gene:MD06G1233400;gene:MD03G1100600;gene:MD00G1176400;gene:MD07G1087800;gene:MD12G1204700;gene:MD17G1231100	K00953+K01513+K01513+K14379+K14652+K20884+K20884+K20884+K20884
Monoterpenoid biosynthesis	ko00902	8 out of 2450 0.326530612244898%	50 out of 15410 0.324464633354964%	0.551818	1	gene:MD01G1052800;gene:MD01G1053100;gene:MD01G1053200;gene:MD01G1053300;gene:MD04G1099500;gene:MD08G1185000;gene:MD13G1116100;gene:MD16G1116200	K15095+K15095+K15095+K15095+K15095+K21374+K23810+K23810
Tropane, piperidine and pyridine alkaloid biosynthesis	ko00960	12 out of 2450 0.489795918367347%	76 out of 15410 0.493186242699546%	0.558953	1	gene:MD13G1102400;gene:MD14G1172500;gene:MD16G1191900;gene:MD03G1234800;gene:MD04G1212700;gene:MD11G1255300;gene:MD01G1139100;gene:MD11G1093800;gene:MD11G1093900;gene:MD12G1148400;gene:MD15G1096900;gene:MD09G1209800	K00276+K00276+K00276+K00815+K00815+K00815+K08081+K08081+K08081+K08081+K14454+K18606
Glycerolipid metabolism	ko00561	40 out of 2450 1.63265306122449%	255 out of 15410 1.65476963011032%	0.564098	1	gene:MD00G1141700;gene:MD00G1029200;gene:MD13G1090600;gene:MD13G1090800;gene:MD15G1136900;gene:MD15G1137200;gene:MD16G1223900;gene:MD09G1174700;gene:MD10G1270600;gene:MD10G1270700;gene:MD11G1154200;gene:MD12G1252500;gene:MD16G1152900;gene:MD17G1151700;gene:MD06G1234200;gene:MD03G1019400;gene:MD06G1200300;gene:MD01G1119700;gene:MD09G1252900;gene:MD14G1240600;gene:MD01G1165300;gene:MD05G1321500;gen…	K00002+K00128+K00128+K00128+K00128+K00128+K00655+K00679+K00679+K00679+K00679+K00679+K00679+K00679+K00863+K00901+K00901+K01054+K01054+K01054+K07407+K07407+K07407+K07407+K07407+K09480+K13506+K13508+K13508+K13508+K13508+K14085+K14085+K14457+K14457+K15918+K18693+K18693+K21362+K21362
Betalain biosynthesis	ko00965	6 out of 2450 0.244897959183673%	38 out of 15410 0.246593121349773%	0.575695	1	gene:MD01G1121100;gene:MD10G1175100;gene:MD11G1083400;gene:MD15G1260600;gene:MD15G1380900;gene:MD15G1443500	K01593+K01593+K01593+K15777+K15777+K15777
Sesquiterpenoid and triterpenoid biosynthesis	ko00909	14 out of 2450 0.571428571428571%	90 out of 15410 0.584036340038936%	0.580196	1	gene:MD05G1112000;gene:MD08G1076800;gene:MD15G1064100;gene:MD05G1056800;gene:MD10G1064900;gene:MD10G1311000;gene:MD05G1334800;gene:MD05G1335100;gene:MD10G1310600;gene:MD09G1015800;gene:MD12G1163000;gene:MD12G1163700;gene:MD09G1167700;gene:MD17G1159500	K00511+K00511+K00511+K00801+K00801+K14173+K14175+K14175+K14175+K15803+K15803+K15803+K15813+K15813
Phenylalanine metabolism	ko00360	18 out of 2450 0.73469387755102%	116 out of 15410 0.752757949383517%	0.584252	1	gene:MD13G1102400;gene:MD14G1172500;gene:MD16G1191900;gene:MD07G1294800;gene:MD17G1134800;gene:MD03G1234800;gene:MD04G1212700;gene:MD11G1255300;gene:MD10G1051400;gene:MD10G1120200;gene:MD15G1314400;gene:MD01G1121100;gene:MD10G1175100;gene:MD11G1083400;gene:MD01G1106900;gene:MD12G1116700;gene:MD15G1096900;gene:MD09G1209800	K00276+K00276+K00276+K00457+K00457+K00815+K00815+K00815+K01426+K01426+K01426+K01593+K01593+K01593+K10775+K10775+K14454+K18606
Glycerophospholipid metabolism	ko00564	37 out of 2450 1.51020408163265%	238 out of 15410 1.54445165476963%	0.587234	1	gene:MD07G1026300;gene:MD12G1082400;gene:MD14G1077200;gene:MD16G1223900;gene:MD02G1034500;gene:MD15G1175300;gene:MD03G1019400;gene:MD06G1200300;gene:MD13G1051800;gene:MD16G1057900;gene:MD11G1075900;gene:MD04G1197500;gene:MD15G1125000;gene:MD15G1237100;gene:MD17G1209200;gene:MD06G1225600;gene:MD09G1066900;gene:MD15G1066900;gene:MD08G1145500;gene:MD09G1221600;gene:MD15G1121100;gene:MD13G1033100;gen…	K00006+K00006+K00006+K00655+K00894+K00894+K00901+K00901+K00993+K00993+K01114+K01115+K01115+K01115+K01115+K01126+K01126+K06129+K06130+K06130+K06130+K08730+K13506+K13508+K13508+K13508+K13508+K16817+K16818+K16818+K16818+K16818+K16818+K16818+K18693+K18693+K18696
Other types of O-glycan biosynthesis	ko00514	13 out of 2450 0.530612244897959%	85 out of 15410 0.551589876703439%	0.606527	1	gene:MD17G1155100;gene:MD03G1062500;gene:MD11G1066100;gene:MD03G1069900;gene:MD06G1079900;gene:MD07G1269900;gene:MD11G1073700;gene:MD04G1134500;gene:MD06G1127900;gene:MD12G1075400;gene:MD15G1107200;gene:MD01G1050900;gene:MD06G1237600	K03691+K09667+K09667+K13667+K13667+K13667+K13667+K13675+K13675+K18134+K20781+K20783+K20784
Butanoate metabolism	ko00650	9 out of 2450 0.36734693877551%	59 out of 15410 0.382868267358858%	0.608827	1	gene:MD13G1125500;gene:MD16G1126300;gene:MD14G1242700;gene:MD03G1164600;gene:MD12G1096100;gene:MD00G1185600;gene:MD11G1275800;gene:MD11G1276000;gene:MD15G1145900	K00109+K00109+K01580+K01640+K01640+K01652+K01652+K01652+K01653
Nicotinate and nicotinamide metabolism	ko00760	9 out of 2450 0.36734693877551%	59 out of 15410 0.382868267358858%	0.608827	1	gene:MD09G1032700;gene:MD03G1172700;gene:MD11G1190600;gene:MD08G1031400;gene:MD04G1119000;gene:MD07G1189600;gene:MD06G1113100;gene:MD15G1175700;gene:MD09G1291700	K00278+K00858+K00858+K01081+K01513+K01513+K01950+K03426+K18551
Purine metabolism	ko00230	44 out of 2450 1.79591836734694%	285 out of 15410 1.8494484101233%	0.610129	1	gene:MD14G1035300;gene:MD08G1086300;gene:MD08G1155300;gene:MD15G1126400;gene:MD10G1061900;gene:MD01G1106200;gene:MD02G1185300;gene:MD05G1100600;gene:MD10G1105800;gene:MD15G1430000;gene:MD00G1031300;gene:MD01G1212800;gene:MD01G1213000;gene:MD02G1244000;gene:MD06G1029300;gene:MD07G1282700;gene:MD13G1202500;gene:MD02G1012500;gene:MD08G1077300;gene:MD07G1110200;gene:MD14G1069300;gene:MD08G1031400;gen…	K00602+K00759+K00759+K00759+K00764+K00856+K00860+K00860+K00860+K00860+K00873+K00873+K00873+K00873+K00873+K00873+K00873+K00939+K00939+K00940+K00942+K01081+K01466+K01490+K01510+K01510+K01510+K01513+K01513+K01835+K01835+K01923+K01945+K06966+K06966+K06966+K06966+K06966+K06966+K10808+K10808+K13811+K13811+K13811
Cutin, suberine and wax biosynthesis	ko00073	15 out of 2450 0.612244897959184%	99 out of 15410 0.642439974042829%	0.623137	1	gene:MD12G1061100;gene:MD01G1064900;gene:MD06G1086100;gene:MD14G1107200;gene:MD08G1058900;gene:MD14G1152300;gene:MD15G1022800;gene:MD02G1296000;gene:MD07G1086200;gene:MD13G1273200;gene:MD02G1104100;gene:MD02G1200700;gene:MD05G1203100;gene:MD10G1190400;gene:MD16G1210300	K13356+K15398+K15398+K15398+K15400+K15400+K15400+K15402+K15404+K15404+K15406+K20495+K20769+K20769+K20769
Phenylpropanoid biosynthesis	ko00940	97 out of 2450 3.95918367346939%	627 out of 15410 4.06878650227125%	0.634919	1	gene:MD01G1042500;gene:MD01G1042800;gene:MD01G1043100;gene:MD08G1009200;gene:MD10G1097100;gene:MD10G1097500;gene:MD13G1280800;gene:MD15G1008100;gene:MD15G1308800;gene:MD17G1119900;gene:MD01G1034500;gene:MD01G1162100;gene:MD01G1162200;gene:MD01G1162700;gene:MD02G1124700;gene:MD02G1138900;gene:MD03G1014400;gene:MD03G1047800;gene:MD03G1059200;gene:MD04G1170900;gene:MD06G1038800;gene:MD07G1230500;gen…	K00083+K00083+K00083+K00083+K00083+K00083+K00083+K00083+K00083+K00083+K00430+K00430+K00430+K00430+K00430+K00430+K00430+K00430+K00430+K00430+K00430+K00430+K00430+K00430+K00430+K00430+K00430+K00430+K00430+K00430+K00430+K00430+K00487+K00487+K00588+K01188+K01188+K01188+K01188+K01188+K01188+K01188+K01188+K01188+K01904+K01904+K01904+K01904+K05349+K05349+K05350+K05350+K05350+K06892+K09753+K09753+K09753+…
Arginine and proline metabolism	ko00330	21 out of 2450 0.857142857142857%	140 out of 15410 0.9085009733939%	0.650288	1	gene:MD00G1029200;gene:MD13G1090600;gene:MD13G1090800;gene:MD15G1136900;gene:MD15G1137200;gene:MD12G1094200;gene:MD14G1195900;gene:MD17G1206300;gene:MD17G1044500;gene:MD07G1292400;gene:MD05G1281300;gene:MD10G1051400;gene:MD10G1120200;gene:MD15G1314400;gene:MD13G1052600;gene:MD16G1057400;gene:MD15G1206900;gene:MD02G1306200;gene:MD02G1094300;gene:MD15G1219200;gene:MD15G1096900	K00128+K00128+K00128+K00128+K00128+K00286+K00294+K00318+K00472+K00797+K00819+K01426+K01426+K01426+K01611+K01611+K12259+K13366+K14085+K14085+K14454
RNA degradation	ko03018	50 out of 2450 2.04081632653061%	328 out of 15410 2.12848799480857%	0.651756	1	gene:MD05G1363600;gene:MD06G1132900;gene:MD07G1248800;gene:MD07G1248900;gene:MD07G1249000;gene:MD08G1109700;gene:MD17G1180700;gene:MD17G1180800;gene:MD17G1031200;gene:MD05G1343300;gene:MD10G1318400;gene:MD17G1023000;gene:MD14G1218700;gene:MD07G1232500;gene:MD11G1054900;gene:MD11G1292000;gene:MD05G1049700;gene:MD10G1056800;gene:MD17G1201200;gene:MD00G1106600;gene:MD03G1002800;gene:MD03G1002900;gen…	K00850+K00850+K00850+K00850+K00850+K00850+K00850+K00850+K00962+K01148+K01148+K01148+K01689+K03514+K03514+K03679+K04043+K04043+K04043+K04077+K04077+K04077+K04077+K04077+K04077+K04077+K04077+K04077+K04077+K04077+K04077+K08311+K11600+K12580+K12587+K12587+K12590+K12598+K12598+K12598+K12599+K12616+K13126+K13126+K13126+K13126+K14442+K14442+K18681+K18681
Selenocompound metabolism	ko00450	13 out of 2450 0.530612244897959%	88 out of 15410 0.571057754704737%	0.658472	1	gene:MD12G1076800;gene:MD03G1021000;gene:MD06G1188400;gene:MD09G1006600;gene:MD09G1226100;gene:MD12G1061300;gene:MD12G1062100;gene:MD14G1004500;gene:MD14G1126800;gene:MD05G1172700;gene:MD08G1014800;gene:MD13G1201500;gene:MD15G1014100	K00384+K00549+K00549+K00549+K00549+K00549+K00549+K00549+K01761+K01874+K13811+K13811+K13811
2-Oxocarboxylic acid metabolism	ko01210	25 out of 2450 1.02040816326531%	169 out of 15410 1.09669046073978%	0.685468	1	gene:MD09G1029200;gene:MD12G1016000;gene:MD14G1014200;gene:MD06G1129400;gene:MD13G1019700;gene:MD13G1131200;gene:MD16G1141400;gene:MD00G1191600;gene:MD11G1004600;gene:MD17G1265700;gene:MD17G1219100;gene:MD06G1033100;gene:MD00G1185600;gene:MD11G1275800;gene:MD11G1276000;gene:MD15G1145900;gene:MD09G1096700;gene:MD09G1108800;gene:MD15G1237700;gene:MD17G1085000;gene:MD13G1102800;gene:MD16G1103000;gen…	K00031+K00052+K00052+K00133+K00133+K00133+K00133+K00145+K00145+K00145+K00818+K01438+K01652+K01652+K01652+K01653+K01681+K01681+K01681+K01681+K14272+K14272+K14454+K14677+K14677
Diterpenoid biosynthesis	ko00904	11 out of 2450 0.448979591836735%	77 out of 15410 0.499675535366645%	0.697925	1	gene:MD11G1208700;gene:MD11G1284300;gene:MD08G1039800;gene:MD15G1034400;gene:MD02G1229400;gene:MD15G1255100;gene:MD05G1207000;gene:MD10G1194100;gene:MD01G1192100;gene:MD05G1169600;gene:MD10G1157900	K04120+K04120+K04122+K04122+K04123+K04124+K04125+K04125+K05282+K17961+K17961
Glycosphingolipid biosynthesis - lacto and neolacto series	ko00601	1 out of 2450 0.0408163265306122%	7 out of 15410 0.045425048669695%	0.702488	1	gene:MD05G1317900	K01988
Thiamine metabolism	ko00730	8 out of 2450 0.326530612244898%	57 out of 15410 0.369889682024659%	0.704575	1	gene:MD02G1012500;gene:MD08G1077300;gene:MD06G1023300;gene:MD03G1210100;gene:MD11G1080300;gene:MD01G1185300;gene:MD04G1078600;gene:MD05G1188600	K00939+K00939+K00949+K03146+K03147+K22911+K22911+K22911
Synthesis and degradation of ketone bodies	ko00072	2 out of 2450 0.0816326530612245%	15 out of 15410 0.0973393900064893%	0.714464	1	gene:MD03G1164600;gene:MD12G1096100	K01640+K01640
Fatty acid metabolism	ko01212	29 out of 2450 1.18367346938776%	198 out of 15410 1.28487994808566%	0.715054	1	gene:MD16G1111600;gene:MD12G1059400;gene:MD04G1155700;gene:MD11G1283400;gene:MD12G1138700;gene:MD13G1127300;gene:MD09G1286100;gene:MD15G1349800;gene:MD17G1118500;gene:MD01G1022300;gene:MD08G1220800;gene:MD06G1073900;gene:MD06G1074100;gene:MD10G1167800;gene:MD10G1168400;gene:MD02G1098500;gene:MD14G1131500;gene:MD02G1155100;gene:MD14G1058300;gene:MD02G1043100;gene:MD02G1043200;gene:MD13G1166700;gen…	K00059+K00208+K00232+K00232+K00232+K00232+K01897+K01897+K01897+K01961+K02372+K07513+K07513+K07513+K07513+K09458+K09458+K10246+K10256+K10527+K10527+K10527+K10527+K10703+K10781+K10781+K10781+K18660+K18660
Biosynthesis of unsaturated fatty acids	ko01040	13 out of 2450 0.530612244897959%	92 out of 15410 0.597014925373134%	0.72147	1	gene:MD04G1155700;gene:MD11G1283400;gene:MD12G1138700;gene:MD13G1127300;gene:MD07G1206300;gene:MD07G1206600;gene:MD06G1073900;gene:MD06G1074100;gene:MD10G1167800;gene:MD10G1168400;gene:MD02G1155100;gene:MD14G1058300;gene:MD03G1100000	K00232+K00232+K00232+K00232+K01068+K01068+K07513+K07513+K07513+K07513+K10246+K10256+K10703
Cyanoamino acid metabolism	ko00460	33 out of 2450 1.3469387755102%	225 out of 15410 1.46009085009734%	0.721659	1	gene:MD00G1167000;gene:MD06G1164700;gene:MD14G1169600;gene:MD14G1169700;gene:MD01G1044100;gene:MD15G1307200;gene:MD03G1021400;gene:MD08G1142300;gene:MD11G1024000;gene:MD11G1150300;gene:MD11G1150800;gene:MD11G1151000;gene:MD11G1151200;gene:MD14G1062500;gene:MD16G1062800;gene:MD00G1015600;gene:MD00G1015700;gene:MD15G1294800;gene:MD02G1259600;gene:MD14G1004200;gene:MD05G1342500;gene:MD06G1229100;gen…	K00495+K00495+K00495+K00495+K00600+K00600+K01188+K01188+K01188+K01188+K01188+K01188+K01188+K01188+K01188+K01455+K01455+K01455+K05349+K05349+K05350+K05350+K05350+K08248+K08248+K08248+K13034+K13035+K13035+K13051+K13051+K20802+K20802
Proteasome	ko03050	30 out of 2450 1.22448979591837%	208 out of 15410 1.34977287475665%	0.748553	1	gene:MD01G1130900;gene:MD03G1111600;gene:MD06G1009200;gene:MD06G1111900;gene:MD16G1285500;gene:MD05G1124400;gene:MD08G1120200;gene:MD10G1254900;gene:MD15G1242800;gene:MD02G1170300;gene:MD03G1048900;gene:MD03G1132400;gene:MD03G1278600;gene:MD05G1175400;gene:MD08G1057100;gene:MD09G1102800;gene:MD10G1164500;gene:MD10G1340700;gene:MD11G1301000;gene:MD12G1192300;gene:MD13G1008200;gene:MD13G1100800;gen…	K02725+K02725+K03028+K03028+K03028+K03029+K03029+K03029+K03029+K03035+K03063+K03063+K03063+K03063+K03063+K03063+K03063+K03063+K03063+K03063+K03063+K03063+K03063+K03063+K03063+K03063+K03063+K03063+K03063+K11599
Ribosome biogenesis in eukaryotes	ko03008	35 out of 2450 1.42857142857143%	242 out of 15410 1.57040882543803%	0.756277	1	gene:MD02G1307700;gene:MD05G1061800;gene:MD05G1284600;gene:MD08G1143200;gene:MD10G1263000;gene:MD15G1120000;gene:MD07G1289700;gene:MD07G1087900;gene:MD01G1035500;gene:MD02G1001000;gene:MD15G1120300;gene:MD00G1189600;gene:MD05G1045500;gene:MD06G1207900;gene:MD14G1218300;gene:MD16G1267900;gene:MD15G1140600;gene:MD13G1161900;gene:MD05G1033800;gene:MD10G1035100;gene:MD10G1035600;gene:MD10G1035700;gen…	K03097+K03097+K03097+K03097+K03097+K03097+K03539+K06943+K07179+K07179+K07936+K11128+K11128+K11129+K11129+K11131+K14536+K14546+K14548+K14548+K14548+K14548+K14548+K14549+K14549+K14554+K14555+K14555+K14561+K14563+K14564+K14564+K14564+K14568+K14572
Indole alkaloid biosynthesis	ko00901	3 out of 2450 0.122448979591837%	25 out of 15410 0.162232316677482%	0.783381	1	gene:MD01G1121100;gene:MD10G1175100;gene:MD11G1083400	K01593+K01593+K01593
Peroxisome	ko04146	42 out of 2450 1.71428571428571%	293 out of 15410 1.90136275146009%	0.79225	1	gene:MD09G1029200;gene:MD04G1155700;gene:MD11G1283400;gene:MD12G1138700;gene:MD13G1127300;gene:MD15G1106400;gene:MD16G1026600;gene:MD03G1168700;gene:MD11G1194500;gene:MD05G1351700;gene:MD03G1164600;gene:MD12G1096100;gene:MD09G1286100;gene:MD15G1349800;gene:MD17G1118500;gene:MD15G1175700;gene:MD01G1196400;gene:MD06G1008700;gene:MD06G1009000;gene:MD11G1022500;gene:MD00G1043500;gene:MD07G1240700;gen…	K00031+K00232+K00232+K00232+K00232+K00306+K00477+K00830+K00830+K01578+K01640+K01640+K01897+K01897+K01897+K03426+K03781+K03781+K03781+K03781+K04564+K04564+K05677+K07513+K07513+K07513+K07513+K08726+K08726+K08726+K11517+K11517+K11517+K12663+K13237+K13347+K13348+K13348+K13348+K13354+K13356+K17879
Citrate cycle (TCA cycle)	ko00020	22 out of 2450 0.897959183673469%	160 out of 15410 1.03828682673589%	0.802219	1	gene:MD03G1029800;gene:MD03G1029900;gene:MD15G1390200;gene:MD15G1390400;gene:MD05G1112700;gene:MD10G1115300;gene:MD09G1029200;gene:MD13G1125300;gene:MD13G1216400;gene:MD02G1281500;gene:MD02G1281600;gene:MD01G1046200;gene:MD08G1207000;gene:MD15G1391200;gene:MD13G1095200;gene:MD13G1144700;gene:MD16G1146700;gene:MD03G1292300;gene:MD09G1096700;gene:MD09G1108800;gene:MD15G1237700;gene:MD17G1085000	K00025+K00025+K00025+K00025+K00026+K00026+K00031+K00162+K00162+K00164+K00164+K01610+K01610+K01610+K01648+K01648+K01648+K01679+K01681+K01681+K01681+K01681
Arachidonic acid metabolism	ko00590	12 out of 2450 0.489795918367347%	93 out of 15410 0.603504218040234%	0.824181	1	gene:MD02G1258700;gene:MD13G1111900;gene:MD16G1111500;gene:MD08G1010100;gene:MD14G1236600;gene:MD11G1274100;gene:MD02G1138600;gene:MD03G1290700;gene:MD17G1214900;gene:MD03G1286200;gene:MD11G1306100;gene:MD01G1232800	K00079+K01832+K01832+K05309+K05309+K07425+K08726+K08726+K08726+K15730+K15730+K16817
Folate biosynthesis	ko00790	7 out of 2450 0.285714285714286%	58 out of 15410 0.376378974691759%	0.836262	1	gene:MD02G1258700;gene:MD05G1169300;gene:MD10G1157600;gene:MD03G1100600;gene:MD08G1039700;gene:MD13G1119700;gene:MD15G1034300	K00079+K01495+K01495+K14652+K15631+K15631+K15631
Glutathione metabolism	ko00480	33 out of 2450 1.3469387755102%	239 out of 15410 1.55094094743673%	0.836441	1	gene:MD09G1029200;gene:MD00G1173600;gene:MD04G1104900;gene:MD12G1125600;gene:MD15G1373900;gene:MD07G1292400;gene:MD01G1115000;gene:MD04G1139400;gene:MD05G1184200;gene:MD05G1184300;gene:MD05G1184600;gene:MD05G1209700;gene:MD05G1210100;gene:MD05G1210200;gene:MD05G1210700;gene:MD05G1211000;gene:MD09G1147100;gene:MD10G1172100;gene:MD10G1172300;gene:MD10G1196300;gene:MD10G1197100;gene:MD13G1081900;gen…	K00031+K00434+K00434+K00434+K00434+K00797+K00799+K00799+K00799+K00799+K00799+K00799+K00799+K00799+K00799+K00799+K00799+K00799+K00799+K00799+K00799+K00799+K00799+K01255+K01255+K01255+K01255+K01255+K01469+K10808+K10808+K21888+K21888
Pyrimidine metabolism	ko00240	24 out of 2450 0.979591836734694%	179 out of 15410 1.16158338741077%	0.846441	1	gene:MD10G1335800;gene:MD17G1112200;gene:MD09G1012900;gene:MD16G1051900;gene:MD07G1110200;gene:MD08G1031400;gene:MD15G1205500;gene:MD03G1070300;gene:MD04G1047900;gene:MD15G1004000;gene:MD04G1119000;gene:MD07G1189600;gene:MD10G1221000;gene:MD03G1040000;gene:MD03G1120500;gene:MD04G1096700;gene:MD05G1130400;gene:MD08G1014400;gene:MD10G1133300;gene:MD15G1056800;gene:MD00G1139000;gene:MD09G1010500;gen…	K00857+K00857+K00876+K00876+K00940+K01081+K01489+K01510+K01510+K01510+K01513+K01513+K01937+K01956+K06966+K06966+K06966+K06966+K06966+K06966+K10808+K10808+K16904+K16904
Biotin metabolism	ko00780	5 out of 2450 0.204081632653061%	44 out of 15410 0.285528877352369%	0.850062	1	gene:MD16G1111600;gene:MD12G1059400;gene:MD08G1220800;gene:MD02G1098500;gene:MD14G1131500	K00059+K00208+K02372+K09458+K09458
Propanoate metabolism	ko00640	15 out of 2450 0.612244897959184%	117 out of 15410 0.759247242050616%	0.851943	1	gene:MD04G1155700;gene:MD11G1283400;gene:MD12G1138700;gene:MD13G1127300;gene:MD05G1351700;gene:MD01G1022300;gene:MD02G1056400;gene:MD02G1181300;gene:MD08G1057200;gene:MD08G1084500;gene:MD12G1203600;gene:MD14G1049700;gene:MD15G1189400;gene:MD17G1136100;gene:MD11G1260100	K00232+K00232+K00232+K00232+K01578+K01961+K05605+K05605+K05605+K05605+K05605+K05605+K05605+K05605+K09699
Phagosome	ko04145	29 out of 2450 1.18367346938776%	219 out of 15410 1.42115509409474%	0.882058	1	gene:MD10G1044100;gene:MD05G1287600;gene:MD05G1287900;gene:MD05G1288200;gene:MD05G1302700;gene:MD05G1302800;gene:MD10G1281600;gene:MD10G1281700;gene:MD10G1281800;gene:MD10G1282200;gene:MD15G1078300;gene:MD16G1031600;gene:MD16G1032300;gene:MD00G1085500;gene:MD10G1247700;gene:MD06G1028800;gene:MD09G1111900;gene:MD01G1168200;gene:MD05G1106800;gene:MD09G1049500;gene:MD01G1201800;gene:MD06G1082200;gen…	K00921+K01365+K01365+K01365+K01365+K01365+K01365+K01365+K01365+K01365+K01365+K01365+K01365+K02154+K02155+K07342+K07342+K07374+K07374+K07374+K07375+K07375+K07375+K07375+K07375+K07375+K07375+K07897+K12182
Valine, leucine and isoleucine biosynthesis	ko00290	6 out of 2450 0.244897959183673%	55 out of 15410 0.356911096690461%	0.889464	1	gene:MD12G1016000;gene:MD14G1014200;gene:MD00G1185600;gene:MD11G1275800;gene:MD11G1276000;gene:MD15G1145900	K00052+K00052+K01652+K01652+K01652+K01653
Steroid biosynthesis	ko00100	11 out of 2450 0.448979591836735%	93 out of 15410 0.603504218040234%	0.892317	1	gene:MD05G1112000;gene:MD08G1076800;gene:MD15G1064100;gene:MD07G1018200;gene:MD05G1056800;gene:MD10G1064900;gene:MD06G1212200;gene:MD07G1023500;gene:MD13G1232100;gene:MD17G1159900;gene:MD17G1160000	K00511+K00511+K00511+K00559+K00801+K00801+K01052+K01052+K01853+K01853+K01853
One carbon pool by folate	ko00670	6 out of 2450 0.244897959183673%	56 out of 15410 0.36340038935756%	0.899223	1	gene:MD00G1145100;gene:MD01G1044100;gene:MD15G1307200;gene:MD14G1035300;gene:MD05G1348800;gene:MD10G1323700	K00297+K00600+K00600+K00602+K00605+K00605
Fatty acid biosynthesis	ko00061	14 out of 2450 0.571428571428571%	117 out of 15410 0.759247242050616%	0.90632	1	gene:MD16G1111600;gene:MD12G1059400;gene:MD09G1286100;gene:MD15G1349800;gene:MD17G1118500;gene:MD01G1022300;gene:MD08G1220800;gene:MD02G1098500;gene:MD14G1131500;gene:MD02G1062000;gene:MD16G1024000;gene:MD16G1088600;gene:MD09G1208800;gene:MD17G1190300	K00059+K00208+K01897+K01897+K01897+K01961+K02372+K09458+K09458+K10781+K10781+K10781+K18660+K18660
Phosphonate and phosphinate metabolism	ko00440	2 out of 2450 0.0816326530612245%	24 out of 15410 0.155743024010383%	0.913365	1	gene:MD13G1051800;gene:MD16G1057900	K00993+K00993
RNA polymerase	ko03020	23 out of 2450 0.938775510204082%	189 out of 15410 1.22647631408177%	0.938753	1	gene:MD12G1066600;gene:MD08G1237100;gene:MD15G1429100;gene:MD10G1149500;gene:MD16G1118400;gene:MD00G1014300;gene:MD02G1125500;gene:MD02G1125700;gene:MD02G1125800;gene:MD02G1125900;gene:MD02G1126000;gene:MD08G1056100;gene:MD10G1266900;gene:MD12G1191700;gene:MD12G1216300;gene:MD15G1078100;gene:MD15G1188400;gene:MD17G1236200;gene:MD03G1106800;gene:MD01G1005400;gene:MD05G1248200;gene:MD12G1020000;gen…	K02999+K03002+K03002+K03004+K03004+K03006+K03006+K03006+K03006+K03006+K03006+K03006+K03006+K03006+K03006+K03006+K03006+K03006+K03018+K03021+K03021+K03021+K03022
Pentose and glucuronate interconversions	ko00040	52 out of 2450 2.12244897959184%	399 out of 15410 2.58922777417262%	0.953993	1	gene:MD00G1141700;gene:MD00G1006100;gene:MD00G1006200;gene:MD01G1195000;gene:MD01G1195100;gene:MD01G1195200;gene:MD01G1195300;gene:MD07G1262100;gene:MD01G1143100;gene:MD01G1144100;gene:MD07G1208400;gene:MD09G1278300;gene:MD00G1105300;gene:MD00G1133700;gene:MD02G1067000;gene:MD02G1104600;gene:MD04G1028900;gene:MD04G1029600;gene:MD04G1030100;gene:MD05G1254900;gene:MD07G1289200;gene:MD09G1172600;gen…	K00002+K00008+K00008+K00008+K00008+K00008+K00008+K00008+K00699+K00699+K00699+K00963+K01051+K01051+K01051+K01051+K01051+K01051+K01051+K01051+K01051+K01051+K01051+K01051+K01051+K01051+K01051+K01051+K01051+K01184+K01184+K01184+K01184+K01184+K01184+K01184+K01184+K01184+K01184+K01184+K01213+K01213+K01213+K01213+K01728+K01728+K01728+K01728+K01728+K01783+K01783+K22935
Protein export	ko03060	11 out of 2450 0.448979591836735%	116 out of 15410 0.752757949383517%	0.983782	1	gene:MD08G1158400;gene:MD10G1165500;gene:MD01G1049300;gene:MD07G1126300;gene:MD06G1028800;gene:MD09G1111900;gene:MD12G1215200;gene:MD06G1172600;gene:MD13G1094600;gene:MD14G1178500;gene:MD07G1214300	K03070+K03100+K03110+K03110+K07342+K07342+K09490+K09648+K09648+K09648+K12947
Pantothenate and CoA biosynthesis	ko00770	7 out of 2450 0.285714285714286%	83 out of 15410 0.538611291369241%	0.984522	1	gene:MD04G1119000;gene:MD07G1189600;gene:MD00G1185600;gene:MD11G1275800;gene:MD11G1276000;gene:MD15G1145900;gene:MD08G1174000	K01513+K01513+K01652+K01652+K01652+K01653+K01922
Glycosylphosphatidylinositol (GPI)-anchor biosynthesis	ko00563	7 out of 2450 0.285714285714286%	91 out of 15410 0.590525632706035%	0.993508	1	gene:MD01G1107300;gene:MD03G1121000;gene:MD07G1173100;gene:MD11G1139800;gene:MD00G1092500;gene:MD15G1012300;gene:MD15G1073900	K03857+K03857+K03857+K03857+K03860+K03860+K03860
Aminoacyl-tRNA biosynthesis	ko00970	23 out of 2450 0.938775510204082%	228 out of 15410 1.47955872809864%	0.995865	1	gene:MD03G1152300;gene:MD04G1172500;gene:MD05G1117500;gene:MD05G1117600;gene:MD10G1274500;gene:MD11G1012500;gene:MD11G1055200;gene:MD11G1172500;gene:MD14G1052500;gene:MD15G1030700;gene:MD13G1169000;gene:MD17G1259800;gene:MD17G1260100;gene:MD05G1172700;gene:MD10G1011800;gene:MD17G1099000;gene:MD03G1041800;gene:MD05G1362300;gene:MD10G1070500;gene:MD11G1032700;gene:MD11G1042600;gene:MD13G1223700;gen…	K01870+K01870+K01870+K01870+K01870+K01870+K01870+K01870+K01870+K01870+K01872+K01873+K01873+K01874+K01885+K01892+K02433+K02433+K02433+K02433+K02433+K02434+K02434
Phenylalanine, tyrosine and tryptophan biosynthesis	ko00400	9 out of 2450 0.36734693877551%	117 out of 15410 0.759247242050616%	0.997316	1	gene:MD03G1234800;gene:MD04G1212700;gene:MD11G1255300;gene:MD15G1372600;gene:MD07G1216200;gene:MD09G1056700;gene:MD04G1213800;gene:MD12G1228800;gene:MD15G1096900	K00815+K00815+K00815+K01626+K01657+K01850+K13832+K13832+K14454
Taurine and hypotaurine metabolism	ko00430	1 out of 2450 0.0408163265306122%	35 out of 15410 0.227125243348475%	0.997683	1	gene:MD14G1242700	K01580
Endocytosis	ko04144	62 out of 2450 2.53061224489796%	540 out of 15410 3.50421804023361%	0.99877	1	gene:MD07G1050500;gene:MD08G1170300;gene:MD08G1230300;gene:MD04G1197500;gene:MD15G1125000;gene:MD15G1237100;gene:MD17G1209200;gene:MD13G1020000;gene:MD13G1050200;gene:MD00G1018400;gene:MD00G1176700;gene:MD01G1129200;gene:MD01G1129800;gene:MD02G1005800;gene:MD05G1038000;gene:MD05G1144800;gene:MD07G1196600;gene:MD10G1084700;gene:MD10G1144600;gene:MD11G1000700;gene:MD15G1436200;gene:MD15G1436300;gen…	K00889+K00889+K00889+K01115+K01115+K01115+K01115+K01528+K01528+K03283+K03283+K03283+K03283+K03283+K03283+K03283+K03283+K03283+K03283+K03283+K03283+K03283+K03283+K03283+K03283+K04645+K04646+K05754+K05758+K07897+K07904+K07904+K07904+K07904+K07904+K07904+K07904+K07937+K10365+K10396+K10396+K10396+K10396+K11247+K12182+K12191+K12191+K12198+K12472+K12472+K12483+K12483+K12486+K12486+K12486+K12493+K18466+…
N-Glycan biosynthesis	ko00510	9 out of 2450 0.36734693877551%	125 out of 15410 0.811161583387411%	0.998888	1	gene:MD04G1231000;gene:MD12G1249300;gene:MD01G1198000;gene:MD04G1065500;gene:MD04G1130000;gene:MD16G1101100;gene:MD09G1231700;gene:MD17G1229500;gene:MD08G1062500	K00717+K00717+K00729+K00729+K00729+K00737+K03844+K03844+K07441
Autophagy - other	ko04136	6 out of 2450 0.244897959183673%	100 out of 15410 0.648929266709929%	0.999282	1	gene:MD12G1183800;gene:MD14G1066600;gene:MD07G1181900;gene:MD06G1061100;gene:MD09G1293100;gene:MD16G1138400	K07204+K08266+K08269+K08341+K08341+K08341
Basal transcription factors	ko03022	8 out of 2450 0.326530612244898%	121 out of 15410 0.785204412719014%	0.999401	1	gene:MD05G1327000;gene:MD10G1305100;gene:MD11G1132000;gene:MD03G1269800;gene:MD11G1290800;gene:MD03G1266200;gene:MD09G1184500;gene:MD11G1286700	K03122+K03122+K03142+K06634+K06634+K10844+K10844+K10844
Various types of N-glycan biosynthesis	ko00513	5 out of 2450 0.204081632653061%	94 out of 15410 0.609993510707333%	0.999587	1	gene:MD04G1231000;gene:MD12G1249300;gene:MD09G1231700;gene:MD17G1229500;gene:MD08G1062500	K00717+K00717+K03844+K03844+K07441
Nucleotide excision repair	ko03420	17 out of 2450 0.693877551020408%	209 out of 15410 1.35626216742375%	0.999714	1	gene:MD03G1139200;gene:MD17G1177500;gene:MD11G1132000;gene:MD03G1269800;gene:MD11G1290800;gene:MD08G1007900;gene:MD16G1146300;gene:MD06G1160000;gene:MD09G1061300;gene:MD10G1274700;gene:MD04G1041000;gene:MD04G1041300;gene:MD17G1075700;gene:MD07G1154400;gene:MD03G1266200;gene:MD09G1184500;gene:MD11G1286700	K02324+K02335+K03142+K06634+K06634+K07466+K07466+K10755+K10755+K10755+K10756+K10756+K10839+K10840+K10844+K10844+K10844
DNA replication	ko03030	15 out of 2450 0.612244897959184%	195 out of 15410 1.26541207008436%	0.999799	1	gene:MD13G1111800;gene:MD03G1139200;gene:MD17G1177500;gene:MD13G1134100;gene:MD14G1127500;gene:MD14G1127600;gene:MD14G1220600;gene:MD08G1007900;gene:MD16G1146300;gene:MD11G1160200;gene:MD06G1160000;gene:MD09G1061300;gene:MD10G1274700;gene:MD04G1041000;gene:MD04G1041300	K02321+K02324+K02335+K02540+K02684+K02684+K03111+K07466+K07466+K10745+K10755+K10755+K10755+K10756+K10756
SNARE interactions in vesicular transport	ko04130	4 out of 2450 0.163265306122449%	95 out of 15410 0.616482803374432%	0.999923	1	gene:MD12G1041700;gene:MD05G1220100;gene:MD03G1115200;gene:MD15G1126900	K08486+K08493+K08506+K08515
Mismatch repair	ko03430	13 out of 2450 0.530612244897959%	191 out of 15410 1.23945489941596%	0.999957	1	gene:MD14G1220600;gene:MD06G1159400;gene:MD13G1126800;gene:MD16G1127300;gene:MD08G1007900;gene:MD16G1146300;gene:MD11G1315200;gene:MD02G1114700;gene:MD06G1160000;gene:MD09G1061300;gene:MD10G1274700;gene:MD04G1041000;gene:MD04G1041300	K03111+K07456+K07456+K07456+K07466+K07466+K08737+K08739+K10755+K10755+K10755+K10756+K10756
Homologous recombination	ko03440	12 out of 2450 0.489795918367347%	198 out of 15410 1.28487994808566%	0.999994	1	gene:MD17G1177500;gene:MD14G1220600;gene:MD08G1007900;gene:MD16G1146300;gene:MD07G1077800;gene:MD08G1046400;gene:MD02G1207100;gene:MD12G1233500;gene:MD17G1009900;gene:MD05G1059900;gene:MD10G1068100;gene:MD16G1006200	K02335+K03111+K07466+K07466+K08991+K10728+K10870+K10870+K10870+K10875+K10875+K10879
mRNA surveillance pathway	ko03015	32 out of 2450 1.30612244897959%	379 out of 15410 2.45944192083063%	0.999995	1	gene:MD04G1198300;gene:MD04G1229100;gene:MD12G1246200;gene:MD02G1042300;gene:MD02G1061700;gene:MD03G1006600;gene:MD09G1248000;gene:MD11G1009700;gene:MD11G1010000;gene:MD08G1012300;gene:MD15G1423100;gene:MD06G1210200;gene:MD10G1038000;gene:MD15G1079400;gene:MD17G1180400;gene:MD02G1085100;gene:MD15G1212200;gene:MD13G1192100;gene:MD15G1262300;gene:MD16G1192700;gene:MD07G1258300;gene:MD13G1154900;gen…	K06269+K06269+K06269+K11584+K11584+K11584+K11584+K11584+K11584+K12812+K13025+K13126+K13126+K13126+K13126+K14397+K14397+K14399+K14399+K14399+K14401+K14405+K14411+K14411+K14411+K14411+K14411+K14411+K14411+K14411+K14411+K14416
Ubiquitin mediated proteolysis	ko04120	32 out of 2450 1.30612244897959%	382 out of 15410 2.47890979883193%	0.999996	1	gene:MD01G1062100;gene:MD01G1062600;gene:MD05G1122400;gene:MD10G1036500;gene:MD06G1052700;gene:MD13G1135800;gene:MD13G1105300;gene:MD16G1085100;gene:MD14G1019800;gene:MD05G1010400;gene:MD03G1012000;gene:MD03G1041600;gene:MD04G1008900;gene:MD04G1176600;gene:MD05G1121200;gene:MD05G1165000;gene:MD07G1267700;gene:MD10G1328500;gene:MD11G1090000;gene:MD15G1405200;gene:MD15G1113900;gene:MD02G1056600;gen…	K03094+K03094+K03094+K03094+K03347+K03347+K03362+K03362+K03363+K03875+K04506+K06689+K06689+K06689+K06689+K09561+K10143+K10143+K10143+K10143+K10144+K10260+K10260+K10260+K10573+K10575+K10614+K10614+K10614+K10615+K10688+K12456
Oxidative phosphorylation	ko00190	21 out of 2450 0.857142857142857%	290 out of 15410 1.88189487345879%	0.999997	1	gene:MD04G1120600;gene:MD13G1247200;gene:MD15G1108400;gene:MD16G1254200;gene:MD17G1046600;gene:MD17G1155800;gene:MD16G1263300;gene:MD08G1060700;gene:MD15G1126100;gene:MD10G1043200;gene:MD17G1003000;gene:MD05G1347300;gene:MD10G1321500;gene:MD00G1085500;gene:MD10G1247700;gene:MD08G1080900;gene:MD15G1067900;gene:MD11G1295600;gene:MD04G1189100;gene:MD09G1196100;gene:MD11G1295700	K01507+K01535+K01535+K01535+K01535+K01535+K02108+K02109+K02109+K02113+K02113+K02115+K02115+K02154+K02155+K03937+K03937+K05574+K05575+K05582+K05582
Spliceosome	ko03040	51 out of 2450 2.08163265306122%	661 out of 15410 4.28942245295263%	1	1	gene:MD00G1018400;gene:MD00G1176700;gene:MD01G1129200;gene:MD01G1129800;gene:MD02G1005800;gene:MD05G1038000;gene:MD05G1144800;gene:MD07G1196600;gene:MD10G1084700;gene:MD10G1144600;gene:MD11G1000700;gene:MD15G1436200;gene:MD15G1436300;gene:MD17G1225700;gene:MD17G1226000;gene:MD17G1226100;gene:MD06G1140200;gene:MD09G1009500;gene:MD09G1009600;gene:MD16G1121600;gene:MD12G1058400;gene:MD14G1059400;gen…	K03283+K03283+K03283+K03283+K03283+K03283+K03283+K03283+K03283+K03283+K03283+K03283+K03283+K03283+K03283+K03283+K11094+K11094+K11094+K11094+K12741+K12741+K12741+K12812+K12818+K12818+K12833+K12834+K12835+K12835+K12835+K12835+K12848+K12848+K12859+K12862+K12862+K12862+K12863+K12868+K12872+K12885+K12890+K12890+K12890+K12890+K12890+K12890+K12900+K12900+K13025
RNA transport	ko03013	35 out of 2450 1.42857142857143%	556 out of 15410 3.6080467229072%	1	1	gene:MD09G1117300;gene:MD10G1305500;gene:MD17G1136800;gene:MD03G1103900;gene:MD12G1195400;gene:MD17G1228000;gene:MD07G1018800;gene:MD05G1153900;gene:MD05G1154000;gene:MD05G1154100;gene:MD01G1222200;gene:MD07G1022300;gene:MD12G1199200;gene:MD12G1199300;gene:MD15G1151300;gene:MD00G1104000;gene:MD07G1289700;gene:MD07G1257000;gene:MD15G1120300;gene:MD08G1012300;gene:MD15G1423100;gene:MD06G1210200;gen…	K00784+K00784+K00784+K03231+K03239+K03240+K03248+K03252+K03252+K03252+K03257+K03257+K03260+K03260+K03260+K03262+K03539+K05019+K07936+K12812+K13025+K13126+K13126+K13126+K13126+K13130+K13130+K14292+K14292+K14301+K14304+K14308+K14309+K14313+K18213
Ribosome	ko03010	38 out of 2450 1.55102040816327%	741 out of 15410 4.80856586632057%	1	1	gene:MD17G1265500;gene:MD05G1196100;gene:MD12G1092300;gene:MD04G1176900;gene:MD07G1237500;gene:MD13G1218000;gene:MD06G1012400;gene:MD04G1180300;gene:MD13G1136100;gene:MD14G1152200;gene:MD05G1312600;gene:MD15G1279600;gene:MD16G1096100;gene:MD16G1032000;gene:MD16G1032400;gene:MD04G1052200;gene:MD01G1145400;gene:MD00G1058300;gene:MD04G1045900;gene:MD07G1296800;gene:MD16G1196000;gene:MD09G1031000;gen…	K02863+K02864+K02865+K02866+K02866+K02875+K02878+K02879+K02881+K02885+K02888+K02897+K02911+K02914+K02914+K02916+K02917+K02923+K02923+K02927+K02930+K02935+K02939+K02941+K02951+K02960+K02960+K02960+K02960+K02960+K02967+K02974+K02974+K02985+K02985+K02987+K02987+K02996
