# Supplementary material for: Integrative physiological, metabolomic, and transcriptomic analysis reveals the drought responses of two apple rootstock cultivars
Source: BMC Plant Biol. 2024 Mar 26;24:219. doi: 10.1186/s12870-024-04902-2 (PMC10964572; doi:10.1186/s12870-024-04902-2)
Supplement: Supplementary file 11 — Supplementary Material 11 [file 12870_2024_4902_MOESM11_ESM.xlsx]

## Sheet: Sheet1
Supplementary Table S8 Pathway Enrichment Analysis of DEGs in the ZC9-3-CK vs. ZC9-3-D comparison
Kegg pathway	ko id	Cluter frequency	Genome frequency	P-value	Corrected P-value	GeneID	KEGG Orthology
Carbon fixation in photosynthetic organisms	ko00710	76 out of 2973 2.55634039690548%	210 out of 15410 1.36275146009085%	6.02251e-09	8.25084e-07	gene:MD02G1129900;gene:MD03G1029800;gene:MD03G1029900;gene:MD11G1035000;gene:MD15G1390200;gene:MD15G1390400;gene:MD05G1112700;gene:MD10G1115300;gene:MD01G1052400;gene:MD07G1129000;gene:MD13G1117600;gene:MD15G1005500;gene:MD15G1091000;gene:MD17G1077700;gene:MD05G1234400;gene:MD06G1148800;gene:MD10G1210900;gene:MD13G1111300;gene:MD02G1207200;gene:MD00G1068500;gene:MD06G1023500;gene:MD05G1234000;gen…	K00025+K00025+K00025+K00025+K00025+K00025+K00026+K00026+K00028+K00028+K00028+K00028+K00029+K00029+K00134+K00134+K00134+K00134+K00615+K00855+K00855+K00927+K00927+K00927+K00927+K00927+K01006+K01006+K01006+K01100+K01100+K01100+K01595+K01595+K01595+K01602+K01602+K01610+K01610+K01610+K01623+K01623+K01623+K01623+K01624+K01624+K01624+K01803+K01803+K01803+K01803+K01803+K01803+K01803+K01807+K01807+K01807+…
Carbon metabolism	ko01200	189 out of 2973 6.35721493440969%	671 out of 15410 4.35431537962362%	8.20419e-09	1.12397e-06	gene:MD02G1129900;gene:MD03G1029800;gene:MD03G1029900;gene:MD11G1035000;gene:MD15G1390200;gene:MD15G1390400;gene:MD05G1112700;gene:MD10G1115300;gene:MD01G1052400;gene:MD07G1129000;gene:MD13G1117600;gene:MD15G1005500;gene:MD15G1091000;gene:MD17G1077700;gene:MD03G1285700;gene:MD09G1029200;gene:MD12G1171600;gene:MD17G1031300;gene:MD06G1098700;gene:MD17G1143900;gene:MD07G1090400;gene:MD17G1034800;gen…	K00025+K00025+K00025+K00025+K00025+K00025+K00026+K00026+K00028+K00028+K00028+K00028+K00029+K00029+K00031+K00031+K00031+K00031+K00033+K00058+K00121+K00122+K00131+K00131+K00134+K00134+K00134+K00134+K00162+K00232+K00232+K00232+K00232+K00232+K00232+K00235+K00261+K00261+K00261+K00261+K00261+K00261+K00281+K00281+K00281+K00297+K00382+K00382+K00600+K00600+K00600+K00605+K00605+K00615+K00616+K00627+K00640+…
Photosynthesis - antenna proteins	ko00196	22 out of 2973 0.739993272788429%	34 out of 15410 0.220635950681376%	8.64524e-09	1.1844e-06	gene:MD07G1175900;gene:MD02G1095600;gene:MD13G1119100;gene:MD16G1119500;gene:MD09G1134800;gene:MD17G1123800;gene:MD06G1195000;gene:MD14G1202000;gene:MD15G1083400;gene:MD05G1289200;gene:MD05G1289300;gene:MD09G1292900;gene:MD10G1265300;gene:MD10G1265400;gene:MD17G1281900;gene:MD09G1122500;gene:MD17G1113400;gene:MD01G1132800;gene:MD12G1165400;gene:MD00G1161400;gene:MD05G1000500;gene:MD08G1220900	K08907+K08908+K08908+K08908+K08909+K08909+K08910+K08910+K08911+K08912+K08912+K08912+K08912+K08912+K08912+K08913+K08913+K08915+K08915+K08916+K08916+K08917
Plant hormone signal transduction	ko04075	222 out of 2973 7.46720484359233%	822 out of 15410 5.33419857235561%	1.96029e-08	2.6856e-06	gene:MD02G1009200;gene:MD04G1224700;gene:MD07G1113200;gene:MD12G1241500;gene:MD14G1208000;gene:MD15G1154600;gene:MD03G1061600;gene:MD03G1242600;gene:MD04G1229700;gene:MD10G1242600;gene:MD12G1246800;gene:MD01G1198500;gene:MD05G1312300;gene:MD06G1138800;gene:MD09G1008900;gene:MD11G1251700;gene:MD13G1009400;gene:MD13G1014800;gene:MD14G1154900;gene:MD15G1152400;gene:MD16G1012200;gene:MD16G1122000;gen…	K12126+K12126+K12126+K12126+K12126+K12126+K13413+K13413+K13413+K13413+K13413+K13415+K13415+K13415+K13415+K13415+K13415+K13415+K13415+K13415+K13415+K13415+K13415+K13416+K13422+K13422+K13422+K13422+K13422+K13422+K13422+K13422+K13422+K13422+K13422+K13464+K13464+K13464+K13464+K13946+K13946+K13946+K13946+K13946+K14431+K14431+K14431+K14431+K14431+K14432+K14484+K14484+K14484+K14484+K14484+K14484+K14484+…
Biosynthesis of secondary metabolites	ko01110	816 out of 2973 27.4470232088799%	3644 out of 15410 23.6469824789098%	4.7331e-08	6.48435e-06	gene:MD06G1241000;gene:MD00G1141700;gene:MD07G1026300;gene:MD12G1082400;gene:MD17G1020700;gene:MD10G1143400;gene:MD02G1129900;gene:MD03G1029800;gene:MD03G1029900;gene:MD11G1035000;gene:MD15G1390200;gene:MD15G1390400;gene:MD05G1112700;gene:MD10G1115300;gene:MD03G1285700;gene:MD09G1029200;gene:MD12G1171600;gene:MD17G1031300;gene:MD06G1098700;gene:MD12G1016000;gene:MD14G1014200;gene:MD17G1231900;gen…	K00001+K00002+K00006+K00006+K00006+K00021+K00025+K00025+K00025+K00025+K00025+K00025+K00026+K00026+K00031+K00031+K00031+K00031+K00033+K00052+K00052+K00053+K00058+K00059+K00059+K00059+K00059+K00083+K00083+K00083+K00083+K00111+K00121+K00128+K00128+K00128+K00128+K00128+K00128+K00133+K00133+K00133+K00133+K00134+K00134+K00134+K00134+K00145+K00145+K00145+K00145+K00162+K00208+K00208+K00208+K00218+K00224+…
Photosynthesis	ko00195	50 out of 2973 1.68180289270098%	131 out of 15410 0.850097339390007%	3.61874e-07	4.95768e-05	gene:MD08G1060700;gene:MD15G1126100;gene:MD11G1295200;gene:MD10G1043200;gene:MD17G1003000;gene:MD11G1295300;gene:MD05G1346800;gene:MD05G1347200;gene:MD05G1347300;gene:MD10G1321500;gene:MD09G1098300;gene:MD17G1086300;gene:MD08G1007200;gene:MD15G1006300;gene:MD08G1236800;gene:MD02G1130800;gene:MD05G1273100;gene:MD15G1244500;gene:MD13G1191300;gene:MD16G1191400;gene:MD05G1183900;gene:MD05G1259200;gen…	K02109+K02109+K02112+K02113+K02113+K02114+K02115+K02115+K02115+K02115+K02636+K02636+K02638+K02638+K02639+K02641+K02641+K02641+K02692+K02692+K02693+K02694+K02695+K02695+K02695+K02698+K02699+K02699+K02701+K02701+K02716+K02716+K02717+K02717+K02721+K02721+K02723+K02723+K02723+K03541+K08901+K08901+K08901+K08901+K08901+K08901+K08903+K08905+K14332+K14332
Galactose metabolism	ko00052	70 out of 2973 2.35452404978137%	206 out of 15410 1.33679428942245%	3.97977e-07	5.45228e-05	gene:MD02G1264600;gene:MD00G1135600;gene:MD01G1037400;gene:MD01G1177300;gene:MD05G1363600;gene:MD06G1132900;gene:MD07G1248800;gene:MD07G1248900;gene:MD07G1249000;gene:MD08G1109700;gene:MD15G1379500;gene:MD17G1180700;gene:MD17G1180800;gene:MD09G1278300;gene:MD17G1271300;gene:MD05G1267600;gene:MD02G1287500;gene:MD07G1131600;gene:MD07G1254500;gene:MD08G1225500;gene:MD09G1013500;gene:MD09G1249600;gen…	K00011+K00850+K00850+K00850+K00850+K00850+K00850+K00850+K00850+K00850+K00850+K00850+K00850+K00963+K00963+K01187+K01190+K01193+K01193+K01193+K01193+K01193+K01193+K01193+K01784+K01784+K01785+K01835+K01835+K06611+K06617+K06617+K06617+K06617+K06617+K06617+K06617+K06617+K06617+K06617+K06617+K06617+K06617+K06617+K07407+K07407+K07407+K07407+K07407+K07407+K07407+K07407+K12309+K12309+K12309+K12309+K12309+…
Plant-pathogen interaction	ko04626	262 out of 2973 8.81264715775311%	1034 out of 15410 6.70992861778066%	4.66278e-07	6.38801e-05	gene:MD03G1238400;gene:MD03G1257100;gene:MD07G1022200;gene:MD08G1191700;gene:MD09G1052700;gene:MD15G1357800;gene:MD15G1380500;gene:MD16G1152300;gene:MD11G1290900;gene:MD01G1208700;gene:MD07G1279100;gene:MD07G1279200;gene:MD12G1043000;gene:MD14G1041900;gene:MD17G1251100;gene:MD01G1116700;gene:MD01G1217100;gene:MD01G1217300;gene:MD01G1217400;gene:MD01G1217500;gene:MD01G1221800;gene:MD02G1078400;gen…	K02183+K02183+K02183+K02183+K02183+K02183+K02183+K02183+K02358+K04079+K04079+K04079+K04079+K04079+K04079+K05391+K05391+K05391+K05391+K05391+K05391+K05391+K05391+K05391+K05391+K05391+K05391+K05391+K05391+K05391+K05391+K05391+K05391+K05391+K05391+K09487+K09487+K09487+K09487+K13412+K13412+K13412+K13412+K13412+K13412+K13412+K13412+K13412+K13413+K13413+K13413+K13413+K13413+K13414+K13414+K13414+K13414+…
Glycolysis / Gluconeogenesis	ko00010	99 out of 2973 3.32996972754793%	325 out of 15410 2.10902011680727%	7.41414e-07	0.000101574	gene:MD06G1241000;gene:MD00G1141700;gene:MD07G1090400;gene:MD00G1029200;gene:MD13G1090600;gene:MD13G1090800;gene:MD15G1137200;gene:MD15G1250400;gene:MD16G1167600;gene:MD02G1009300;gene:MD15G1154800;gene:MD05G1234400;gene:MD06G1148800;gene:MD10G1210900;gene:MD13G1111300;gene:MD13G1125300;gene:MD13G1147400;gene:MD16G1145800;gene:MD15G1203900;gene:MD00G1135600;gene:MD01G1037400;gene:MD01G1177300;gen…	K00001+K00002+K00121+K00128+K00128+K00128+K00128+K00128+K00128+K00131+K00131+K00134+K00134+K00134+K00134+K00162+K00382+K00382+K00627+K00850+K00850+K00850+K00850+K00850+K00850+K00850+K00850+K00850+K00850+K00850+K00850+K00873+K00873+K00873+K00873+K00873+K00873+K00873+K00895+K00895+K00895+K00895+K00927+K00927+K00927+K00927+K00927+K01568+K01568+K01568+K01610+K01610+K01610+K01623+K01623+K01623+K01623+…
Metabolic pathways	ko01100	1393 out of 2973 46.8550285906492%	6632 out of 15410 43.0369889682025%	1.6655e-06	0.000228174	gene:MD06G1241000;gene:MD00G1141700;gene:MD01G1110100;gene:MD01G1195000;gene:MD01G1195100;gene:MD01G1195200;gene:MD01G1195300;gene:MD07G1262100;gene:MD02G1264600;gene:MD14G1209700;gene:MD02G1065900;gene:MD08G1185900;gene:MD08G1186000;gene:MD15G1372200;gene:MD15G1372400;gene:MD15G1425100;gene:MD10G1143400;gene:MD02G1129900;gene:MD03G1029800;gene:MD03G1029900;gene:MD11G1035000;gene:MD15G1390200;gen…	K00001+K00002+K00008+K00008+K00008+K00008+K00008+K00008+K00011+K00012+K00020+K00020+K00020+K00020+K00020+K00020+K00021+K00025+K00025+K00025+K00025+K00025+K00025+K00026+K00026+K00028+K00028+K00028+K00028+K00029+K00029+K00031+K00031+K00031+K00031+K00033+K00052+K00052+K00053+K00058+K00059+K00059+K00059+K00059+K00083+K00083+K00083+K00083+K00103+K00108+K00109+K00109+K00121+K00122+K00128+K00128+K00128+…
MAPK signaling pathway - plant	ko04016	150 out of 2973 5.04540867810293%	572 out of 15410 3.71187540558079%	2.25459e-05	0.00308879	gene:MD06G1107800;gene:MD07G1110200;gene:MD03G1238400;gene:MD03G1257100;gene:MD07G1022200;gene:MD08G1191700;gene:MD09G1052700;gene:MD15G1357800;gene:MD15G1380500;gene:MD16G1152300;gene:MD01G1196400;gene:MD06G1009000;gene:MD11G1022500;gene:MD03G1061600;gene:MD03G1242600;gene:MD04G1229700;gene:MD10G1242600;gene:MD12G1246800;gene:MD05G1002400;gene:MD07G1244700;gene:MD15G1103600;gene:MD15G1419300;gen…	K00940+K00940+K02183+K02183+K02183+K02183+K02183+K02183+K02183+K02183+K03781+K03781+K03781+K13413+K13413+K13413+K13413+K13413+K13414+K13414+K13414+K13414+K13414+K13414+K13416+K13420+K13420+K13420+K13420+K13420+K13420+K13420+K13420+K13420+K13420+K13420+K13420+K13420+K13420+K13420+K13420+K13420+K13420+K13420+K13420+K13420+K13420+K13420+K13420+K13420+K13420+K13420+K13420+K13422+K13422+K13422+K13422+…
Glyoxylate and dicarboxylate metabolism	ko00630	58 out of 2973 1.95089135553313%	180 out of 15410 1.16807268007787%	2.34737e-05	0.00321589	gene:MD02G1129900;gene:MD03G1029800;gene:MD03G1029900;gene:MD11G1035000;gene:MD15G1390200;gene:MD15G1390400;gene:MD05G1112700;gene:MD10G1115300;gene:MD17G1034800;gene:MD08G1061400;gene:MD08G1061500;gene:MD15G1060200;gene:MD14G1087500;gene:MD13G1147400;gene:MD16G1145800;gene:MD01G1044100;gene:MD10G1009100;gene:MD15G1307200;gene:MD05G1348800;gene:MD10G1323700;gene:MD00G1015600;gene:MD00G1015700;gen…	K00025+K00025+K00025+K00025+K00025+K00025+K00026+K00026+K00122+K00281+K00281+K00281+K00284+K00382+K00382+K00600+K00600+K00600+K00605+K00605+K01455+K01455+K01455+K01569+K01602+K01602+K01638+K01681+K01681+K01681+K01681+K01915+K01915+K01915+K01915+K01915+K01915+K02437+K02437+K02437+K02437+K03781+K03781+K03781+K11517+K11517+K11517+K11517+K11517+K14272+K14272+K15893+K15918+K19269+K19269+K22133+K22133+…
Fructose and mannose metabolism	ko00051	59 out of 2973 1.98452741338715%	195 out of 15410 1.26541207008436%	0.000148158	0.0202977	gene:MD01G1110100;gene:MD01G1195000;gene:MD01G1195100;gene:MD01G1195200;gene:MD01G1195300;gene:MD07G1262100;gene:MD02G1264600;gene:MD04G1042400;gene:MD10G1190800;gene:MD13G1060100;gene:MD17G1257700;gene:MD00G1135600;gene:MD01G1037400;gene:MD01G1177300;gene:MD05G1363600;gene:MD06G1132900;gene:MD07G1248800;gene:MD07G1248900;gene:MD07G1249000;gene:MD08G1109700;gene:MD15G1379500;gene:MD17G1180700;gen…	K00008+K00008+K00008+K00008+K00008+K00008+K00011+K00847+K00847+K00847+K00847+K00850+K00850+K00850+K00850+K00850+K00850+K00850+K00850+K00850+K00850+K00850+K00850+K00895+K00895+K00895+K00895+K00966+K00966+K01623+K01623+K01623+K01623+K01624+K01624+K01624+K01803+K01803+K01803+K01803+K01803+K01803+K01803+K01805+K01805+K01809+K01809+K01840+K01840+K03841+K03841+K03841+K03841+K03841+K03841+K03841+K17497+…
Nitrogen metabolism	ko00910	29 out of 2973 0.975445677766566%	79 out of 15410 0.512654120700844%	0.000218398	0.0299206	gene:MD01G1174400;gene:MD04G1055700;gene:MD12G1003600;gene:MD13G1107100;gene:MD14G1002500;gene:MD15G1033000;gene:MD07G1290500;gene:MD14G1087500;gene:MD05G1081500;gene:MD00G1015600;gene:MD00G1015700;gene:MD15G1294800;gene:MD05G1047300;gene:MD09G1032400;gene:MD10G1054100;gene:MD13G1092500;gene:MD17G1034000;gene:MD00G1067900;gene:MD12G1024600;gene:MD09G1270600;gene:MD13G1006600;gene:MD13G1180400;gen…	K00261+K00261+K00261+K00261+K00261+K00261+K00264+K00284+K00366+K01455+K01455+K01455+K01673+K01673+K01673+K01673+K01673+K01674+K01674+K01915+K01915+K01915+K01915+K01915+K01915+K02575+K02575+K10534+K10534
Sulfur metabolism	ko00920	29 out of 2973 0.975445677766566%	86 out of 15410 0.558079169370539%	0.00108909	0.149205	gene:MD16G1118100;gene:MD03G1173800;gene:MD11G1202100;gene:MD13G1130000;gene:MD02G1185300;gene:MD10G1105800;gene:MD15G1297000;gene:MD15G1430000;gene:MD10G1301100;gene:MD10G1304400;gene:MD10G1304500;gene:MD03G1184200;gene:MD04G1218200;gene:MD04G1218500;gene:MD06G1007300;gene:MD12G1013800;gene:MD16G1194200;gene:MD09G1054200;gene:MD17G1051900;gene:MD03G1198900;gene:MD05G1348200;gene:MD10G1323000;gen…	K00387+K00392+K00640+K00641+K00860+K00860+K00860+K00860+K01082+K01082+K01082+K01738+K01738+K01738+K01738+K01738+K01738+K01739+K01739+K05907+K05907+K05907+K05907+K13034+K13034+K13811+K13811+K17285+K22966
Pentose phosphate pathway	ko00030	42 out of 2973 1.41271442986882%	139 out of 15410 0.902011680726801%	0.00128312	0.175788	gene:MD06G1098700;gene:MD02G1009300;gene:MD15G1154800;gene:MD02G1207200;gene:MD16G1141700;gene:MD00G1135600;gene:MD01G1037400;gene:MD01G1177300;gene:MD05G1363600;gene:MD06G1132900;gene:MD07G1248800;gene:MD07G1248900;gene:MD07G1249000;gene:MD08G1109700;gene:MD15G1379500;gene:MD17G1180700;gene:MD17G1180800;gene:MD03G1166500;gene:MD05G1025700;gene:MD05G1354900;gene:MD09G1112800;gene:MD13G1060200;gen…	K00033+K00131+K00131+K00615+K00616+K00850+K00850+K00850+K00850+K00850+K00850+K00850+K00850+K00850+K00850+K00850+K00850+K00895+K00895+K00895+K00895+K01057+K01623+K01623+K01623+K01623+K01624+K01624+K01624+K01807+K01807+K01807+K01807+K01835+K01835+K03841+K03841+K03841+K03841+K03841+K03841+K03841
alpha-Linolenic acid metabolism	ko00592	51 out of 2973 1.71543895055499%	180 out of 15410 1.16807268007787%	0.00203283	0.278498	gene:MD05G1166800;gene:MD05G1167400;gene:MD05G1167600;gene:MD05G1168200;gene:MD05G1168400;gene:MD04G1122100;gene:MD04G1155700;gene:MD11G1071500;gene:MD11G1283400;gene:MD12G1138700;gene:MD13G1127300;gene:MD05G1339500;gene:MD07G1003900;gene:MD09G1180900;gene:MD13G1113800;gene:MD16G1113200;gene:MD02G1158600;gene:MD08G1038600;gene:MD00G1142600;gene:MD08G1216100;gene:MD12G1067300;gene:MD15G1216200;gen…	K00224+K00224+K00224+K00224+K00224+K00232+K00232+K00232+K00232+K00232+K00232+K00454+K00454+K00454+K00454+K00454+K01723+K01723+K05894+K05894+K05894+K05894+K05894+K05894+K05894+K05894+K05894+K05894+K07513+K07513+K08241+K10525+K10527+K10527+K10527+K10527+K10528+K10528+K10529+K16818+K16818+K16818+K16818+K18857+K18857+K18857+K18857+K18857+K18857+K18857+K18857
Alanine, aspartate and glutamate metabolism	ko00250	37 out of 2973 1.24453414059872%	122 out of 15410 0.791693705386113%	0.00224558	0.307644	gene:MD01G1174400;gene:MD04G1055700;gene:MD12G1003600;gene:MD13G1107100;gene:MD14G1002500;gene:MD15G1033000;gene:MD07G1290500;gene:MD09G1032700;gene:MD17G1034300;gene:MD10G1061900;gene:MD04G1170100;gene:MD14G1242700;gene:MD09G1270600;gene:MD13G1006600;gene:MD13G1180400;gene:MD14G1238700;gene:MD16G1181300;gene:MD17G1268700;gene:MD14G1159300;gene:MD00G1095400;gene:MD03G1066000;gene:MD03G1224100;gen…	K00261+K00261+K00261+K00261+K00261+K00261+K00264+K00278+K00278+K00764+K00827+K01580+K01915+K01915+K01915+K01915+K01915+K01915+K01940+K01953+K01953+K01953+K01953+K01953+K01953+K01956+K01956+K13051+K13051+K13051+K13051+K14272+K14272+K14454+K14454+K14454+K16871
Biosynthesis of amino acids	ko01230	151 out of 2973 5.07904473595695%	640 out of 15410 4.15314730694354%	0.00338533	0.46379	gene:MD03G1285700;gene:MD09G1029200;gene:MD12G1171600;gene:MD17G1031300;gene:MD12G1016000;gene:MD14G1014200;gene:MD17G1231900;gene:MD17G1143900;gene:MD06G1129400;gene:MD13G1019700;gene:MD13G1131200;gene:MD16G1141400;gene:MD05G1234400;gene:MD06G1148800;gene:MD10G1210900;gene:MD13G1111300;gene:MD00G1191600;gene:MD09G1171500;gene:MD11G1004600;gene:MD17G1265600;gene:MD07G1290500;gene:MD12G1094200;gen…	K00031+K00031+K00031+K00031+K00052+K00052+K00053+K00058+K00133+K00133+K00133+K00133+K00134+K00134+K00134+K00134+K00145+K00145+K00145+K00145+K00264+K00286+K00549+K00549+K00549+K00549+K00549+K00549+K00600+K00600+K00600+K00615+K00616+K00640+K00641+K00789+K00789+K00789+K00789+K00815+K00815+K00818+K00826+K00850+K00850+K00850+K00850+K00850+K00850+K00850+K00850+K00850+K00850+K00850+K00850+K00872+K00873+…
Sesquiterpenoid and triterpenoid biosynthesis	ko00909	28 out of 2973 0.941809619912546%	90 out of 15410 0.584036340038936%	0.00491367	0.673172	gene:MD05G1112000;gene:MD08G1076800;gene:MD15G1064100;gene:MD15G1301500;gene:MD05G1056800;gene:MD10G1064900;gene:MD05G1334800;gene:MD05G1335100;gene:MD10G1309900;gene:MD10G1310500;gene:MD10G1310600;gene:MD07G1269200;gene:MD09G1015800;gene:MD11G1236200;gene:MD12G1163000;gene:MD12G1163400;gene:MD12G1163600;gene:MD12G1163700;gene:MD12G1163800;gene:MD17G1016100;gene:MD09G1167700;gene:MD09G1168200;gen…	K00511+K00511+K00511+K00511+K00801+K00801+K14175+K14175+K14175+K14175+K14175+K15803+K15803+K15803+K15803+K15803+K15803+K15803+K15803+K15803+K15813+K15813+K15813+K15813+K15813+K15813+K15813+K15813
Tyrosine metabolism	ko00350	38 out of 2973 1.27817019845274%	132 out of 15410 0.856586632057106%	0.00529885	0.725942	gene:MD06G1241000;gene:MD07G1090400;gene:MD13G1102300;gene:MD13G1102400;gene:MD05G1318900;gene:MD05G1319400;gene:MD05G1319500;gene:MD05G1319800;gene:MD05G1320500;gene:MD05G1320800;gene:MD10G1298500;gene:MD10G1298700;gene:MD10G1299100;gene:MD10G1299400;gene:MD03G1237300;gene:MD03G1237500;gene:MD09G1148400;gene:MD17G1134800;gene:MD03G1234800;gene:MD11G1255300;gene:MD03G1079600;gene:MD10G1175100;gen…	K00001+K00121+K00276+K00276+K00422+K00422+K00422+K00422+K00422+K00422+K00422+K00422+K00422+K00422+K00451+K00451+K00457+K00457+K00815+K00815+K01593+K01593+K01800+K01800+K01800+K07253+K14454+K14454+K14454+K18606+K18857+K18857+K18857+K18857+K18857+K18857+K18857+K18857
Fatty acid degradation	ko00071	41 out of 2973 1.3790783720148%	148 out of 15410 0.960415314730694%	0.00798489	1	gene:MD06G1241000;gene:MD07G1090400;gene:MD00G1029200;gene:MD13G1090600;gene:MD13G1090800;gene:MD15G1137200;gene:MD15G1250400;gene:MD16G1167600;gene:MD04G1122100;gene:MD04G1155700;gene:MD11G1071500;gene:MD11G1283400;gene:MD12G1138700;gene:MD13G1127300;gene:MD09G1286100;gene:MD15G1349800;gene:MD17G1118500;gene:MD17G1118600;gene:MD03G1225000;gene:MD11G1274100;gene:MD06G1074100;gene:MD10G1167800;gen…	K00001+K00121+K00128+K00128+K00128+K00128+K00128+K00128+K00232+K00232+K00232+K00232+K00232+K00232+K01897+K01897+K01897+K01897+K07425+K07425+K07513+K07513+K07517+K07517+K10527+K10527+K10527+K10527+K14085+K14085+K18857+K18857+K18857+K18857+K18857+K18857+K18857+K18857+K20495+K20495+K20495
Arginine biosynthesis	ko00220	30 out of 2973 1.00908173562059%	103 out of 15410 0.668397144711226%	0.0103182	1	gene:MD00G1191600;gene:MD09G1171500;gene:MD11G1004600;gene:MD17G1265600;gene:MD01G1174400;gene:MD04G1055700;gene:MD12G1003600;gene:MD13G1107100;gene:MD14G1002500;gene:MD15G1033000;gene:MD17G1219100;gene:MD06G1087200;gene:MD06G1033100;gene:MD02G1206500;gene:MD02G1206600;gene:MD02G1206800;gene:MD09G1270600;gene:MD13G1006600;gene:MD13G1180400;gene:MD14G1238700;gene:MD16G1181300;gene:MD17G1268700;gen…	K00145+K00145+K00145+K00145+K00261+K00261+K00261+K00261+K00261+K00261+K00818+K01427+K01438+K01476+K01476+K01476+K01915+K01915+K01915+K01915+K01915+K01915+K01940+K14272+K14272+K14454+K14454+K14454+K14677+K14677
Circadian rhythm - plant	ko04712	49 out of 2973 1.64816683484696%	188 out of 15410 1.21998702141467%	0.0136101	1	gene:MD00G1132100;gene:MD04G1003000;gene:MD04G1003300;gene:MD04G1003400;gene:MD13G1285100;gene:MD02G1307700;gene:MD05G1061800;gene:MD05G1284600;gene:MD10G1263000;gene:MD15G1120000;gene:MD01G1199700;gene:MD10G1328500;gene:MD11G1090000;gene:MD15G1405100;gene:MD15G1405200;gene:MD13G1213600;gene:MD13G1153400;gene:MD10G1034200;gene:MD08G1074200;gene:MD02G1009200;gene:MD04G1224700;gene:MD07G1113200;gen…	K00660+K00660+K00660+K00660+K00660+K03097+K03097+K03097+K03097+K03097+K10143+K10143+K10143+K10143+K10143+K12119+K12121+K12124+K12125+K12126+K12126+K12126+K12126+K12126+K12126+K12127+K12129+K12129+K12129+K12135+K12135+K12135+K12135+K12135+K12135+K12135+K12135+K12135+K12135+K12135+K16221+K16221+K16221+K16221+K16221+K16221+K16222+K16223+K16240
Zeatin biosynthesis	ko00908	31 out of 2973 1.0427177934746%	111 out of 15410 0.720311486048021%	0.0171183	1	gene:MD07G1026600;gene:MD15G1021500;gene:MD17G1076700;gene:MD03G1267900;gene:MD13G1182800;gene:MD06G1013900;gene:MD06G1014000;gene:MD07G1079100;gene:MD12G1104200;gene:MD12G1104300;gene:MD16G1123100;gene:MD00G1121300;gene:MD01G1029200;gene:MD01G1033000;gene:MD08G1185500;gene:MD08G1185700;gene:MD09G1135900;gene:MD09G1136300;gene:MD09G1142300;gene:MD09G1284800;gene:MD11G1245400;gene:MD16G1231100;gen…	K00279+K00279+K10717+K10760+K10760+K13496+K13496+K13496+K13496+K13496+K13496+K23452+K23452+K23452+K23452+K23452+K23452+K23452+K23452+K23452+K23452+K23452+K23452+K23452+K23452+K23452+K23452+K23452+K23452+K23452+K23452
Flavonoid biosynthesis	ko00941	50 out of 2973 1.68180289270098%	195 out of 15410 1.26541207008436%	0.0173575	1	gene:MD02G1132200;gene:MD03G1050900;gene:MD00G1132100;gene:MD04G1003000;gene:MD04G1003300;gene:MD04G1003400;gene:MD13G1285100;gene:MD00G1021400;gene:MD01G1167300;gene:MD03G1252100;gene:MD05G1244500;gene:MD07G1186300;gene:MD07G1233400;gene:MD10G1226100;gene:MD03G1001100;gene:MD04G1154400;gene:MD06G1071600;gene:MD12G1168100;gene:MD07G1247600;gene:MD15G1353800;gene:MD03G1101800;gene:MD06G1201700;gen…	K00475+K00487+K00660+K00660+K00660+K00660+K00660+K01859+K01859+K01859+K01859+K01859+K01859+K01859+K05277+K05277+K05277+K05277+K05278+K05278+K05280+K05280+K08695+K08695+K09754+K09754+K13065+K13065+K13065+K13065+K13065+K13065+K13065+K13065+K13065+K13065+K13065+K13065+K13080+K13080+K13080+K13080+K13082+K13082+K13082+K13082+K22845+K22845+K23179+K23179
Glycine, serine and threonine metabolism	ko00260	38 out of 2973 1.27817019845274%	144 out of 15410 0.934458144062297%	0.0225536	1	gene:MD17G1143900;gene:MD04G1069000;gene:MD06G1129400;gene:MD13G1019700;gene:MD13G1131200;gene:MD16G1141400;gene:MD13G1102300;gene:MD13G1102400;gene:MD08G1061400;gene:MD08G1061500;gene:MD15G1060200;gene:MD15G1106400;gene:MD13G1147400;gene:MD16G1145800;gene:MD01G1044100;gene:MD10G1009100;gene:MD15G1307200;gene:MD05G1348800;gene:MD10G1323700;gene:MD04G1170100;gene:MD10G1142000;gene:MD17G1007300;gen…	K00058+K00108+K00133+K00133+K00133+K00133+K00276+K00276+K00281+K00281+K00281+K00306+K00382+K00382+K00600+K00600+K00600+K00605+K00605+K00827+K00872+K00928+K01834+K01834+K02437+K02437+K02437+K02437+K12524+K12524+K14085+K14085+K14272+K14272+K15634+K15634+K15893+K15918
Sphingolipid metabolism	ko00600	37 out of 2973 1.24453414059872%	141 out of 15410 0.914990266060999%	0.026233	1	gene:MD02G1254800;gene:MD09G1269700;gene:MD11G1011200;gene:MD02G1287500;gene:MD03G1081900;gene:MD03G1082000;gene:MD03G1082100;gene:MD03G1082200;gene:MD09G1064700;gene:MD09G1064900;gene:MD11G1090500;gene:MD13G1185700;gene:MD10G1295900;gene:MD10G1041400;gene:MD05G1324900;gene:MD01G1165300;gene:MD05G1321500;gene:MD05G1321600;gene:MD07G1232600;gene:MD11G1229200;gene:MD13G1098300;gene:MD16G1012500;gen…	K00654+K00654+K00654+K01190+K04628+K04628+K04628+K04628+K04628+K04628+K04628+K04708+K04712+K04713+K04718+K07407+K07407+K07407+K07407+K07407+K07407+K07407+K07407+K12309+K12309+K12309+K12309+K12309+K12309+K12309+K12309+K12309+K12309+K12309+K12309+K12353+K23451
ABC transporters	ko02010	54 out of 2973 1.81634712411705%	218 out of 15410 1.41466580142764%	0.0265389	1	gene:MD02G1010200;gene:MD06G1189700;gene:MD06G1189800;gene:MD14G1196600;gene:MD03G1211200;gene:MD03G1223400;gene:MD04G1092800;gene:MD06G1037400;gene:MD07G1239000;gene:MD08G1010400;gene:MD09G1041500;gene:MD09G1049400;gene:MD09G1290100;gene:MD10G1268300;gene:MD11G1241400;gene:MD11G1272100;gene:MD13G1138600;gene:MD13G1138700;gene:MD13G1138900;gene:MD13G1139000;gene:MD16G1134700;gene:MD16G1135100;gen…	K05643+K05643+K05643+K05643+K05658+K05658+K05658+K05658+K05658+K05658+K05658+K05658+K05658+K05658+K05658+K05658+K05658+K05658+K05658+K05658+K05658+K05658+K05658+K05658+K05658+K05665+K05665+K05665+K05665+K05665+K05665+K05665+K05666+K05666+K05677+K05681+K05681+K05681+K05681+K05681+K05681+K05681+K05681+K05681+K08711+K08712+K08712+K08712+K08712+K08712+K08712+K08712+K08712+K08712
Valine, leucine and isoleucine degradation	ko00280	40 out of 2973 1.34544231416078%	157 out of 15410 1.01881894873459%	0.0337226	1	gene:MD02G1065900;gene:MD08G1185900;gene:MD08G1186000;gene:MD15G1372200;gene:MD15G1372400;gene:MD15G1425100;gene:MD00G1029200;gene:MD13G1090600;gene:MD13G1090800;gene:MD15G1137200;gene:MD15G1250400;gene:MD16G1167600;gene:MD13G1147400;gene:MD16G1145800;gene:MD15G1063000;gene:MD04G1170100;gene:MD03G1164600;gene:MD12G1006700;gene:MD12G1006800;gene:MD11G1280500;gene:MD13G1197700;gene:MD16G1091900;gen…	K00020+K00020+K00020+K00020+K00020+K00020+K00128+K00128+K00128+K00128+K00128+K00128+K00382+K00382+K00826+K00827+K01640+K01640+K01640+K01968+K01968+K01968+K05605+K05605+K05605+K05605+K05605+K05605+K05605+K05605+K05605+K05605+K05605+K05605+K05605+K07513+K07513+K14085+K14085+K18660
Other glycan degradation	ko00511	31 out of 2973 1.0427177934746%	117 out of 15410 0.759247242050616%	0.0347378	1	gene:MD02G1287500;gene:MD06G1131600;gene:MD09G1002800;gene:MD09G1002900;gene:MD01G1188500;gene:MD05G1304000;gene:MD09G1022200;gene:MD13G1098700;gene:MD13G1098900;gene:MD13G1099000;gene:MD15G1348800;gene:MD15G1348900;gene:MD15G1349000;gene:MD01G1158000;gene:MD07G1226700;gene:MD07G1250300;gene:MD08G1232700;gene:MD02G1079200;gene:MD02G1096400;gene:MD02G1137500;gene:MD09G1192300;gene:MD10G1301600;gen…	K01190+K01191+K01191+K01191+K01206+K01206+K01206+K01206+K01206+K01206+K01206+K01206+K01206+K01227+K01227+K01444+K01444+K12309+K12309+K12309+K12309+K12309+K12309+K12309+K12309+K12309+K12309+K12309+K12309+K15923+K15923
Starch and sucrose metabolism	ko00500	128 out of 2973 4.3054154053145%	573 out of 15410 3.71836469824789%	0.0353779	1	gene:MD00G1156200;gene:MD08G1156600;gene:MD13G1056800;gene:MD16G1056200;gene:MD16G1063300;gene:MD16G1123700;gene:MD02G1054500;gene:MD02G1106700;gene:MD15G1223500;gene:MD04G1013500;gene:MD10G1002300;gene:MD10G1002400;gene:MD10G1002500;gene:MD15G1127900;gene:MD08G1002300;gene:MD09G1106100;gene:MD12G1177600;gene:MD12G1178000;gene:MD15G1152000;gene:MD00G1130900;gene:MD01G1218000;gene:MD07G1287700;gen…	K00688+K00688+K00688+K00688+K00688+K00688+K00695+K00695+K00695+K00696+K00696+K00696+K00696+K00696+K00700+K00700+K00700+K00700+K00700+K00703+K00703+K00703+K00703+K00705+K00750+K00847+K00847+K00847+K00847+K00963+K00963+K00975+K00975+K00975+K00975+K00975+K00975+K00975+K00975+K01087+K01087+K01087+K01087+K01087+K01087+K01087+K01087+K01176+K01176+K01176+K01177+K01177+K01177+K01177+K01177+K01177+K01177+…
Flavone and flavonol biosynthesis	ko00944	12 out of 2973 0.403632694248234%	37 out of 15410 0.240103828682674%	0.0403646	1	gene:MD03G1101800;gene:MD06G1201700;gene:MD02G1248100;gene:MD02G1248200;gene:MD02G1248500;gene:MD07G1067600;gene:MD09G1068000;gene:MD09G1080400;gene:MD17G1060500;gene:MD17G1060600;gene:MD10G1287000;gene:MD10G1287100	K05280+K05280+K13080+K13080+K13080+K13080+K13264+K13264+K13264+K13264+K22794+K22794
Glutathione metabolism	ko00480	57 out of 2973 1.91725529767911%	239 out of 15410 1.55094094743673%	0.0456659	1	gene:MD03G1285700;gene:MD09G1029200;gene:MD12G1171600;gene:MD17G1031300;gene:MD06G1098700;gene:MD08G1055100;gene:MD00G1173600;gene:MD04G1104900;gene:MD08G1150400;gene:MD12G1125600;gene:MD15G1242900;gene:MD15G1373900;gene:MD06G1177500;gene:MD00G1136300;gene:MD01G1115000;gene:MD02G1236000;gene:MD02G1236100;gene:MD03G1282700;gene:MD03G1282900;gene:MD05G1209700;gene:MD05G1210100;gene:MD05G1210200;gen…	K00031+K00031+K00031+K00031+K00033+K00432+K00434+K00434+K00434+K00434+K00434+K00434+K00797+K00799+K00799+K00799+K00799+K00799+K00799+K00799+K00799+K00799+K00799+K00799+K00799+K00799+K00799+K00799+K00799+K00799+K00799+K00799+K00799+K00799+K00799+K00799+K00799+K00799+K00799+K01255+K01255+K01255+K01255+K01469+K01469+K01581+K01919+K10808+K10808+K18592+K18592+K21888+K21888+K21888+K21888+K21888+K22596
Phosphatidylinositol signaling system	ko04070	49 out of 2973 1.64816683484696%	202 out of 15410 1.31083711875406%	0.0464647	1	gene:MD07G1050500;gene:MD08G1170300;gene:MD08G1230300;gene:MD15G1357100;gene:MD06G1200300;gene:MD14G1209800;gene:MD17G1085600;gene:MD17G1085700;gene:MD08G1211500;gene:MD00G1076800;gene:MD06G1128700;gene:MD08G1009900;gene:MD10G1044100;gene:MD02G1210300;gene:MD05G1357100;gene:MD08G1201300;gene:MD01G1074400;gene:MD05G1355200;gene:MD07G1143300;gene:MD15G1315100;gene:MD00G1087600;gene:MD17G1043500;gen…	K00889+K00889+K00889+K00889+K00901+K00901+K00901+K00901+K00913+K00915+K00915+K00921+K00921+K00981+K00981+K00999+K01092+K01092+K01092+K01092+K01099+K01099+K02183+K02183+K02183+K02183+K02183+K02183+K02183+K02183+K05857+K05857+K05857+K13024+K13711+K18081+K18081+K18081+K18081+K18081+K20279+K20279+K20279+K20279+K20279+K20279+K20279+K21797+K21797
Glycosphingolipid biosynthesis - globo and isoglobo series	ko00603	9 out of 2973 0.302724520686176%	26 out of 15410 0.168721609344581%	0.0483798	1	gene:MD05G1317900;gene:MD01G1165300;gene:MD05G1321500;gene:MD05G1321600;gene:MD07G1232600;gene:MD11G1229200;gene:MD13G1098300;gene:MD16G1012500;gene:MD16G1012600	K01988+K07407+K07407+K07407+K07407+K07407+K07407+K07407+K07407
Glycerolipid metabolism	ko00561	60 out of 2973 2.01816347124117%	255 out of 15410 1.65476963011032%	0.0521157	1	gene:MD00G1141700;gene:MD02G1264600;gene:MD00G1029200;gene:MD13G1090600;gene:MD13G1090800;gene:MD15G1137200;gene:MD15G1250400;gene:MD16G1167600;gene:MD16G1223900;gene:MD02G1126900;gene:MD03G1198600;gene:MD03G1198800;gene:MD04G1234800;gene:MD09G1174500;gene:MD10G1270700;gene:MD11G1058600;gene:MD11G1154200;gene:MD12G1252500;gene:MD15G1213500;gene:MD16G1152900;gene:MD17G1066900;gene:MD17G1151700;gen…	K00002+K00011+K00128+K00128+K00128+K00128+K00128+K00128+K00655+K00679+K00679+K00679+K00679+K00679+K00679+K00679+K00679+K00679+K00679+K00679+K00679+K00679+K00679+K00901+K00901+K00901+K00901+K01054+K01054+K01054+K01054+K01054+K06116+K06119+K06119+K07407+K07407+K07407+K07407+K07407+K07407+K07407+K07407+K09480+K13506+K13508+K13508+K13508+K13523+K14085+K14085+K14457+K14457+K15918+K18693+K18693+K21362+…
beta-Alanine metabolism	ko00410	33 out of 2973 1.10998990918264%	131 out of 15410 0.850097339390007%	0.0574235	1	gene:MD00G1029200;gene:MD13G1090600;gene:MD13G1090800;gene:MD15G1137200;gene:MD15G1250400;gene:MD16G1167600;gene:MD04G1122100;gene:MD04G1155700;gene:MD11G1071500;gene:MD11G1283400;gene:MD12G1138700;gene:MD13G1127300;gene:MD13G1102300;gene:MD13G1102400;gene:MD14G1242700;gene:MD02G1053000;gene:MD02G1054200;gene:MD02G1054700;gene:MD02G1056400;gene:MD02G1181300;gene:MD02G1181500;gene:MD04G1191000;gen…	K00128+K00128+K00128+K00128+K00128+K00128+K00232+K00232+K00232+K00232+K00232+K00232+K00276+K00276+K01580+K05605+K05605+K05605+K05605+K05605+K05605+K05605+K05605+K05605+K05605+K05605+K05605+K05605+K12259+K12259+K13366+K14085+K14085
Monobactam biosynthesis	ko00261	9 out of 2973 0.302724520686176%	27 out of 15410 0.175210902011681%	0.06057	1	gene:MD06G1129400;gene:MD13G1019700;gene:MD13G1131200;gene:MD16G1141400;gene:MD17G1007300;gene:MD05G1003800;gene:MD10G1004700;gene:MD08G1014800;gene:MD15G1014100	K00133+K00133+K00133+K00133+K00928+K12524+K12524+K13811+K13811
Porphyrin and chlorophyll metabolism	ko00860	36 out of 2973 1.2108980827447%	147 out of 15410 0.953926022063595%	0.0698539	1	gene:MD11G1241700;gene:MD01G1143100;gene:MD01G1143200;gene:MD01G1144100;gene:MD01G1148700;gene:MD07G1208400;gene:MD15G1087100;gene:MD01G1060200;gene:MD06G1084400;gene:MD07G1137500;gene:MD09G1169900;gene:MD15G1426900;gene:MD07G1002800;gene:MD03G1176300;gene:MD09G1118200;gene:MD12G1073700;gene:MD14G1072000;gene:MD06G1131500;gene:MD14G1147900;gene:MD00G1107700;gene:MD00G1107800;gene:MD03G1259000;gen…	K00218+K00699+K00699+K00699+K00699+K00699+K01719+K01772+K01772+K01772+K01845+K02257+K02303+K03403+K03403+K03403+K03403+K03428+K03428+K04035+K04035+K08099+K08099+K08101+K10960+K10960+K13071+K13071+K13071+K13544+K13544+K13600+K13600+K19073+K22013+K22013
Ubiquinone and other terpenoid-quinone biosynthesis	ko00130	30 out of 2973 1.00908173562059%	120 out of 15410 0.778715120051914%	0.0733571	1	gene:MD09G1148400;gene:MD17G1134800;gene:MD03G1050900;gene:MD03G1234800;gene:MD11G1255300;gene:MD00G1033000;gene:MD00G1033100;gene:MD06G1147300;gene:MD07G1309000;gene:MD11G1145900;gene:MD13G1113700;gene:MD13G1257800;gene:MD14G1050700;gene:MD16G1112900;gene:MD06G1188700;gene:MD03G1221800;gene:MD03G1216500;gene:MD10G1309100;gene:MD03G1036000;gene:MD13G1248300;gene:MD08G1115600;gene:MD02G1283400;gen…	K00457+K00457+K00487+K00815+K00815+K01904+K01904+K01904+K01904+K01904+K01904+K01904+K01904+K01904+K02552+K03183+K03809+K03809+K06127+K09833+K09834+K12501+K12501+K12501+K12502+K14759+K14759+K18606+K19222+K23095
Isoquinoline alkaloid biosynthesis	ko00950	29 out of 2973 0.975445677766566%	117 out of 15410 0.759247242050616%	0.0845303	1	gene:MD13G1102300;gene:MD13G1102400;gene:MD05G1318900;gene:MD05G1319400;gene:MD05G1319500;gene:MD05G1319800;gene:MD05G1320500;gene:MD05G1320800;gene:MD10G1298500;gene:MD10G1298700;gene:MD10G1299100;gene:MD10G1299400;gene:MD03G1234800;gene:MD11G1255300;gene:MD03G1079600;gene:MD10G1175100;gene:MD16G1026000;gene:MD10G1257600;gene:MD02G1161500;gene:MD10G1091500;gene:MD15G1096900;gene:MD02G1019600;gen…	K00276+K00276+K00422+K00422+K00422+K00422+K00422+K00422+K00422+K00422+K00422+K00422+K00815+K00815+K01593+K01593+K01742+K13397+K14454+K14454+K14454+K14975+K14975+K14975+K14975+K14976+K14976+K14976+K22097
Limonene and pinene degradation	ko00903	6 out of 2973 0.201816347124117%	17 out of 15410 0.110317975340688%	0.0917228	1	gene:MD00G1029200;gene:MD13G1090600;gene:MD13G1090800;gene:MD15G1137200;gene:MD15G1250400;gene:MD16G1167600	K00128+K00128+K00128+K00128+K00128+K00128
Inositol phosphate metabolism	ko00562	48 out of 2973 1.61453077699294%	207 out of 15410 1.34328358208955%	0.0919185	1	gene:MD15G1201000;gene:MD17G1179500;gene:MD17G1179700;gene:MD07G1050500;gene:MD08G1170300;gene:MD08G1230300;gene:MD15G1357100;gene:MD08G1211500;gene:MD00G1076800;gene:MD06G1128700;gene:MD08G1009900;gene:MD10G1044100;gene:MD08G1201300;gene:MD01G1074400;gene:MD05G1355200;gene:MD07G1143300;gene:MD15G1315100;gene:MD00G1087600;gene:MD17G1043500;gene:MD03G1071800;gene:MD11G1075900;gene:MD12G1164800;gen…	K00469+K00469+K00469+K00889+K00889+K00889+K00889+K00913+K00915+K00915+K00921+K00921+K00999+K01092+K01092+K01092+K01092+K01099+K01099+K01114+K01114+K01765+K01803+K01803+K01803+K01803+K01803+K01803+K01803+K03103+K05857+K05857+K05857+K13711+K18081+K18081+K18081+K18081+K18081+K20279+K20279+K20279+K20279+K20279+K20279+K20279+K21797+K21797
Amino sugar and nucleotide sugar metabolism	ko00520	69 out of 2973 2.32088799192735%	308 out of 15410 1.99870214146658%	0.0943261	1	gene:MD14G1209700;gene:MD14G1010800;gene:MD14G1023000;gene:MD04G1042400;gene:MD10G1190800;gene:MD13G1060100;gene:MD17G1257700;gene:MD09G1278300;gene:MD17G1271300;gene:MD07G1204200;gene:MD14G1187500;gene:MD04G1008300;gene:MD08G1027900;gene:MD09G1133900;gene:MD13G1186100;gene:MD15G1023900;gene:MD16G1186900;gene:MD17G1122400;gene:MD17G1122900;gene:MD01G1213100;gene:MD01G1213300;gene:MD04G1047700;gen…	K00012+K00326+K00621+K00847+K00847+K00847+K00847+K00963+K00963+K00966+K00966+K00975+K00975+K00975+K00975+K00975+K00975+K00975+K00975+K01183+K01183+K01183+K01183+K01183+K01183+K01183+K01183+K01183+K01183+K01183+K01183+K01183+K01784+K01784+K01809+K01809+K01835+K01835+K01840+K01840+K08678+K08678+K08678+K08678+K08678+K08679+K10046+K10046+K12446+K12448+K12448+K12449+K12449+K12449+K12450+K12450+K12451+…
Cysteine and methionine metabolism	ko00270	63 out of 2973 2.11907164480323%	280 out of 15410 1.8170019467878%	0.0990332	1	gene:MD02G1129900;gene:MD03G1029800;gene:MD03G1029900;gene:MD11G1035000;gene:MD15G1390200;gene:MD15G1390400;gene:MD05G1112700;gene:MD10G1115300;gene:MD17G1143900;gene:MD06G1129400;gene:MD13G1019700;gene:MD13G1131200;gene:MD16G1141400;gene:MD03G1021000;gene:MD06G1188400;gene:MD07G1139900;gene:MD09G1006600;gene:MD12G1061300;gene:MD12G1062100;gene:MD03G1010800;gene:MD11G1012600;gene:MD11G1012700;gen…	K00025+K00025+K00025+K00025+K00025+K00025+K00026+K00026+K00058+K00133+K00133+K00133+K00133+K00549+K00549+K00549+K00549+K00549+K00549+K00558+K00558+K00558+K00558+K00558+K00640+K00641+K00789+K00789+K00789+K00789+K00797+K00815+K00815+K00826+K00827+K00928+K01611+K01611+K01611+K01738+K01738+K01738+K01738+K01738+K01738+K01739+K01739+K01761+K01919+K05933+K05933+K05933+K08967+K08967+K12524+K12524+K13034+…
Ascorbate and aldarate metabolism	ko00053	36 out of 2973 1.2108980827447%	152 out of 15410 0.986372485399092%	0.103012	1	gene:MD14G1209700;gene:MD01G1087800;gene:MD00G1029200;gene:MD13G1090600;gene:MD13G1090800;gene:MD15G1137200;gene:MD15G1250400;gene:MD16G1167600;gene:MD02G1023100;gene:MD11G1182500;gene:MD00G1173600;gene:MD04G1104900;gene:MD08G1150400;gene:MD12G1125600;gene:MD15G1242900;gene:MD15G1373900;gene:MD15G1201000;gene:MD17G1179500;gene:MD17G1179700;gene:MD01G1143100;gene:MD01G1143200;gene:MD01G1144100;gen…	K00012+K00103+K00128+K00128+K00128+K00128+K00128+K00128+K00423+K00423+K00434+K00434+K00434+K00434+K00434+K00434+K00469+K00469+K00469+K00699+K00699+K00699+K00699+K00699+K08232+K10046+K10046+K14085+K14085+K16190+K17744+K21888+K21888+K21888+K21888+K21888
Non-homologous end-joining	ko03450	4 out of 2973 0.134544231416078%	10 out of 15410 0.0648929266709929%	0.108678	1	gene:MD16G1086600;gene:MD16G1086700;gene:MD03G1218100;gene:MD13G1278700	K03512+K03512+K10865+K10884
Arginine and proline metabolism	ko00330	33 out of 2973 1.10998990918264%	140 out of 15410 0.9085009733939%	0.12014	1	gene:MD00G1029200;gene:MD13G1090600;gene:MD13G1090800;gene:MD15G1137200;gene:MD15G1250400;gene:MD16G1167600;gene:MD12G1094200;gene:MD17G1070700;gene:MD17G1206300;gene:MD06G1177500;gene:MD05G1281300;gene:MD00G1076700;gene:MD05G1044300;gene:MD10G1051400;gene:MD10G1120200;gene:MD15G1314400;gene:MD02G1206500;gene:MD02G1206600;gene:MD02G1206800;gene:MD05G1036600;gene:MD13G1052600;gene:MD13G1178800;gen…	K00128+K00128+K00128+K00128+K00128+K00128+K00286+K00318+K00318+K00797+K00819+K01426+K01426+K01426+K01426+K01426+K01476+K01476+K01476+K01581+K01611+K01611+K01611+K12259+K12259+K12657+K12657+K13366+K14085+K14085+K14454+K14454+K14454
Fatty acid elongation	ko00062	23 out of 2973 0.773629330642449%	94 out of 15410 0.609993510707333%	0.127519	1	gene:MD07G1206300;gene:MD13G1107000;gene:MD16G1107400;gene:MD07G1060000;gene:MD03G1100000;gene:MD15G1313000;gene:MD01G1087400;gene:MD02G1145800;gene:MD03G1102500;gene:MD08G1030400;gene:MD08G1046600;gene:MD09G1288900;gene:MD09G1292300;gene:MD10G1074400;gene:MD10G1075200;gene:MD11G1116500;gene:MD13G1203100;gene:MD15G1025600;gene:MD15G1027000;gene:MD15G1260000;gene:MD15G1365400;gene:MD16G1218100;gen…	K01068+K10251+K10251+K10258+K10703+K10703+K15397+K15397+K15397+K15397+K15397+K15397+K15397+K15397+K15397+K15397+K15397+K15397+K15397+K15397+K15397+K15397+K15397
Glycosaminoglycan degradation	ko00531	17 out of 2973 0.571812983518332%	69 out of 15410 0.447761194029851%	0.164132	1	gene:MD03G1072800;gene:MD06G1199600;gene:MD04G1200000;gene:MD05G1122500;gene:MD13G1134700;gene:MD02G1079200;gene:MD02G1096400;gene:MD02G1137500;gene:MD09G1192300;gene:MD10G1301600;gene:MD13G1013000;gene:MD13G1126600;gene:MD15G1021100;gene:MD15G1136400;gene:MD15G1136500;gene:MD15G1323400;gene:MD16G1009600	K07964+K07964+K10532+K10532+K10532+K12309+K12309+K12309+K12309+K12309+K12309+K12309+K12309+K12309+K12309+K12309+K12309
2-Oxocarboxylic acid metabolism	ko01210	38 out of 2973 1.27817019845274%	169 out of 15410 1.09669046073978%	0.168124	1	gene:MD03G1285700;gene:MD09G1029200;gene:MD12G1171600;gene:MD17G1031300;gene:MD12G1016000;gene:MD14G1014200;gene:MD17G1231900;gene:MD06G1129400;gene:MD13G1019700;gene:MD13G1131200;gene:MD16G1141400;gene:MD00G1191600;gene:MD09G1171500;gene:MD11G1004600;gene:MD17G1265600;gene:MD17G1219100;gene:MD15G1063000;gene:MD17G1007300;gene:MD06G1033100;gene:MD11G1275800;gene:MD11G1276000;gene:MD02G1002700;gen…	K00031+K00031+K00031+K00031+K00052+K00052+K00053+K00133+K00133+K00133+K00133+K00145+K00145+K00145+K00145+K00818+K00826+K00928+K01438+K01652+K01652+K01653+K01653+K01653+K01681+K01681+K01681+K01681+K01687+K01703+K11820+K14272+K14272+K14454+K14454+K14454+K14677+K14677
Brassinosteroid biosynthesis	ko00905	14 out of 2973 0.470904809956273%	56 out of 15410 0.36340038935756%	0.178416	1	gene:MD15G1263900;gene:MD01G1152100;gene:MD07G1220800;gene:MD17G1064800;gene:MD02G1137700;gene:MD05G1084400;gene:MD06G1146000;gene:MD06G1146700;gene:MD13G1031000;gene:MD13G1033900;gene:MD16G1056700;gene:MD16G1058000;gene:MD02G1092500;gene:MD17G1167200	K09587+K09588+K09588+K09590+K12637+K15639+K15639+K15639+K15639+K15639+K15639+K15639+K20623+K20623
Tryptophan metabolism	ko00380	40 out of 2973 1.34544231416078%	180 out of 15410 1.16807268007787%	0.181254	1	gene:MD00G1029200;gene:MD13G1090600;gene:MD13G1090800;gene:MD15G1137200;gene:MD15G1250400;gene:MD16G1167600;gene:MD13G1147400;gene:MD16G1145800;gene:MD03G1198100;gene:MD00G1076700;gene:MD05G1044300;gene:MD10G1051400;gene:MD10G1120200;gene:MD15G1314400;gene:MD03G1079600;gene:MD10G1175100;gene:MD01G1196400;gene:MD06G1009000;gene:MD11G1022500;gene:MD00G1036100;gene:MD01G1203800;gene:MD08G1119300;gen…	K00128+K00128+K00128+K00128+K00128+K00128+K00382+K00382+K00658+K01426+K01426+K01426+K01426+K01426+K01593+K01593+K03781+K03781+K03781+K07408+K07408+K11816+K11816+K11816+K11816+K11820+K14085+K14085+K16903+K16903+K22450+K22588+K23947+K23947+K23947+K23947+K23947+K23947+K23947+K23947
C5-Branched dibasic acid metabolism	ko00660	8 out of 2973 0.269088462832156%	29 out of 15410 0.188189487345879%	0.181774	1	gene:MD12G1016000;gene:MD14G1014200;gene:MD11G1275800;gene:MD11G1276000;gene:MD02G1002700;gene:MD10G1275300;gene:MD15G1145900;gene:MD13G1222900	K00052+K00052+K01652+K01652+K01653+K01653+K01653+K01703
Lysine degradation	ko00310	25 out of 2973 0.840901446350488%	110 out of 15410 0.713822193380921%	0.210674	1	gene:MD00G1029200;gene:MD13G1090600;gene:MD13G1090800;gene:MD15G1137200;gene:MD15G1250400;gene:MD16G1167600;gene:MD15G1106400;gene:MD13G1147400;gene:MD16G1145800;gene:MD03G1198100;gene:MD03G1240400;gene:MD14G1101300;gene:MD04G1028600;gene:MD05G1094100;gene:MD05G1238500;gene:MD08G1088800;gene:MD09G1105100;gene:MD10G1216800;gene:MD12G1052000;gene:MD13G1134900;gene:MD15G1073800;gene:MD02G1094300;gen…	K00128+K00128+K00128+K00128+K00128+K00128+K00306+K00382+K00382+K00658+K11420+K11420+K11423+K11426+K11426+K11426+K11426+K11426+K11426+K11426+K11426+K14085+K14085+K14157+K14157
Glycosphingolipid biosynthesis - ganglio series	ko00604	12 out of 2973 0.403632694248234%	49 out of 15410 0.317975340687865%	0.223971	1	gene:MD02G1079200;gene:MD02G1096400;gene:MD02G1137500;gene:MD09G1192300;gene:MD10G1301600;gene:MD13G1013000;gene:MD13G1126600;gene:MD15G1021100;gene:MD15G1136400;gene:MD15G1136500;gene:MD15G1323400;gene:MD16G1009600	K12309+K12309+K12309+K12309+K12309+K12309+K12309+K12309+K12309+K12309+K12309+K12309
Monoterpenoid biosynthesis	ko00902	12 out of 2973 0.403632694248234%	50 out of 15410 0.324464633354964%	0.24647	1	gene:MD01G1052800;gene:MD01G1053100;gene:MD01G1053200;gene:MD04G1099500;gene:MD06G1077500;gene:MD06G1077700;gene:MD08G1185000;gene:MD15G1370900;gene:MD13G1112700;gene:MD13G1115700;gene:MD16G1116100;gene:MD16G1116300	K15095+K15095+K15095+K15095+K15095+K15095+K21374+K21374+K23810+K23810+K23810+K23810
RNA degradation	ko03018	68 out of 2973 2.28725193407333%	328 out of 15410 2.12848799480857%	0.272344	1	gene:MD00G1135600;gene:MD01G1037400;gene:MD01G1177300;gene:MD05G1363600;gene:MD06G1132900;gene:MD07G1248800;gene:MD07G1248900;gene:MD07G1249000;gene:MD08G1109700;gene:MD15G1379500;gene:MD17G1180700;gene:MD17G1180800;gene:MD17G1031200;gene:MD05G1343300;gene:MD09G1023500;gene:MD13G1272400;gene:MD13G1134000;gene:MD14G1218700;gene:MD07G1232500;gene:MD11G1054900;gene:MD11G1244600;gene:MD11G1189800;gen…	K00850+K00850+K00850+K00850+K00850+K00850+K00850+K00850+K00850+K00850+K00850+K00850+K00962+K01148+K01148+K01148+K01689+K01689+K03514+K03514+K03514+K03678+K03679+K03679+K03681+K04043+K04043+K04077+K04077+K04077+K04077+K04077+K04077+K04077+K04077+K04077+K04077+K04077+K04077+K04077+K04077+K04077+K08311+K11600+K11600+K12580+K12581+K12581+K12587+K12587+K12590+K12598+K12598+K12598+K12603+K12608+K12619+…
Benzoxazinoid biosynthesis	ko00402	10 out of 2973 0.336360578540195%	42 out of 15410 0.27255029201817%	0.282787	1	gene:MD03G1032300;gene:MD05G1014200;gene:MD10G1187000;gene:MD13G1210900;gene:MD13G1211900;gene:MD13G1212000;gene:MD14G1028700;gene:MD16G1019900;gene:MD16G1020000;gene:MD16G1214100	K13229+K13229+K13229+K13229+K13229+K13229+K13229+K13229+K13229+K13229
Base excision repair	ko03410	22 out of 2973 0.739993272788429%	101 out of 15410 0.655418559377028%	0.298646	1	gene:MD02G1007800;gene:MD05G1243000;gene:MD10G1218500;gene:MD10G1225100;gene:MD13G1055700;gene:MD16G1054800;gene:MD11G1160700;gene:MD15G1248800;gene:MD16G1086600;gene:MD16G1086700;gene:MD13G1227300;gene:MD15G1244800;gene:MD15G1244900;gene:MD12G1054000;gene:MD13G1039200;gene:MD14G1015300;gene:MD14G1052700;gene:MD15G1037200;gene:MD16G1014800;gene:MD16G1040100;gene:MD03G1142500;gene:MD03G1289400	K01246+K01246+K01246+K01246+K01246+K01246+K02324+K02327+K03512+K03512+K04802+K10772+K10772+K10773+K10773+K10773+K10773+K10773+K10773+K10773+K10798+K10798
Pyruvate metabolism	ko00620	47 out of 2973 1.58089471913892%	226 out of 15410 1.46658014276444%	0.306817	1	gene:MD02G1129900;gene:MD03G1029800;gene:MD03G1029900;gene:MD11G1035000;gene:MD15G1390200;gene:MD15G1390400;gene:MD05G1112700;gene:MD10G1115300;gene:MD01G1052400;gene:MD07G1129000;gene:MD13G1117600;gene:MD15G1005500;gene:MD15G1091000;gene:MD17G1077700;gene:MD00G1029200;gene:MD13G1090600;gene:MD13G1090800;gene:MD15G1137200;gene:MD15G1250400;gene:MD16G1167600;gene:MD13G1125300;gene:MD13G1147400;gen…	K00025+K00025+K00025+K00025+K00025+K00025+K00026+K00026+K00028+K00028+K00028+K00028+K00029+K00029+K00128+K00128+K00128+K00128+K00128+K00128+K00162+K00382+K00382+K00627+K00873+K00873+K00873+K00873+K00873+K00873+K00873+K01006+K01006+K01006+K01595+K01595+K01595+K01610+K01610+K01610+K01638+K01679+K01759+K02160+K14085+K14085+K18881
Biosynthesis of various secondary metabolites - part 2	ko00998	1 out of 2973 0.0336360578540195%	2 out of 15410 0.0129785853341986%	0.348643	1	gene:MD13G1195700	K21568
Carotenoid biosynthesis	ko00906	24 out of 2973 0.807265388496468%	114 out of 15410 0.739779364049319%	0.352129	1	gene:MD09G1146800;gene:MD17G1133400;gene:MD02G1083500;gene:MD08G1243700;gene:MD02G1172400;gene:MD05G1123600;gene:MD06G1049200;gene:MD07G1043700;gene:MD08G1141800;gene:MD10G1042000;gene:MD15G1284500;gene:MD05G1207300;gene:MD05G1282700;gene:MD10G1194200;gene:MD10G1261000;gene:MD16G1090700;gene:MD02G1293600;gene:MD11G1171900;gene:MD11G1297800;gene:MD00G1162900;gene:MD06G1010900;gene:MD11G1168000;gen…	K02291+K02291+K06444+K09835+K09838+K09838+K09838+K09838+K09838+K09838+K09838+K09840+K09840+K09840+K09840+K09840+K09841+K09841+K09841+K09842+K09843+K14593+K15746+K15746
Other types of O-glycan biosynthesis	ko00514	18 out of 2973 0.605449041372351%	85 out of 15410 0.551589876703439%	0.371211	1	gene:MD17G1155100;gene:MD11G1066100;gene:MD06G1079900;gene:MD07G1269900;gene:MD17G1174000;gene:MD01G1138900;gene:MD04G1134500;gene:MD06G1127900;gene:MD07G1203200;gene:MD17G1092000;gene:MD12G1075400;gene:MD09G1018400;gene:MD15G1107200;gene:MD17G1018800;gene:MD02G1284100;gene:MD01G1050900;gene:MD06G1237600;gene:MD16G1285600	K03691+K09667+K13667+K13667+K13667+K13675+K13675+K13675+K13675+K13675+K18134+K20781+K20781+K20781+K20782+K20783+K20784+K20784
Ribosome biogenesis in eukaryotes	ko03008	48 out of 2973 1.61453077699294%	242 out of 15410 1.57040882543803%	0.440678	1	gene:MD17G1275500;gene:MD17G1277400;gene:MD02G1307700;gene:MD05G1061800;gene:MD05G1284600;gene:MD10G1263000;gene:MD15G1120000;gene:MD07G1302900;gene:MD07G1289700;gene:MD07G1087900;gene:MD01G1035500;gene:MD02G1001000;gene:MD07G1185600;gene:MD05G1254500;gene:MD00G1189600;gene:MD05G1045500;gene:MD14G1218300;gene:MD16G1267700;gene:MD16G1267900;gene:MD05G1011000;gene:MD10G1010500;gene:MD11G1172900;gen…	K01164+K01164+K03097+K03097+K03097+K03097+K03097+K03537+K03539+K06943+K07179+K07179+K07936+K11108+K11128+K11128+K11129+K11131+K11131+K12619+K12619+K12619+K14521+K14521+K14525+K14536+K14538+K14546+K14548+K14548+K14548+K14548+K14549+K14554+K14554+K14555+K14556+K14557+K14558+K14559+K14561+K14563+K14563+K14564+K14564+K14570+K14572+K14574
Butanoate metabolism	ko00650	12 out of 2973 0.403632694248234%	59 out of 15410 0.382868267358858%	0.471055	1	gene:MD13G1125500;gene:MD16G1126300;gene:MD14G1242700;gene:MD03G1164600;gene:MD12G1006700;gene:MD12G1006800;gene:MD11G1275800;gene:MD11G1276000;gene:MD02G1002700;gene:MD10G1275300;gene:MD15G1145900;gene:MD09G1139200	K00109+K00109+K01580+K01640+K01640+K01640+K01652+K01652+K01653+K01653+K01653+K16871
Polyketide sugar unit biosynthesis	ko00523	1 out of 2973 0.0336360578540195%	3 out of 15410 0.0194678780012979%	0.474323	1	gene:MD04G1069500	K12451
Valine, leucine and isoleucine biosynthesis	ko00290	11 out of 2973 0.369996636394215%	55 out of 15410 0.356911096690461%	0.501068	1	gene:MD12G1016000;gene:MD14G1014200;gene:MD17G1231900;gene:MD15G1063000;gene:MD11G1275800;gene:MD11G1276000;gene:MD02G1002700;gene:MD10G1275300;gene:MD15G1145900;gene:MD04G1003600;gene:MD13G1222900	K00052+K00052+K00053+K00826+K01652+K01652+K01653+K01653+K01653+K01687+K01703
Citrate cycle (TCA cycle)	ko00020	31 out of 2973 1.0427177934746%	160 out of 15410 1.03828682673589%	0.521504	1	gene:MD02G1129900;gene:MD03G1029800;gene:MD03G1029900;gene:MD11G1035000;gene:MD15G1390200;gene:MD15G1390400;gene:MD05G1112700;gene:MD10G1115300;gene:MD03G1285700;gene:MD09G1029200;gene:MD12G1171600;gene:MD17G1031300;gene:MD13G1125300;gene:MD09G1019100;gene:MD13G1147400;gene:MD16G1145800;gene:MD15G1203900;gene:MD03G1198100;gene:MD01G1046200;gene:MD08G1207000;gene:MD15G1391200;gene:MD05G1220000;gen…	K00025+K00025+K00025+K00025+K00025+K00025+K00026+K00026+K00031+K00031+K00031+K00031+K00162+K00235+K00382+K00382+K00627+K00658+K01610+K01610+K01610+K01648+K01648+K01648+K01648+K01648+K01679+K01681+K01681+K01681+K01681
One carbon pool by folate	ko00670	11 out of 2973 0.369996636394215%	56 out of 15410 0.36340038935756%	0.527208	1	gene:MD03G1284400;gene:MD03G1284500;gene:MD16G1138100;gene:MD02G1001200;gene:MD01G1044100;gene:MD10G1009100;gene:MD15G1307200;gene:MD14G1035300;gene:MD05G1348800;gene:MD10G1323700;gene:MD11G1015100	K00288+K00288+K00288+K00297+K00600+K00600+K00600+K00602+K00605+K00605+K01938
Riboflavin metabolism	ko00740	11 out of 2973 0.369996636394215%	56 out of 15410 0.36340038935756%	0.527208	1	gene:MD04G1091700;gene:MD12G1109700;gene:MD04G1119000;gene:MD07G1189600;gene:MD15G1206200;gene:MD06G1233400;gene:MD16G1013600;gene:MD03G1100600;gene:MD00G1123300;gene:MD00G1176400;gene:MD06G1082600	K00953+K00953+K01513+K01513+K01513+K14379+K14379+K14652+K20884+K20884+K22912
Diterpenoid biosynthesis	ko00904	15 out of 2973 0.504540867810293%	77 out of 15410 0.499675535366645%	0.529244	1	gene:MD11G1208700;gene:MD15G1034400;gene:MD02G1229400;gene:MD06G1187100;gene:MD15G1255100;gene:MD17G1199100;gene:MD03G1066600;gene:MD05G1341000;gene:MD10G1194100;gene:MD10G1314500;gene:MD16G1006700;gene:MD01G1192100;gene:MD05G1169600;gene:MD10G1157900;gene:MD10G1158100	K04120+K04122+K04123+K04123+K04124+K04124+K04125+K04125+K04125+K04125+K04125+K05282+K17961+K17961+K17961
Histidine metabolism	ko00340	10 out of 2973 0.336360578540195%	51 out of 15410 0.330953926022064%	0.533505	1	gene:MD00G1029200;gene:MD13G1090600;gene:MD13G1090800;gene:MD15G1137200;gene:MD15G1250400;gene:MD16G1167600;gene:MD05G1021600;gene:MD03G1104300;gene:MD02G1094300;gene:MD15G1219200	K00128+K00128+K00128+K00128+K00128+K00128+K01590+K11755+K14085+K14085
Pantothenate and CoA biosynthesis	ko00770	16 out of 2973 0.538176925664312%	83 out of 15410 0.538611291369241%	0.545732	1	gene:MD17G1231900;gene:MD15G1063000;gene:MD04G1119000;gene:MD07G1189600;gene:MD15G1206200;gene:MD14G1164500;gene:MD11G1275800;gene:MD11G1276000;gene:MD02G1002700;gene:MD10G1275300;gene:MD15G1145900;gene:MD04G1003600;gene:MD08G1174000;gene:MD15G1360400;gene:MD07G1093400;gene:MD16G1142900	K00053+K00826+K01513+K01513+K01513+K01598+K01652+K01652+K01653+K01653+K01653+K01687+K01922+K01922+K09680+K09680
Thiamine metabolism	ko00730	11 out of 2973 0.369996636394215%	57 out of 15410 0.369889682024659%	0.552892	1	gene:MD02G1012500;gene:MD09G1013900;gene:MD09G1014300;gene:MD11G1305700;gene:MD01G1041300;gene:MD03G1074000;gene:MD16G1155500;gene:MD01G1185300;gene:MD04G1078600;gene:MD05G1188600;gene:MD09G1245500	K00939+K00939+K00939+K00949+K01662+K03147+K20896+K22911+K22911+K22911+K22911
Lysine biosynthesis	ko00300	7 out of 2973 0.235452404978137%	36 out of 15410 0.233614536015574%	0.557674	1	gene:MD06G1129400;gene:MD13G1019700;gene:MD13G1131200;gene:MD16G1141400;gene:MD17G1007300;gene:MD05G1003800;gene:MD10G1004700	K00133+K00133+K00133+K00133+K00928+K12524+K12524
Vitamin B6 metabolism	ko00750	7 out of 2973 0.235452404978137%	36 out of 15410 0.233614536015574%	0.557674	1	gene:MD10G1110200;gene:MD09G1146100;gene:MD09G1211600;gene:MD11G1073500;gene:MD17G1193900;gene:MD03G1113000;gene:MD09G1195300	K00275+K05275+K06215+K06215+K06215+K08681+K13248
Synthesis and degradation of ketone bodies	ko00072	3 out of 2973 0.100908173562059%	15 out of 15410 0.0973393900064893%	0.575066	1	gene:MD03G1164600;gene:MD12G1006700;gene:MD12G1006800	K01640+K01640+K01640
Isoflavonoid biosynthesis	ko00943	10 out of 2973 0.336360578540195%	53 out of 15410 0.343932511356262%	0.58647	1	gene:MD03G1281500;gene:MD15G1289800;gene:MD15G1289900;gene:MD09G1068000;gene:MD09G1080400;gene:MD17G1060500;gene:MD17G1060600;gene:MD08G1231500;gene:MD03G1101300;gene:MD11G1115300	K13260+K13260+K13260+K13264+K13264+K13264+K13264+K13265+K23179+K23179
Propanoate metabolism	ko00640	22 out of 2973 0.739993272788429%	117 out of 15410 0.759247242050616%	0.590785	1	gene:MD04G1122100;gene:MD04G1155700;gene:MD11G1071500;gene:MD11G1283400;gene:MD12G1138700;gene:MD13G1127300;gene:MD13G1147400;gene:MD16G1145800;gene:MD07G1228300;gene:MD02G1053000;gene:MD02G1054200;gene:MD02G1054700;gene:MD02G1056400;gene:MD02G1181300;gene:MD02G1181500;gene:MD04G1191000;gene:MD08G1057200;gene:MD08G1084500;gene:MD12G1203600;gene:MD14G1049700;gene:MD15G1070700;gene:MD17G1136100	K00232+K00232+K00232+K00232+K00232+K00232+K00382+K00382+K02160+K05605+K05605+K05605+K05605+K05605+K05605+K05605+K05605+K05605+K05605+K05605+K05605+K05605
Lipoic acid metabolism	ko00785	2 out of 2973 0.067272115708039%	10 out of 15410 0.0648929266709929%	0.602529	1	gene:MD13G1000200;gene:MD11G1020800	K03644+K03801
Fatty acid metabolism	ko01212	37 out of 2973 1.24453414059872%	198 out of 15410 1.28487994808566%	0.614639	1	gene:MD03G1214200;gene:MD12G1006600;gene:MD16G1111600;gene:MD17G1001600;gene:MD05G1162100;gene:MD12G1059400;gene:MD12G1059500;gene:MD04G1122100;gene:MD04G1155700;gene:MD11G1071500;gene:MD11G1283400;gene:MD12G1138700;gene:MD13G1127300;gene:MD04G1084900;gene:MD09G1286100;gene:MD15G1349800;gene:MD17G1118500;gene:MD17G1118600;gene:MD07G1228300;gene:MD11G1150600;gene:MD06G1074100;gene:MD10G1167800;gen…	K00059+K00059+K00059+K00059+K00208+K00208+K00208+K00232+K00232+K00232+K00232+K00232+K00232+K00648+K01897+K01897+K01897+K01897+K02160+K03921+K07513+K07513+K09458+K10251+K10251+K10256+K10258+K10527+K10527+K10527+K10527+K10703+K10703+K10781+K10781+K10781+K18660
Biotin metabolism	ko00780	8 out of 2973 0.269088462832156%	44 out of 15410 0.285528877352369%	0.634258	1	gene:MD03G1214200;gene:MD12G1006600;gene:MD16G1111600;gene:MD17G1001600;gene:MD05G1162100;gene:MD12G1059400;gene:MD12G1059500;gene:MD15G1342600	K00059+K00059+K00059+K00059+K00208+K00208+K00208+K09458
Arachidonic acid metabolism	ko00590	17 out of 2973 0.571812983518332%	93 out of 15410 0.603504218040234%	0.639312	1	gene:MD08G1055100;gene:MD13G1111900;gene:MD16G1111500;gene:MD08G1010100;gene:MD14G1236600;gene:MD03G1225000;gene:MD11G1274100;gene:MD02G1138600;gene:MD03G1290700;gene:MD09G1251600;gene:MD16G1164900;gene:MD17G1214900;gene:MD17G1243800;gene:MD03G1286200;gene:MD11G1306100;gene:MD12G1028800;gene:MD15G1200700	K00432+K01832+K01832+K05309+K05309+K07425+K07425+K08726+K08726+K08726+K08726+K08726+K08726+K15730+K15730+K18592+K18592
Anthocyanin biosynthesis	ko00942	2 out of 2973 0.067272115708039%	11 out of 15410 0.0713822193380921%	0.656623	1	gene:MD00G1134400;gene:MD16G1266400	K12930+K12930
Phenylalanine metabolism	ko00360	21 out of 2973 0.70635721493441%	116 out of 15410 0.752757949383517%	0.664301	1	gene:MD13G1102300;gene:MD13G1102400;gene:MD09G1148400;gene:MD17G1134800;gene:MD03G1234800;gene:MD11G1255300;gene:MD00G1076700;gene:MD05G1044300;gene:MD10G1051400;gene:MD10G1120200;gene:MD15G1314400;gene:MD03G1079600;gene:MD10G1175100;gene:MD12G1179700;gene:MD03G1121400;gene:MD03G1121500;gene:MD04G1096200;gene:MD02G1161500;gene:MD10G1091500;gene:MD15G1096900;gene:MD09G1209800	K00276+K00276+K00457+K00457+K00815+K00815+K01426+K01426+K01426+K01426+K01426+K01593+K01593+K07253+K10775+K10775+K10775+K14454+K14454+K14454+K18606
Peroxisome	ko04146	54 out of 2973 1.81634712411705%	293 out of 15410 1.90136275146009%	0.670268	1	gene:MD03G1285700;gene:MD09G1029200;gene:MD12G1171600;gene:MD17G1031300;gene:MD04G1122100;gene:MD04G1155700;gene:MD11G1071500;gene:MD11G1283400;gene:MD12G1138700;gene:MD13G1127300;gene:MD15G1106400;gene:MD16G1026600;gene:MD03G1164600;gene:MD12G1006700;gene:MD12G1006800;gene:MD09G1286100;gene:MD15G1349800;gene:MD17G1118500;gene:MD17G1118600;gene:MD01G1196400;gene:MD06G1009000;gene:MD11G1022500;gen…	K00031+K00031+K00031+K00031+K00232+K00232+K00232+K00232+K00232+K00232+K00306+K00477+K01640+K01640+K01640+K01897+K01897+K01897+K01897+K03781+K03781+K03781+K04564+K04565+K05677+K07513+K07513+K08726+K08726+K08726+K08726+K08726+K08726+K11517+K11517+K11517+K11517+K11517+K12663+K12663+K13237+K13341+K13343+K13344+K13347+K13348+K13348+K13352+K13354+K13354+K13354+K13356+K13356+K17879
Terpenoid backbone biosynthesis	ko00900	20 out of 2973 0.67272115708039%	111 out of 15410 0.720311486048021%	0.670944	1	gene:MD10G1143400;gene:MD05G1362500;gene:MD10G1340100;gene:MD11G1036800;gene:MD09G1247700;gene:MD07G1064100;gene:MD01G1041300;gene:MD04G1245100;gene:MD03G1252200;gene:MD11G1273800;gene:MD06G1193900;gene:MD14G1201100;gene:MD02G1118000;gene:MD02G1118200;gene:MD02G1118300;gene:MD10G1078800;gene:MD17G1091300;gene:MD02G1154400;gene:MD05G1280200;gene:MD03G1045100	K00021+K00787+K00787+K00787+K00938+K01597+K01662+K01823+K05356+K05356+K10960+K10960+K11778+K11778+K11778+K11778+K12742+K13789+K14066+K15889
Fatty acid biosynthesis	ko00061	21 out of 2973 0.70635721493441%	117 out of 15410 0.759247242050616%	0.680383	1	gene:MD03G1214200;gene:MD12G1006600;gene:MD16G1111600;gene:MD17G1001600;gene:MD05G1162100;gene:MD12G1059400;gene:MD12G1059500;gene:MD04G1084900;gene:MD09G1286100;gene:MD15G1349800;gene:MD17G1118500;gene:MD17G1118600;gene:MD07G1228300;gene:MD11G1150600;gene:MD15G1342600;gene:MD16G1024000;gene:MD16G1088600;gene:MD17G1106200;gene:MD02G1127500;gene:MD05G1142300;gene:MD09G1208800	K00059+K00059+K00059+K00059+K00208+K00208+K00208+K00648+K01897+K01897+K01897+K01897+K02160+K03921+K09458+K10781+K10781+K10781+K10782+K10782+K18660
Ether lipid metabolism	ko00565	16 out of 2973 0.538176925664312%	90 out of 15410 0.584036340038936%	0.68372	1	gene:MD16G1057500;gene:MD15G1249200;gene:MD03G1071800;gene:MD11G1075900;gene:MD04G1069600;gene:MD04G1197500;gene:MD13G1162600;gene:MD15G1237100;gene:MD17G1209200;gene:MD03G1081900;gene:MD03G1082000;gene:MD03G1082100;gene:MD03G1082200;gene:MD09G1064700;gene:MD09G1064900;gene:MD11G1090500	K00993+K01062+K01114+K01114+K01115+K01115+K01115+K01115+K01115+K04628+K04628+K04628+K04628+K04628+K04628+K04628
Folate biosynthesis	ko00790	10 out of 2973 0.336360578540195%	58 out of 15410 0.376378974691759%	0.70505	1	gene:MD02G1264600;gene:MD05G1169300;gene:MD10G1157600;gene:MD01G1140600;gene:MD01G1109300;gene:MD03G1100600;gene:MD04G1069100;gene:MD08G1039700;gene:MD10G1226500;gene:MD13G1119700	K00011+K01495+K01495+K01930+K13950+K14652+K15631+K15631+K15631+K15631
Biosynthesis of unsaturated fatty acids	ko01040	16 out of 2973 0.538176925664312%	92 out of 15410 0.597014925373134%	0.718409	1	gene:MD04G1122100;gene:MD04G1155700;gene:MD11G1071500;gene:MD11G1283400;gene:MD12G1138700;gene:MD13G1127300;gene:MD07G1206300;gene:MD11G1150600;gene:MD06G1074100;gene:MD10G1167800;gene:MD13G1107000;gene:MD16G1107400;gene:MD14G1058300;gene:MD07G1060000;gene:MD03G1100000;gene:MD15G1313000	K00232+K00232+K00232+K00232+K00232+K00232+K01068+K03921+K07513+K07513+K10251+K10251+K10256+K10258+K10703+K10703
Glycerophospholipid metabolism	ko00564	42 out of 2973 1.41271442986882%	238 out of 15410 1.54445165476963%	0.765291	1	gene:MD07G1026300;gene:MD12G1082400;gene:MD17G1020700;gene:MD01G1103300;gene:MD16G1223900;gene:MD02G1034500;gene:MD15G1175300;gene:MD06G1200300;gene:MD14G1209800;gene:MD17G1085600;gene:MD17G1085700;gene:MD02G1210300;gene:MD05G1357100;gene:MD16G1057500;gene:MD08G1201300;gene:MD03G1071800;gene:MD11G1075900;gene:MD04G1069600;gene:MD04G1197500;gene:MD13G1162600;gene:MD15G1237100;gene:MD17G1209200;gen…	K00006+K00006+K00006+K00111+K00655+K00894+K00894+K00901+K00901+K00901+K00901+K00981+K00981+K00993+K00999+K01114+K01114+K01115+K01115+K01115+K01115+K01115+K01126+K01126+K01126+K05929+K06129+K06130+K06130+K13506+K13508+K13508+K13508+K13523+K16818+K16818+K16818+K16818+K18693+K18693+K18696+K18696
Glycosphingolipid biosynthesis - lacto and neolacto series	ko00601	1 out of 2973 0.0336360578540195%	7 out of 15410 0.045425048669695%	0.777028	1	gene:MD05G1317900	K01988
Cyanoamino acid metabolism	ko00460	39 out of 2973 1.31180625630676%	225 out of 15410 1.46009085009734%	0.796825	1	gene:MD00G1167000;gene:MD06G1164700;gene:MD14G1169600;gene:MD14G1169700;gene:MD01G1044100;gene:MD10G1009100;gene:MD15G1307200;gene:MD02G1318000;gene:MD03G1021400;gene:MD03G1069400;gene:MD08G1142300;gene:MD11G1024000;gene:MD11G1150400;gene:MD11G1150500;gene:MD11G1151200;gene:MD13G1073400;gene:MD14G1062500;gene:MD00G1015600;gene:MD00G1015700;gene:MD15G1294800;gene:MD02G1259600;gene:MD11G1080700;gen…	K00495+K00495+K00495+K00495+K00600+K00600+K00600+K01188+K01188+K01188+K01188+K01188+K01188+K01188+K01188+K01188+K01188+K01455+K01455+K01455+K05349+K05349+K05350+K05350+K05350+K05350+K08248+K13034+K13034+K13035+K13035+K13051+K13051+K13051+K13051+K18592+K18592+K20802+K20802
Steroid biosynthesis	ko00100	15 out of 2973 0.504540867810293%	93 out of 15410 0.603504218040234%	0.816728	1	gene:MD05G1112000;gene:MD08G1076800;gene:MD15G1064100;gene:MD15G1301500;gene:MD07G1018200;gene:MD05G1056800;gene:MD10G1064900;gene:MD06G1212200;gene:MD07G1242400;gene:MD13G1133800;gene:MD17G1245900;gene:MD17G1246400;gene:MD16G1141900;gene:MD04G1045100;gene:MD15G1006600	K00511+K00511+K00511+K00511+K00559+K00801+K00801+K01052+K01052+K01824+K01853+K01853+K05917+K07748+K08242
Cutin, suberine and wax biosynthesis	ko00073	16 out of 2973 0.538176925664312%	99 out of 15410 0.642439974042829%	0.820236	1	gene:MD11G1161800;gene:MD12G1061100;gene:MD14G1107200;gene:MD08G1026100;gene:MD08G1058900;gene:MD14G1152300;gene:MD02G1296000;gene:MD07G1086200;gene:MD13G1273200;gene:MD02G1104100;gene:MD02G1199800;gene:MD02G1200700;gene:MD13G1069300;gene:MD10G1190200;gene:MD10G1190400;gene:MD16G1210300	K13356+K13356+K15398+K15400+K15400+K15400+K15402+K15404+K15404+K15406+K20495+K20495+K20495+K20769+K20769+K20769
Tropane, piperidine and pyridine alkaloid biosynthesis	ko00960	12 out of 2973 0.403632694248234%	76 out of 15410 0.493186242699546%	0.820603	1	gene:MD13G1102300;gene:MD13G1102400;gene:MD03G1234800;gene:MD11G1255300;gene:MD01G1139100;gene:MD11G1093700;gene:MD11G1093900;gene:MD12G1148400;gene:MD02G1161500;gene:MD10G1091500;gene:MD15G1096900;gene:MD09G1209800	K00276+K00276+K00815+K00815+K08081+K08081+K08081+K08081+K14454+K14454+K14454+K18606
Selenocompound metabolism	ko00450	14 out of 2973 0.470904809956273%	88 out of 15410 0.571057754704737%	0.826311	1	gene:MD02G1089800;gene:MD03G1021000;gene:MD06G1188400;gene:MD07G1139900;gene:MD09G1006600;gene:MD12G1061300;gene:MD12G1062100;gene:MD09G1054200;gene:MD17G1051900;gene:MD14G1126800;gene:MD05G1172700;gene:MD15G1137400;gene:MD08G1014800;gene:MD15G1014100	K00384+K00549+K00549+K00549+K00549+K00549+K00549+K01739+K01739+K01761+K01874+K11717+K13811+K13811
Nicotinate and nicotinamide metabolism	ko00760	9 out of 2973 0.302724520686176%	59 out of 15410 0.382868267358858%	0.829138	1	gene:MD09G1032700;gene:MD17G1034300;gene:MD03G1172700;gene:MD08G1031400;gene:MD16G1178000;gene:MD04G1119000;gene:MD07G1189600;gene:MD15G1206200;gene:MD09G1291700	K00278+K00278+K00858+K01081+K01240+K01513+K01513+K01513+K18551
Linoleic acid metabolism	ko00591	9 out of 2973 0.302724520686176%	60 out of 15410 0.389357560025957%	0.843829	1	gene:MD05G1339500;gene:MD07G1003900;gene:MD09G1180900;gene:MD13G1113800;gene:MD16G1113200;gene:MD11G1274300;gene:MD04G1204600;gene:MD10G1167700;gene:MD12G1218500	K00454+K00454+K00454+K00454+K00454+K07424+K15718+K15718+K15718
Stilbenoid, diarylheptanoid and gingerol biosynthesis	ko00945	17 out of 2973 0.571812983518332%	110 out of 15410 0.713822193380921%	0.875872	1	gene:MD03G1050900;gene:MD08G1242900;gene:MD15G1436500;gene:MD04G1016700;gene:MD04G1032000;gene:MD04G1188000;gene:MD05G1218200;gene:MD08G1199300;gene:MD10G1199300;gene:MD14G1011900;gene:MD15G1386300;gene:MD16G1108700;gene:MD16G1109300;gene:MD17G1224900;gene:MD17G1225100;gene:MD05G1308600;gene:MD05G1308800	K00487+K09754+K09754+K13065+K13065+K13065+K13065+K13065+K13065+K13065+K13065+K13065+K13065+K13065+K13065+K16040+K16040
Sulfur relay system	ko04122	3 out of 2973 0.100908173562059%	25 out of 15410 0.162232316677482%	0.886648	1	gene:MD09G1210100;gene:MD15G1264200;gene:MD12G1074100	K11996+K11996+K14169
Purine metabolism	ko00230	46 out of 2973 1.5472586612849%	285 out of 15410 1.8494484101233%	0.927154	1	gene:MD14G1035300;gene:MD08G1086300;gene:MD08G1155300;gene:MD10G1061900;gene:MD05G1181200;gene:MD02G1185300;gene:MD10G1105800;gene:MD15G1297000;gene:MD15G1430000;gene:MD00G1031300;gene:MD01G1212800;gene:MD02G1244000;gene:MD06G1029300;gene:MD13G1000500;gene:MD13G1202500;gene:MD13G1202600;gene:MD05G1093300;gene:MD02G1012500;gene:MD09G1013900;gene:MD09G1014300;gene:MD06G1107800;gene:MD07G1110200;gen…	K00602+K00759+K00759+K00764+K00856+K00860+K00860+K00860+K00860+K00873+K00873+K00873+K00873+K00873+K00873+K00873+K00893+K00939+K00939+K00939+K00940+K00940+K01081+K01427+K01466+K01490+K01510+K01513+K01513+K01513+K01835+K01835+K01923+K01933+K01945+K01945+K01952+K02083+K06966+K06966+K06966+K06966+K10808+K10808+K13811+K13811
Glucosinolate biosynthesis	ko00966	3 out of 2973 0.100908173562059%	28 out of 15410 0.18170019467878%	0.927681	1	gene:MD15G1063000;gene:MD13G1222900;gene:MD16G1086300	K00826+K01703+K11820
Phagosome	ko04145	34 out of 2973 1.14362596703666%	219 out of 15410 1.42115509409474%	0.937537	1	gene:MD08G1009900;gene:MD10G1044100;gene:MD02G1177700;gene:MD05G1287600;gene:MD05G1288400;gene:MD05G1302800;gene:MD08G1093900;gene:MD10G1281600;gene:MD10G1281700;gene:MD10G1281800;gene:MD10G1282100;gene:MD10G1282200;gene:MD15G1287500;gene:MD16G1032300;gene:MD05G1124700;gene:MD00G1085500;gene:MD10G1247700;gene:MD17G1122000;gene:MD15G1190600;gene:MD01G1168200;gene:MD05G1106800;gene:MD09G1049500;gen…	K00921+K00921+K01365+K01365+K01365+K01365+K01365+K01365+K01365+K01365+K01365+K01365+K01365+K01365+K02147+K02154+K02155+K02155+K04392+K07374+K07374+K07374+K07375+K07375+K07375+K07375+K07375+K07897+K07897+K08054+K08057+K08057+K08517+K12182
N-Glycan biosynthesis	ko00510	18 out of 2973 0.605449041372351%	125 out of 15410 0.811161583387411%	0.938284	1	gene:MD04G1231000;gene:MD01G1198000;gene:MD03G1090500;gene:MD04G1065500;gene:MD04G1130000;gene:MD16G1101100;gene:MD17G1022900;gene:MD00G1033800;gene:MD00G1004000;gene:MD13G1240100;gene:MD09G1231700;gene:MD17G1229500;gene:MD07G1091800;gene:MD07G1092500;gene:MD08G1062500;gene:MD15G1059100;gene:MD10G1062200;gene:MD00G1180300	K00717+K00729+K00729+K00729+K00729+K00737+K00737+K00902+K01230+K01230+K03844+K03844+K03849+K03849+K07441+K07441+K12345+K12669
Protein processing in endoplasmic reticulum	ko04141	107 out of 2973 3.59905819038009%	633 out of 15410 4.10772225827385%	0.947759	1	gene:MD00G1004000;gene:MD13G1240100;gene:MD00G1092900;gene:MD02G1028100;gene:MD04G1026100;gene:MD09G1032800;gene:MD09G1032900;gene:MD12G1239000;gene:MD12G1239100;gene:MD12G1239400;gene:MD12G1239800;gene:MD12G1240300;gene:MD13G1200700;gene:MD05G1122400;gene:MD00G1176700;gene:MD02G1005800;gene:MD06G1001400;gene:MD07G1153700;gene:MD10G1144600;gene:MD11G1000700;gene:MD12G1026300;gene:MD14G1039000;gen…	K01230+K01230+K01456+K01456+K01456+K01456+K01456+K01456+K01456+K01456+K01456+K01456+K01456+K03094+K03283+K03283+K03283+K03283+K03283+K03283+K03283+K03283+K03283+K03283+K03283+K03283+K03283+K03347+K03347+K04079+K04079+K04079+K04079+K04079+K04079+K04523+K06689+K06689+K06689+K06689+K07953+K08054+K08057+K08057+K09487+K09487+K09487+K09487+K09490+K09555+K09555+K09561+K09562+K09562+K10575+K10578+K10601+…
Betalain biosynthesis	ko00965	4 out of 2973 0.134544231416078%	38 out of 15410 0.246593121349773%	0.952171	1	gene:MD03G1079600;gene:MD10G1175100;gene:MD06G1193200;gene:MD15G1443500	K01593+K01593+K15777+K15777
RNA polymerase	ko03020	28 out of 2973 0.941809619912546%	189 out of 15410 1.22647631408177%	0.955483	1	gene:MD12G1066600;gene:MD08G1237100;gene:MD15G1428900;gene:MD15G1429000;gene:MD15G1429100;gene:MD05G1155200;gene:MD13G1118300;gene:MD16G1118400;gene:MD00G1014300;gene:MD02G1028800;gene:MD02G1123200;gene:MD02G1125800;gene:MD02G1125900;gene:MD02G1126000;gene:MD06G1238600;gene:MD12G1191700;gene:MD13G1169800;gene:MD15G1170400;gene:MD15G1188400;gene:MD10G1057300;gene:MD05G1087400;gene:MD09G1242800;gen…	K02999+K03002+K03002+K03002+K03002+K03004+K03004+K03004+K03006+K03006+K03006+K03006+K03006+K03006+K03006+K03006+K03006+K03006+K03006+K03007+K03011+K03014+K03014+K03018+K03020+K03021+K03021+K03022
Proteasome	ko03050	31 out of 2973 1.0427177934746%	208 out of 15410 1.34977287475665%	0.95927	1	gene:MD03G1111600;gene:MD04G1116200;gene:MD06G1009200;gene:MD06G1111900;gene:MD16G1285500;gene:MD07G1108600;gene:MD10G1254900;gene:MD15G1334800;gene:MD02G1170300;gene:MD06G1156100;gene:MD15G1292600;gene:MD03G1278600;gene:MD05G1175400;gene:MD05G1363200;gene:MD08G1057100;gene:MD09G1102800;gene:MD10G1053800;gene:MD10G1340700;gene:MD11G1051400;gene:MD11G1301000;gene:MD12G1192300;gene:MD13G1008200;gen…	K02725+K03028+K03028+K03028+K03028+K03029+K03029+K03030+K03035+K03037+K03038+K03063+K03063+K03063+K03063+K03063+K03063+K03063+K03063+K03063+K03063+K03063+K03063+K03063+K03063+K03063+K03063+K03063+K03063+K03063+K03063
Pentose and glucuronate interconversions	ko00040	64 out of 2973 2.15270770265725%	399 out of 15410 2.58922777417262%	0.960815	1	gene:MD00G1141700;gene:MD01G1110100;gene:MD01G1195000;gene:MD01G1195100;gene:MD01G1195200;gene:MD01G1195300;gene:MD07G1262100;gene:MD02G1264600;gene:MD14G1209700;gene:MD01G1143100;gene:MD01G1143200;gene:MD01G1144100;gene:MD01G1148700;gene:MD07G1208400;gene:MD09G1278300;gene:MD17G1271300;gene:MD00G1105300;gene:MD00G1133700;gene:MD00G1134000;gene:MD01G1220700;gene:MD02G1067000;gene:MD02G1104600;gen…	K00002+K00008+K00008+K00008+K00008+K00008+K00008+K00011+K00012+K00699+K00699+K00699+K00699+K00699+K00963+K00963+K01051+K01051+K01051+K01051+K01051+K01051+K01051+K01051+K01051+K01051+K01051+K01051+K01051+K01051+K01051+K01051+K01051+K01051+K01051+K01051+K01051+K01051+K01051+K01184+K01184+K01184+K01184+K01184+K01184+K01184+K01184+K01184+K01213+K01213+K01213+K01213+K01213+K01728+K01728+K01728+K01728+…
Indole alkaloid biosynthesis	ko00901	2 out of 2973 0.067272115708039%	25 out of 15410 0.162232316677482%	0.967256	1	gene:MD03G1079600;gene:MD10G1175100	K01593+K01593
Phenylpropanoid biosynthesis	ko00940	103 out of 2973 3.46451395896401%	627 out of 15410 4.06878650227125%	0.973567	1	gene:MD01G1043100;gene:MD08G1009200;gene:MD10G1097500;gene:MD13G1280800;gene:MD00G1190800;gene:MD01G1034500;gene:MD01G1162100;gene:MD01G1162700;gene:MD02G1138900;gene:MD03G1014200;gene:MD03G1014400;gene:MD03G1047800;gene:MD03G1059200;gene:MD03G1223300;gene:MD04G1101700;gene:MD06G1038800;gene:MD07G1230500;gene:MD08G1051200;gene:MD09G1010000;gene:MD10G1033300;gene:MD10G1321200;gene:MD12G1056000;gen…	K00083+K00083+K00083+K00083+K00430+K00430+K00430+K00430+K00430+K00430+K00430+K00430+K00430+K00430+K00430+K00430+K00430+K00430+K00430+K00430+K00430+K00430+K00430+K00430+K00430+K00430+K00430+K00430+K00430+K00487+K01188+K01188+K01188+K01188+K01188+K01188+K01188+K01188+K01188+K01188+K01904+K01904+K01904+K01904+K01904+K01904+K01904+K01904+K01904+K05349+K05349+K05350+K05350+K05350+K05350+K06892+K09753+…
Pyrimidine metabolism	ko00240	25 out of 2973 0.840901446350488%	179 out of 15410 1.16158338741077%	0.975687	1	gene:MD10G1335800;gene:MD03G1037600;gene:MD13G1052900;gene:MD05G1093300;gene:MD06G1107800;gene:MD07G1110200;gene:MD08G1031400;gene:MD16G1178000;gene:MD01G1183600;gene:MD04G1119000;gene:MD07G1189600;gene:MD15G1206200;gene:MD08G1034400;gene:MD10G1221000;gene:MD03G1040000;gene:MD11G1041400;gene:MD03G1120500;gene:MD04G1096700;gene:MD08G1014400;gene:MD11G1138900;gene:MD00G1139000;gene:MD09G1010500;gen…	K00857+K00876+K00876+K00893+K00940+K00940+K01081+K01240+K01510+K01513+K01513+K01513+K01520+K01937+K01956+K01956+K06966+K06966+K06966+K06966+K10808+K10808+K13800+K16904+K16904
Taurine and hypotaurine metabolism	ko00430	3 out of 2973 0.100908173562059%	35 out of 15410 0.227125243348475%	0.976174	1	gene:MD14G1242700;gene:MD12G1028800;gene:MD15G1200700	K01580+K18592+K18592
DNA replication	ko03030	27 out of 2973 0.908173562058527%	195 out of 15410 1.26541207008436%	0.982083	1	gene:MD10G1066500;gene:MD13G1111800;gene:MD11G1160700;gene:MD15G1248800;gene:MD06G1105400;gene:MD06G1209800;gene:MD14G1220600;gene:MD13G1227300;gene:MD05G1202200;gene:MD05G1215800;gene:MD05G1328800;gene:MD07G1084700;gene:MD09G1016000;gene:MD09G1034500;gene:MD11G1203900;gene:MD13G1158300;gene:MD15G1432600;gene:MD17G1261900;gene:MD17G1262000;gene:MD00G1063600;gene:MD11G1160200;gene:MD13G1022900;gen…	K02212+K02321+K02324+K02327+K02684+K03111+K03111+K04802+K07466+K07466+K07466+K07466+K07466+K07466+K07466+K07466+K07466+K07466+K07466+K10745+K10745+K10745+K10745+K10755+K10755+K10756+K10756
Homologous recombination	ko03440	27 out of 2973 0.908173562058527%	198 out of 15410 1.28487994808566%	0.985966	1	gene:MD15G1248800;gene:MD06G1209800;gene:MD14G1220600;gene:MD17G1004500;gene:MD05G1202200;gene:MD05G1215800;gene:MD05G1328800;gene:MD07G1084700;gene:MD09G1016000;gene:MD09G1034500;gene:MD11G1203900;gene:MD13G1158300;gene:MD15G1432600;gene:MD17G1261900;gene:MD17G1262000;gene:MD07G1077800;gene:MD13G1240600;gene:MD08G1159000;gene:MD08G1159100;gene:MD03G1218100;gene:MD11G1120900;gene:MD02G1207000;gen…	K02327+K03111+K03111+K03655+K07466+K07466+K07466+K07466+K07466+K07466+K07466+K07466+K07466+K07466+K07466+K08991+K08991+K10728+K10728+K10865+K10869+K10870+K10870+K10870+K10870+K10875+K10875
Glycosylphosphatidylinositol (GPI)-anchor biosynthesis	ko00563	10 out of 2973 0.336360578540195%	91 out of 15410 0.590525632706035%	0.988568	1	gene:MD16G1270300;gene:MD01G1107300;gene:MD03G1121000;gene:MD07G1173100;gene:MD11G1139800;gene:MD14G1200300;gene:MD17G1259200;gene:MD17G1062500;gene:MD17G1195300;gene:MD13G1260800	K03434+K03857+K03857+K03857+K03857+K03860+K03860+K05285+K05285+K05286
Phosphonate and phosphinate metabolism	ko00440	1 out of 2973 0.0336360578540195%	24 out of 15410 0.155743024010383%	0.994192	1	gene:MD16G1057500	K00993
Nucleotide excision repair	ko03420	26 out of 2973 0.874537504204507%	209 out of 15410 1.35626216742375%	0.996955	1	gene:MD11G1160700;gene:MD15G1248800;gene:MD11G1132000;gene:MD05G1314300;gene:MD10G1295600;gene:MD13G1227300;gene:MD03G1269800;gene:MD11G1290800;gene:MD05G1202200;gene:MD05G1215800;gene:MD05G1328800;gene:MD07G1084700;gene:MD09G1016000;gene:MD09G1034500;gene:MD11G1203900;gene:MD13G1158300;gene:MD15G1432600;gene:MD17G1261900;gene:MD17G1262000;gene:MD00G1201700;gene:MD09G1061300;gene:MD04G1041000;gen…	K02324+K02327+K03142+K03144+K03144+K04802+K06634+K06634+K07466+K07466+K07466+K07466+K07466+K07466+K07466+K07466+K07466+K07466+K07466+K10755+K10755+K10756+K10756+K10840+K10844+K10848
Mismatch repair	ko03430	23 out of 2973 0.773629330642449%	191 out of 15410 1.23945489941596%	0.997335	1	gene:MD15G1248800;gene:MD06G1209800;gene:MD14G1220600;gene:MD13G1227300;gene:MD06G1159400;gene:MD13G1126800;gene:MD16G1127300;gene:MD05G1202200;gene:MD05G1215800;gene:MD05G1328800;gene:MD07G1084700;gene:MD09G1016000;gene:MD09G1034500;gene:MD11G1203900;gene:MD13G1158300;gene:MD15G1432600;gene:MD17G1261900;gene:MD17G1262000;gene:MD05G1293400;gene:MD00G1201700;gene:MD09G1061300;gene:MD04G1041000;gen…	K02327+K03111+K03111+K04802+K07456+K07456+K07456+K07466+K07466+K07466+K07466+K07466+K07466+K07466+K07466+K07466+K07466+K07466+K10746+K10755+K10755+K10756+K10756
Phenylalanine, tyrosine and tryptophan biosynthesis	ko00400	12 out of 2973 0.403632694248234%	117 out of 15410 0.759247242050616%	0.997355	1	gene:MD03G1234800;gene:MD11G1255300;gene:MD15G1332900;gene:MD09G1056700;gene:MD03G1134800;gene:MD04G1213800;gene:MD12G1228800;gene:MD15G1335500;gene:MD16G1172700;gene:MD02G1161500;gene:MD10G1091500;gene:MD15G1096900	K00815+K00815+K00891+K01850+K05359+K13832+K13832+K13832+K13832+K14454+K14454+K14454
Various types of N-glycan biosynthesis	ko00513	8 out of 2973 0.269088462832156%	94 out of 15410 0.609993510707333%	0.998852	1	gene:MD04G1231000;gene:MD00G1004000;gene:MD13G1240100;gene:MD09G1231700;gene:MD17G1229500;gene:MD08G1062500;gene:MD15G1059100;gene:MD00G1180300	K00717+K01230+K01230+K03844+K03844+K07441+K07441+K12669
SNARE interactions in vesicular transport	ko04130	8 out of 2973 0.269088462832156%	95 out of 15410 0.616482803374432%	0.999005	1	gene:MD12G1041800;gene:MD12G1207100;gene:MD14G1041000;gene:MD05G1220100;gene:MD11G1217000;gene:MD03G1115200;gene:MD15G1126900;gene:MD07G1268100	K08486+K08486+K08486+K08493+K08498+K08506+K08515+K08517
Endocytosis	ko04144	76 out of 2973 2.55634039690548%	540 out of 15410 3.50421804023361%	0.99951	1	gene:MD07G1050500;gene:MD08G1170300;gene:MD08G1230300;gene:MD15G1357100;gene:MD04G1069600;gene:MD04G1197500;gene:MD13G1162600;gene:MD15G1237100;gene:MD17G1209200;gene:MD07G1149800;gene:MD13G1020000;gene:MD16G1018100;gene:MD00G1176700;gene:MD02G1005800;gene:MD06G1001400;gene:MD07G1153700;gene:MD10G1144600;gene:MD11G1000700;gene:MD12G1026300;gene:MD14G1039000;gene:MD15G1436200;gene:MD15G1436300;gen…	K00889+K00889+K00889+K00889+K01115+K01115+K01115+K01115+K01115+K01528+K01528+K01528+K03283+K03283+K03283+K03283+K03283+K03283+K03283+K03283+K03283+K03283+K03283+K03283+K03283+K04645+K04645+K04646+K05758+K07897+K07897+K07904+K07904+K07904+K07904+K07904+K07904+K07904+K07937+K07937+K10396+K10396+K10396+K11247+K11247+K11247+K11826+K12182+K12191+K12198+K12471+K12471+K12472+K12472+K12472+K12472+K12472+…
Aminoacyl-tRNA biosynthesis	ko00970	25 out of 2973 0.840901446350488%	228 out of 15410 1.47955872809864%	0.999775	1	gene:MD00G1024100;gene:MD15G1401700;gene:MD15G1401900;gene:MD03G1010700;gene:MD04G1172500;gene:MD05G1117600;gene:MD11G1012400;gene:MD11G1055200;gene:MD11G1172500;gene:MD14G1052500;gene:MD15G1030700;gene:MD08G1162300;gene:MD13G1169000;gene:MD05G1172700;gene:MD09G1111200;gene:MD10G1324500;gene:MD17G1099000;gene:MD05G1362300;gene:MD10G1070500;gene:MD10G1339800;gene:MD11G1032700;gene:MD13G1223600;gen…	K01868+K01868+K01868+K01870+K01870+K01870+K01870+K01870+K01870+K01870+K01870+K01872+K01872+K01874+K01892+K01892+K01892+K02433+K02433+K02433+K02433+K02434+K02434+K04567+K04567
Basal transcription factors	ko03022	10 out of 2973 0.336360578540195%	121 out of 15410 0.785204412719014%	0.99978	1	gene:MD05G1327000;gene:MD10G1305100;gene:MD15G1038900;gene:MD07G1097700;gene:MD11G1132000;gene:MD05G1314300;gene:MD10G1295600;gene:MD03G1269800;gene:MD11G1290800;gene:MD09G1184500	K03122+K03122+K03130+K03136+K03142+K03144+K03144+K06634+K06634+K10844
Protein export	ko03060	9 out of 2973 0.302724520686176%	116 out of 15410 0.752757949383517%	0.999854	1	gene:MD05G1112800;gene:MD08G1040300;gene:MD10G1115400;gene:MD10G1165500;gene:MD15G1034800;gene:MD07G1126100;gene:MD12G1215200;gene:MD13G1094600;gene:MD07G1214300	K03100+K03100+K03100+K03100+K03100+K03110+K09490+K09648+K12947
Autophagy - other	ko04136	7 out of 2973 0.235452404978137%	100 out of 15410 0.648929266709929%	0.99986	1	gene:MD10G1112000;gene:MD14G1066600;gene:MD07G1161200;gene:MD06G1061100;gene:MD07G1116100;gene:MD16G1138400;gene:MD01G1217800	K07203+K08266+K08269+K08341+K08341+K08341+K17606
mRNA surveillance pathway	ko03015	44 out of 2973 1.47998654557686%	379 out of 15410 2.45944192083063%	0.999982	1	gene:MD08G1044000;gene:MD01G1141200;gene:MD04G1198300;gene:MD04G1229100;gene:MD12G1246200;gene:MD14G1112700;gene:MD14G1112800;gene:MD02G1042300;gene:MD02G1061700;gene:MD09G1248000;gene:MD11G1010000;gene:MD08G1012300;gene:MD12G1080200;gene:MD15G1423100;gene:MD05G1208300;gene:MD06G1210200;gene:MD08G1096400;gene:MD09G1199900;gene:MD15G1079400;gene:MD00G1003900;gene:MD08G1077600;gene:MD17G1128400;gen…	K04354+K06269+K06269+K06269+K06269+K06269+K06269+K11584+K11584+K11584+K11584+K12812+K12876+K13025+K13126+K13126+K13126+K13126+K13126+K14326+K14326+K14326+K14376+K14397+K14399+K14399+K14399+K14399+K14399+K14402+K14404+K14409+K14411+K14411+K14411+K14411+K14411+K14411+K14411+K14411+K14411+K14411+K14411+K15542
Ubiquitin mediated proteolysis	ko04120	43 out of 2973 1.44635048772284%	382 out of 15410 2.47890979883193%	0.999993	1	gene:MD05G1122400;gene:MD06G1052700;gene:MD13G1135800;gene:MD16G1173300;gene:MD13G1105300;gene:MD14G1187000;gene:MD16G1105400;gene:MD00G1005300;gene:MD14G1019800;gene:MD04G1070400;gene:MD05G1010400;gene:MD03G1012000;gene:MD06G1109400;gene:MD03G1041600;gene:MD05G1121200;gene:MD07G1144200;gene:MD07G1283900;gene:MD05G1165000;gene:MD01G1199700;gene:MD10G1328500;gene:MD11G1090000;gene:MD15G1405100;gen…	K03094+K03347+K03347+K03354+K03362+K03362+K03362+K03363+K03363+K03364+K03875+K04506+K04506+K06689+K06689+K06689+K06689+K09561+K10143+K10143+K10143+K10143+K10143+K10144+K10260+K10573+K10573+K10575+K10576+K10578+K10581+K10581+K10581+K10589+K10601+K10604+K10614+K10614+K10614+K10614+K10614+K10614+K10688
Ribosome	ko03010	99 out of 2973 3.32996972754793%	741 out of 15410 4.80856586632057%	0.999995	1	gene:MD11G1004300;gene:MD17G1265500;gene:MD12G1092300;gene:MD01G1171100;gene:MD07G1213100;gene:MD07G1237500;gene:MD14G1139900;gene:MD05G1297100;gene:MD07G1032400;gene:MD11G1308800;gene:MD10G1068800;gene:MD13G1218000;gene:MD06G1012400;gene:MD01G1012100;gene:MD04G1180300;gene:MD13G1136100;gene:MD13G1193200;gene:MD16G1072000;gene:MD03G1288800;gene:MD11G1309100;gene:MD05G1312600;gene:MD10G1294400;gen…	K02863+K02863+K02865+K02866+K02866+K02866+K02867+K02868+K02872+K02873+K02874+K02875+K02878+K02879+K02879+K02881+K02881+K02881+K02885+K02885+K02888+K02888+K02889+K02894+K02894+K02897+K02901+K02905+K02908+K02908+K02908+K02911+K02911+K02912+K02914+K02914+K02917+K02920+K02920+K02923+K02923+K02923+K02923+K02923+K02925+K02925+K02925+K02925+K02927+K02927+K02930+K02932+K02932+K02932+K02934+K02935+K02936+…
Oxidative phosphorylation	ko00190	29 out of 2973 0.975445677766566%	290 out of 15410 1.88189487345879%	0.999995	1	gene:MD09G1019100;gene:MD15G1359000;gene:MD04G1120600;gene:MD06G1186400;gene:MD08G1130200;gene:MD13G1247200;gene:MD15G1108400;gene:MD16G1254200;gene:MD17G1046600;gene:MD17G1155800;gene:MD08G1060700;gene:MD15G1126100;gene:MD11G1295200;gene:MD10G1043200;gene:MD17G1003000;gene:MD11G1295300;gene:MD05G1346800;gene:MD05G1347200;gene:MD05G1347300;gene:MD10G1321500;gene:MD00G1142200;gene:MD05G1124700;gen…	K00235+K00419+K01507+K01535+K01535+K01535+K01535+K01535+K01535+K01535+K02109+K02109+K02112+K02113+K02113+K02114+K02115+K02115+K02115+K02115+K02134+K02147+K02154+K02155+K02155+K02257+K03937+K03937+K03942
RNA transport	ko03013	65 out of 2973 2.18634376051127%	556 out of 15410 3.6080467229072%	1	1	gene:MD17G1136800;gene:MD17G1275500;gene:MD17G1277400;gene:MD03G1103900;gene:MD03G1104900;gene:MD04G1011000;gene:MD11G1130600;gene:MD12G1214600;gene:MD04G1180600;gene:MD06G1078800;gene:MD12G1195400;gene:MD17G1211400;gene:MD01G1148100;gene:MD08G1116700;gene:MD05G1291300;gene:MD10G1267000;gene:MD05G1153900;gene:MD05G1154000;gene:MD05G1154100;gene:MD09G1017400;gene:MD12G1209700;gene:MD02G1301800;gen…	K00784+K01164+K01164+K03231+K03231+K03231+K03231+K03231+K03239+K03239+K03239+K03239+K03249+K03249+K03251+K03251+K03252+K03252+K03252+K03254+K03254+K03257+K03257+K03257+K03257+K03260+K03260+K03260+K03262+K03537+K03539+K03680+K05019+K05749+K05749+K07936+K12160+K12812+K12876+K13025+K13126+K13126+K13126+K13126+K13126+K13174+K13174+K14292+K14292+K14301+K14303+K14304+K14308+K14311+K14311+K14311+K14311+…
Spliceosome	ko03040	69 out of 2973 2.32088799192735%	661 out of 15410 4.28942245295263%	1	1	gene:MD00G1176700;gene:MD02G1005800;gene:MD06G1001400;gene:MD07G1153700;gene:MD10G1144600;gene:MD11G1000700;gene:MD12G1026300;gene:MD14G1039000;gene:MD15G1436200;gene:MD15G1436300;gene:MD17G1225700;gene:MD17G1226000;gene:MD17G1226100;gene:MD06G1140200;gene:MD09G1009500;gene:MD09G1009600;gene:MD13G1121300;gene:MD17G1000900;gene:MD15G1267000;gene:MD16G1257700;gene:MD14G1247500;gene:MD14G1080500;gen…	K03283+K03283+K03283+K03283+K03283+K03283+K03283+K03283+K03283+K03283+K03283+K03283+K03283+K11094+K11094+K11094+K11094+K11094+K11096+K11098+K12627+K12662+K12733+K12741+K12741+K12741+K12741+K12741+K12741+K12741+K12811+K12812+K12818+K12818+K12818+K12818+K12818+K12819+K12820+K12823+K12834+K12834+K12835+K12835+K12835+K12835+K12835+K12835+K12844+K12848+K12848+K12859+K12862+K12862+K12863+K12868+K12872+…
