# Supplementary material for: Integrative physiological, metabolomic, and transcriptomic analysis reveals the drought responses of two apple rootstock cultivars
Source: BMC Plant Biol. 2024 Mar 26;24:219. doi: 10.1186/s12870-024-04902-2 (PMC10964572; doi:10.1186/s12870-024-04902-2)
Supplement: Supplementary file 12 — Supplementary Material 12 [file 12870_2024_4902_MOESM12_ESM.xlsx]

## Sheet: Sheet1
Supplementary Table S9 The 562 differentially expressed transcription factors in the Jizhen-2-CK vs. Jizhen-2-D comparison
ID	Family	Category	Classification	Jizhen-2-CK	Jizhen-2-D	Log2FC	Type	Swiss Prot annotation
gene:MD01G1153500	Alfin-like	TF	Alfin-like	52	115	1.17	up	RecName: Full=PHD finger protein ALFIN-LIKE 1; Short=Protein AL1;
gene:MD08G1069100	Alfin-like	TF	Alfin-like	620	293	-1.083	down	RecName: Full=PHD finger protein ALFIN-LIKE 5; Short=Protein AL5;
gene:MD02G1190000	AP2/ERF-AP2	TF	AP2/ERF->AP2/ERF-AP2	19	5	-1.978	down	RecName: Full=AP2-like ethylene-responsive transcription factor ANT; AltName: Full=Complementing a protein kinase C mutant protein 1; AltName: Full=Protein AINTEGUMENTA; AltName: Full=Protein DRAGON; AltName: Full=Protein OVULE MUTANT;
gene:MD02G1265300	AP2/ERF-AP2	TF	AP2/ERF->AP2/ERF-AP2	6	86	3.942	up	RecName: Full=Ethylene-responsive transcription factor WRI1; AltName: Full=Protein ACTIVATOR OF SPORAMIN::LUC 1; AltName: Full=Protein WRINKLED 1;
gene:MD08G1077100	AP2/ERF-AP2	TF	AP2/ERF->AP2/ERF-AP2	7	0	-5.347	down	RecName: Full=AP2-like ethylene-responsive transcription factor ANT; AltName: Full=Complementing a protein kinase C mutant protein 1; AltName: Full=Protein AINTEGUMENTA; AltName: Full=Protein DRAGON; AltName: Full=Protein OVULE MUTANT;
gene:MD09G1228500	AP2/ERF-AP2	TF	AP2/ERF->AP2/ERF-AP2	6	18	1.586	up	RecName: Full=AP2-like ethylene-responsive transcription factor At1g16060;
gene:MD15G1064600	AP2/ERF-AP2	TF	AP2/ERF->AP2/ERF-AP2	6	0	-4.234	down	RecName: Full=AP2-like ethylene-responsive transcription factor ANT; AltName: Full=Complementing a protein kinase C mutant protein 1; AltName: Full=Protein AINTEGUMENTA; AltName: Full=Protein DRAGON; AltName: Full=Protein OVULE MUTANT;
gene:MD15G1286400	AP2/ERF-AP2	TF	AP2/ERF->AP2/ERF-AP2	470	189	-1.309	down	RecName: Full=Floral homeotic protein APETALA 2 {ECO:0000303|PubMed:7919989};
gene:MD01G1027200	AP2/ERF-ERF	TF	AP2/ERF->AP2/ERF-ERF	892	24	-5.217	down	RecName: Full=Ethylene-responsive transcription factor RAP2-4; AltName: Full=Ethylene-responsive transcription factor ERF059; AltName: Full=Protein RELATED TO APETALA2 4;
gene:MD01G1075400	AP2/ERF-ERF	TF	AP2/ERF->AP2/ERF-ERF	19	6	-1.546	down	RecName: Full=Ethylene-responsive transcription factor CRF4; AltName: Full=Protein CYTOKININ RESPONSE FACTOR 4;
gene:MD01G1083000	AP2/ERF-ERF	TF	AP2/ERF->AP2/ERF-ERF	957	218	-2.14	down	RecName: Full=Ethylene-responsive transcription factor ERF023;
gene:MD01G1158600	AP2/ERF-ERF	TF	AP2/ERF->AP2/ERF-ERF	9	32	1.885	up	RecName: Full=Dehydration-responsive element-binding protein 2A; Short=Protein DREB2A;
gene:MD01G1214500	AP2/ERF-ERF	TF	AP2/ERF->AP2/ERF-ERF	3	24	2.763	up	RecName: Full=Ethylene-responsive transcription factor CRF4; AltName: Full=Protein CYTOKININ RESPONSE FACTOR 4;
gene:MD02G1176200	AP2/ERF-ERF	TF	AP2/ERF->AP2/ERF-ERF	124	26	-2.269	down	RecName: Full=Ethylene-responsive transcription factor ERF010;
gene:MD04G1001700	AP2/ERF-ERF	TF	AP2/ERF->AP2/ERF-ERF	23	51	1.143	up	RecName: Full=Ethylene-responsive transcription factor ERF015;
gene:MD04G1009000	AP2/ERF-ERF	TF	AP2/ERF->AP2/ERF-ERF	5	63	3.508	up	RecName: Full=Ethylene-responsive transcription factor ERF062;
gene:MD04G1058000	AP2/ERF-ERF	TF	AP2/ERF->AP2/ERF-ERF	160	56	-1.499	down	RecName: Full=Ethylene-responsive transcription factor 1A; Short=AtERF1A; AltName: Full=Ethylene-responsive element-binding factor 1A; Short=EREBP-1A;
gene:MD04G1228800	AP2/ERF-ERF	TF	AP2/ERF->AP2/ERF-ERF	184	28	-2.713	down	RecName: Full=Ethylene-responsive transcription factor 1B; Short=AtERF1B; AltName: Full=Ethylene-responsive element-binding factor 1B; Short=EREBP-1B;
gene:MD05G1030800	AP2/ERF-ERF	TF	AP2/ERF->AP2/ERF-ERF	7	589	6.391	up	RecName: Full=Ethylene-responsive transcription factor ERF110;
gene:MD05G1198700	AP2/ERF-ERF	TF	AP2/ERF->AP2/ERF-ERF	8	1	-3.209	down	RecName: Full=Ethylene-responsive transcription factor 1B; Short=AtERF1B; AltName: Full=Ethylene-responsive element-binding factor 1B; Short=EREBP-1B;
gene:MD05G1311600	AP2/ERF-ERF	TF	AP2/ERF->AP2/ERF-ERF	128	13	-3.25	down	RecName: Full=Ethylene-responsive transcription factor 12; Short=AtERF12; AltName: Full=Ethylene-responsive element-binding factor 12; Short=EREBP-12;
gene:MD06G1051900	AP2/ERF-ERF	TF	AP2/ERF->AP2/ERF-ERF	28	8	-1.803	down	RecName: Full=Ethylene-responsive transcription factor 5; Short=AtERF5; AltName: Full=Ethylene-responsive element-binding factor 5; Short=EREBP-5;
gene:MD06G1100500	AP2/ERF-ERF	TF	AP2/ERF->AP2/ERF-ERF	57	8	-2.922	down	RecName: Full=Ethylene-responsive transcription factor CRF2; AltName: Full=Protein CYTOKININ RESPONSE FACTOR 2;
gene:MD06G1105500	AP2/ERF-ERF	TF	AP2/ERF->AP2/ERF-ERF	67	438	2.706	up	RecName: Full=Ethylene-responsive transcription factor ERF061;
gene:MD07G1151700	AP2/ERF-ERF	TF	AP2/ERF->AP2/ERF-ERF	101	7	-3.888	down	RecName: Full=Ethylene-responsive transcription factor ERF023;
gene:MD07G1248600	AP2/ERF-ERF	TF	AP2/ERF->AP2/ERF-ERF	947	296	-1.676	down	RecName: Full=Ethylene-responsive transcription factor ERF105;
gene:MD07G1248700	AP2/ERF-ERF	TF	AP2/ERF->AP2/ERF-ERF	1322	69	-4.256	down	RecName: Full=Ethylene-responsive transcription factor ERF106;
gene:MD07G1284200	AP2/ERF-ERF	TF	AP2/ERF->AP2/ERF-ERF	28	68	1.3	up	RecName: Full=Ethylene-responsive transcription factor CRF4; AltName: Full=Protein CYTOKININ RESPONSE FACTOR 4;
gene:MD08G1060000	AP2/ERF-ERF	TF	AP2/ERF->AP2/ERF-ERF	2	10	2.256	up	RecName: Full=Ethylene-responsive transcription factor ERF003;
gene:MD08G1114100	AP2/ERF-ERF	TF	AP2/ERF->AP2/ERF-ERF	74	15	-2.301	down	RecName: Full=Dehydration-responsive element-binding protein 3; AltName: Full=Protein TINY 2;
gene:MD09G1252000	AP2/ERF-ERF	TF	AP2/ERF->AP2/ERF-ERF	22	67	1.634	up	RecName: Full=Ethylene-responsive transcription factor ERF053 {ECO:0000305}; Short=AtERF53 {ECO:0000303|PubMed:22095047};
gene:MD10G1032000	AP2/ERF-ERF	TF	AP2/ERF->AP2/ERF-ERF	3	341	6.757	up	RecName: Full=Ethylene-responsive transcription factor ABR1; AltName: Full=Protein ABA REPRESSOR 1;
gene:MD10G1159600	AP2/ERF-ERF	TF	AP2/ERF->AP2/ERF-ERF	543	225	-1.264	down	RecName: Full=Ethylene-responsive transcription factor-like protein At4g13040;
gene:MD10G1290900	AP2/ERF-ERF	TF	AP2/ERF->AP2/ERF-ERF	58	1	-5.551	down	RecName: Full=Ethylene-responsive transcription factor 12; Short=AtERF12; AltName: Full=Ethylene-responsive element-binding factor 12; Short=EREBP-12;
gene:MD11G1052100	AP2/ERF-ERF	TF	AP2/ERF->AP2/ERF-ERF	307	67	-2.207	down	RecName: Full=Pathogenesis-related genes transcriptional activator PTI6; AltName: Full=PTO-interacting protein 6;
gene:MD12G1246000	AP2/ERF-ERF	TF	AP2/ERF->AP2/ERF-ERF	4	0	-4.601	down	RecName: Full=Ethylene-responsive transcription factor 1B; Short=AtERF1B; AltName: Full=Ethylene-responsive element-binding factor 1B; Short=EREBP-1B;
gene:MD12G1252100	AP2/ERF-ERF	TF	AP2/ERF->AP2/ERF-ERF	1	18	4.679	up	RecName: Full=Dehydration-responsive element-binding protein 2G; Short=Protein DREB2G;
gene:MD13G1130700	AP2/ERF-ERF	TF	AP2/ERF->AP2/ERF-ERF	187	1792	3.261	up	RecName: Full=Ethylene-responsive transcription factor ERF114 {ECO:0000303|PubMed:16407444}; AltName: Full=ERF bud enhancer {ECO:0000303|PubMed:23616605};
gene:MD14G1127700	AP2/ERF-ERF	TF	AP2/ERF->AP2/ERF-ERF	19	81	2.056	up	RecName: Full=Ethylene-responsive transcription factor ERF061;
gene:MD15G1286600	AP2/ERF-ERF	TF	AP2/ERF->AP2/ERF-ERF	80	11	-2.86	down	RecName: Full=Ethylene-responsive transcription factor ERF008;
gene:MD15G1334900	AP2/ERF-ERF	TF	AP2/ERF->AP2/ERF-ERF	10	26	1.368	up	RecName: Full=Ethylene-responsive transcription factor ERF110;
gene:MD16G1140800	AP2/ERF-ERF	TF	AP2/ERF->AP2/ERF-ERF	5	61	3.523	up	RecName: Full=Ethylene-responsive transcription factor ERF114 {ECO:0000303|PubMed:16407444}; AltName: Full=ERF bud enhancer {ECO:0000303|PubMed:23616605};
gene:MD16G1216400	AP2/ERF-ERF	TF	AP2/ERF->AP2/ERF-ERF	7	1	-3.02	down	RecName: Full=Ethylene-responsive transcription factor ERF095;
gene:MD16G1216500	AP2/ERF-ERF	TF	AP2/ERF->AP2/ERF-ERF	99	0	-9.165	down	RecName: Full=Ethylene-responsive transcription factor ERF098;
gene:MD17G1187300	AP2/ERF-ERF	TF	AP2/ERF->AP2/ERF-ERF	74	5	-3.731	down	RecName: Full=Dehydration-responsive element-binding protein 3; AltName: Full=Protein TINY 2;
gene:MD17G1244300	AP2/ERF-ERF	TF	AP2/ERF->AP2/ERF-ERF	26	53	1.004	up	RecName: Full=Ethylene-responsive transcription factor ERF053 {ECO:0000305}; Short=AtERF53 {ECO:0000303|PubMed:22095047};
gene:MD09G1084100	AP2/ERF-RAV	TF	AP2/ERF->AP2/ERF-RAV	10	37	1.913	up	RecName: Full=AP2/ERF and B3 domain-containing transcription repressor RAV2; AltName: Full=Ethylene-responsive transcription factor RAV2; AltName: Full=Protein RELATED TO ABI3/VP1 2; AltName: Full=Protein RELATED TO APETALA2 8; AltName: Full=Protein TEMPRANILLO 2;
gene:MD13G1046100	AP2/ERF-RAV	TF	AP2/ERF->AP2/ERF-RAV	992	91	-3.45	down	RecName: Full=AP2/ERF and B3 domain-containing transcription factor RAV1; AltName: Full=Ethylene-responsive transcription factor RAV1; AltName: Full=Protein RELATED TO ABI3/VP1 1;
gene:MD04G1008800	ARID	TR	ARID	12	2	-2.698	down	RecName: Full=High mobility group B protein 15; AltName: Full=Nucleosome/chromatin assembly factor group D 15;
gene:MD08G1006400	ARID	TR	ARID	3510	563	-2.643	down	RecName: Full=High mobility group B protein 9; AltName: Full=Nucleosome/chromatin assembly factor group D 09; Short=Nucleosome/chromatin assembly factor group D 9; AltName: Full=Protein NUCLEAR FUSION DEFECTIVE 9 {ECO:0000303|PubMed:16698901};
gene:MD12G1204900	ARID	TR	ARID	37	12	-1.618	down	--
gene:MD15G1005800	ARID	TR	ARID	1745	110	-3.99	down	RecName: Full=High mobility group B protein 9; AltName: Full=Nucleosome/chromatin assembly factor group D 09; Short=Nucleosome/chromatin assembly factor group D 9; AltName: Full=Protein NUCLEAR FUSION DEFECTIVE 9 {ECO:0000303|PubMed:16698901};
gene:MD02G1027600	AUX/IAA	TR	AUX/IAA	60	278	2.213	up	RecName: Full=Auxin-responsive protein IAA10; AltName: Full=Indoleacetic acid-induced protein 10;
gene:MD04G1225000	AUX/IAA	TR	AUX/IAA	199	57	-1.809	down	RecName: Full=Auxin-responsive protein IAA3; AltName: Full=Indoleacetic acid-induced protein 3; AltName: Full=Short hypocotyl; AltName: Full=Suppressor of HY2;
gene:MD05G1205800	AUX/IAA	TR	AUX/IAA	1117	388	-1.521	down	RecName: Full=Auxin-induced protein AUX28;
gene:MD08G1111200	AUX/IAA	TR	AUX/IAA	125	43	-1.545	down	RecName: Full=Auxin-responsive protein IAA26; AltName: Full=Indoleacetic acid-induced protein 26; AltName: Full=Phytochrome-associated protein 1;
gene:MD08G1151300	AUX/IAA	TR	AUX/IAA	25	68	1.46	up	RecName: Full=Auxin-responsive protein IAA29; AltName: Full=Indoleacetic acid-induced protein 29;
gene:MD09G1208000	AUX/IAA	TR	AUX/IAA	91	26	-1.832	down	RecName: Full=Auxin-responsive protein IAA27; AltName: Full=Auxin-induced protein 27; AltName: Full=Indoleacetic acid-induced protein 27; AltName: Full=Phytochrome-associated protein 2;
gene:MD10G1176400	AUX/IAA	TR	AUX/IAA	667	2282	1.776	up	RecName: Full=Auxin-responsive protein IAA13; AltName: Full=Indoleacetic acid-induced protein 13;
gene:MD10G1192900	AUX/IAA	TR	AUX/IAA	1413	257	-2.456	down	RecName: Full=Auxin-induced protein AUX28;
gene:MD10G1312300	AUX/IAA	TR	AUX/IAA	18	4	-2.084	down	RecName: Full=Auxin-responsive protein IAA8; AltName: Full=Indoleacetic acid-induced protein 8;
gene:MD13G1204700	AUX/IAA	TR	AUX/IAA	141	47	-1.581	down	RecName: Full=Auxin-induced protein 22D; AltName: Full=Indole-3-acetic acid-induced protein ARG13;
gene:MD13G1205000	AUX/IAA	TR	AUX/IAA	999	172	-2.537	down	RecName: Full=Auxin-responsive protein IAA14; AltName: Full=Indoleacetic acid-induced protein 14; AltName: Full=Protein SOLITARY ROOT;
gene:MD13G1222200	AUX/IAA	TR	AUX/IAA	55	13	-2.129	down	RecName: Full=Auxin-responsive protein IAA12; AltName: Full=Indoleacetic acid-induced protein 12; AltName: Full=Protein BODENLOS;
gene:MD15G1169100	AUX/IAA	TR	AUX/IAA	18	98	2.473	up	RecName: Full=Auxin-responsive protein IAA13; AltName: Full=Indoleacetic acid-induced protein 13;
gene:MD15G1191800	AUX/IAA	TR	AUX/IAA	808	325	-1.32	down	RecName: Full=Auxin-responsive protein IAA27; AltName: Full=Auxin-induced protein 27; AltName: Full=Indoleacetic acid-induced protein 27; AltName: Full=Phytochrome-associated protein 2;
gene:MD16G1206500	AUX/IAA	TR	AUX/IAA	1019	394	-1.37	down	RecName: Full=Auxin-induced protein 22D; AltName: Full=Indole-3-acetic acid-induced protein ARG13;
gene:MD17G1198100	AUX/IAA	TR	AUX/IAA	20	1	-4.441	down	RecName: Full=Auxin-induced protein AUX22;
gene:MD17G1198300	AUX/IAA	TR	AUX/IAA	10	32	1.769	up	RecName: Full=Auxin-responsive protein IAA17; AltName: Full=Auxin response 3; AltName: Full=Indoleacetic acid-induced protein 17;
gene:MD02G1170800	B3	TF	B3->B3	43	19	-1.169	down	RecName: Full=B3 domain-containing protein Os01g0234100;
gene:MD03G1047900	B3	TF	B3->B3	27	176	2.721	up	RecName: Full=Putative B3 domain-containing protein At5g58280;
gene:MD05G1037200	B3	TF	B3->B3	0	7	5.156	up	RecName: Full=B3 domain-containing transcription factor VRN1; AltName: Full=Protein VERNALIZATION 1;
gene:MD11G1053700	B3	TF	B3->B3	1	42	5.901	up	RecName: Full=B3 domain-containing protein Os07g0679700;
gene:MD12G1032000	B3	TF	B3->B3	7	106	3.845	up	RecName: Full=B3 domain-containing protein At5g06250;
gene:MD00G1056300	B3-ARF	TF	B3->B3-ARF	11	45	2.013	up	RecName: Full=Auxin response factor 2; AltName: Full=ARF1-binding protein; Short=ARF1-BP; AltName: Full=Protein MEGAINTEGUMENTA;
gene:MD06G1111100	B3-ARF	TF	B3->B3-ARF	733	308	-1.25	down	RecName: Full=Auxin response factor 9;
gene:MD07G1174000	B3-ARF	TF	B3->B3-ARF	99	48	-1.029	down	RecName: Full=Auxin response factor 18; AltName: Full=OsARF10;
gene:MD08G1015500	B3-ARF	TF	B3->B3-ARF	43	332	2.946	up	RecName: Full=Auxin response factor 5; AltName: Full=Auxin-responsive protein IAA24; AltName: Full=Transcription factor MONOPTEROS;
gene:MD11G1132400	B3-ARF	TF	B3->B3-ARF	580	139	-2.071	down	RecName: Full=Auxin response factor 4;
gene:MD13G1234500	B3-ARF	TF	B3->B3-ARF	436	1066	1.289	up	RecName: Full=Auxin response factor 5;
gene:MD15G1221400	B3-ARF	TF	B3->B3-ARF	380	42	-3.187	down	RecName: Full=Auxin response factor 19; AltName: Full=Auxin-responsive protein IAA22;
gene:MD00G1007700	BES1	TF	BES1	245	640	1.386	up	RecName: Full=BES1/BZR1 homolog protein 4;
gene:MD01G1086800	bHLH	TF	bHLH	304	112	-1.442	down	RecName: Full=Transcription factor bHLH28; AltName: Full=Basic helix-loop-helix protein 28; Short=AtbHLH28; Short=bHLH 28; AltName: Full=Transcription factor EN 40; AltName: Full=bHLH transcription factor bHLH028;
gene:MD01G1086900	bHLH	TF	bHLH	241	29	-3.047	down	RecName: Full=Transcription factor MYC2; Short=AtMYC2; AltName: Full=Basic helix-loop-helix protein 6; Short=AtbHLH6; Short=bHLH 6; AltName: Full=Protein JASMONATE INSENSITIVE 1; AltName: Full=R-homologous Arabidopsis protein 1; Short=RAP-1; AltName: Full=Transcription factor EN 38; AltName: Full=Z-box binding factor 1 protein; AltName: Full=bHLH transcription factor bHLH006; AltName: Full=rd22BP…
gene:MD01G1089300	bHLH	TF	bHLH	92	4	-4.619	down	RecName: Full=Transcription factor bHLH70; AltName: Full=Basic helix-loop-helix protein 70; Short=AtbHLH70; Short=bHLH 70; AltName: Full=Transcription factor EN 13; AltName: Full=bHLH transcription factor bHLH070;
gene:MD01G1155000	bHLH	TF	bHLH	375	42	-3.165	down	RecName: Full=Transcription factor bHLH51; AltName: Full=Basic helix-loop-helix protein 51; Short=AtbHLH51; Short=bHLH 51; AltName: Full=Transcription factor EN 57; AltName: Full=bHLH transcription factor bHLH051;
gene:MD02G1009200	bHLH	TF	bHLH	29	10	-1.513	down	RecName: Full=Transcription factor bHLH66; AltName: Full=Basic helix-loop-helix protein 66; Short=AtbHLH66; Short=bHLH 66; AltName: Full=Transcription factor EN 95; AltName: Full=bHLH transcription factor bHLH066;
gene:MD04G1006400	bHLH	TF	bHLH	274	116	-1.245	down	RecName: Full=Transcription factor FAMA; AltName: Full=Basic helix-loop-helix protein 97; Short=AtbHLH97; Short=bHLH 97; AltName: Full=Transcription factor EN 14; AltName: Full=bHLH transcription factor bHLH097;
gene:MD04G1023500	bHLH	TF	bHLH	631	143	-2.144	down	RecName: Full=Transcription factor bHLH78; AltName: Full=Basic helix-loop-helix protein 78; Short=AtbHLH78; Short=bHLH 78; AltName: Full=Transcription factor EN 86; AltName: Full=bHLH transcription factor bHLH078;
gene:MD04G1033000	bHLH	TF	bHLH	118	53	-1.161	down	RecName: Full=Transcription factor bHLH128; AltName: Full=Basic helix-loop-helix protein 128; Short=AtbHLH128; Short=bHLH 128; AltName: Full=Transcription factor EN 74; AltName: Full=bHLH transcription factor bHLH128;
gene:MD04G1224700	bHLH	TF	bHLH	298	148	-1.012	down	RecName: Full=Transcription factor UNE12; AltName: Full=Basic helix-loop-helix protein 59; Short=AtbHLH59; Short=bHLH 59; AltName: Full=Protein UNFERTILIZED EMBRYO SAC 12; AltName: Full=Transcription factor EN 93; AltName: Full=bHLH transcription factor bHLH059;
gene:MD05G1065100	bHLH	TF	bHLH	1248	91	-3.783	down	RecName: Full=Transcription factor bHLH63; AltName: Full=Basic helix-loop-helix protein 63; Short=AtbHLH63; Short=bHLH 63; AltName: Full=Protein CRYPTOCHROME INTERACTING BASIC-HELIX-LOOP-HELIX 1; AltName: Full=Transcription factor EN 84; AltName: Full=bHLH transcription factor bHLH063;
gene:MD05G1165800	bHLH	TF	bHLH	20	46	1.222	up	RecName: Full=Transcription factor bHLH62; AltName: Full=Basic helix-loop-helix protein 62; Short=AtbHLH62; Short=bHLH 62; AltName: Full=Transcription factor EN 85; AltName: Full=bHLH transcription factor bHLH062;
gene:MD06G1119900	bHLH	TF	bHLH	16	4	-1.941	down	RecName: Full=Transcription factor MYC4; Short=AtMYC4; AltName: Full=Basic helix-loop-helix protein 4; Short=AtbHLH4; Short=bHLH 4; AltName: Full=Transcription factor EN 37; AltName: Full=bHLH transcription factor bHLH004;
gene:MD06G1120100	bHLH	TF	bHLH	63	232	1.88	up	RecName: Full=Transcription factor bHLH14; AltName: Full=Basic helix-loop-helix protein 14; Short=AtbHLH14; Short=bHLH 14; AltName: Full=Transcription factor EN 33; AltName: Full=bHLH transcription factor bHLH014;
gene:MD06G1191600	bHLH	TF	bHLH	481	160	-1.589	down	RecName: Full=Transcription factor bHLH47; AltName: Full=Basic helix-loop-helix protein 47; Short=AtbHLH47; Short=bHLH 47; AltName: Full=Protein POPEYE; AltName: Full=Transcription factor EN 139; AltName: Full=bHLH transcription factor bHLH047;
gene:MD06G1199400	bHLH	TF	bHLH	94	18	-2.399	down	RecName: Full=Transcription factor UNE10; AltName: Full=Basic helix-loop-helix protein 16; Short=AtbHLH16; Short=bHLH 16; AltName: Full=Protein UNFERTILIZED EMBRYO SAC 10; AltName: Full=Transcription factor EN 108; AltName: Full=bHLH transcription factor bHLH016;
gene:MD06G1217100	bHLH	TF	bHLH	15	45	1.586	up	RecName: Full=Transcription factor BEE 3; AltName: Full=Basic helix-loop-helix protein 50; Short=AtbHLH50; Short=bHLH 50; AltName: Full=Protein Brassinosteroid enhanced expression 3; AltName: Full=Transcription factor EN 76; AltName: Full=bHLH transcription factor bHLH050;
gene:MD07G1076500	bHLH	TF	bHLH	1	7	3.293	up	RecName: Full=Transcription factor bHLH10; AltName: Full=Basic helix-loop-helix protein 10; Short=AtbHLH10; Short=bHLH 10; AltName: Full=Transcription factor EN 23; AltName: Full=bHLH transcription factor bHLH010;
gene:MD07G1113200	bHLH	TF	bHLH	1877	264	-2.839	down	RecName: Full=Transcription factor UNE10; AltName: Full=Basic helix-loop-helix protein 16; Short=AtbHLH16; Short=bHLH 16; AltName: Full=Protein UNFERTILIZED EMBRYO SAC 10; AltName: Full=Transcription factor EN 108; AltName: Full=bHLH transcription factor bHLH016;
gene:MD07G1151000	bHLH	TF	bHLH	501	244	-1.039	down	RecName: Full=Transcription factor bHLH13; AltName: Full=Basic helix-loop-helix protein 13; Short=AtbHLH13; Short=bHLH 13; AltName: Full=Transcription factor EN 39; AltName: Full=bHLH transcription factor bHLH013;
gene:MD07G1160700	bHLH	TF	bHLH	65	25	-1.376	down	RecName: Full=Transcription factor bHLH70; AltName: Full=Basic helix-loop-helix protein 70; Short=AtbHLH70; Short=bHLH 70; AltName: Full=Transcription factor EN 13; AltName: Full=bHLH transcription factor bHLH070;
gene:MD07G1224100	bHLH	TF	bHLH	40	17	-1.229	down	RecName: Full=Transcription factor bHLH51; AltName: Full=Basic helix-loop-helix protein 51; Short=AtbHLH51; Short=bHLH 51; AltName: Full=Transcription factor EN 57; AltName: Full=bHLH transcription factor bHLH051;
gene:MD08G1207700	bHLH	TF	bHLH	11	2	-2.151	down	RecName: Full=Transcription factor bHLH93; AltName: Full=Basic helix-loop-helix protein 93; Short=AtbHLH93; Short=bHLH 93; AltName: Full=Transcription factor EN 47; AltName: Full=bHLH transcription factor bHLH093;
gene:MD09G1003800	bHLH	TF	bHLH	931	235	-1.989	down	RecName: Full=Transcription factor ICE1; AltName: Full=Basic helix-loop-helix protein 116; Short=AtbHLH116; Short=bHLH 116; AltName: Full=Inducer of CBF expression 1; AltName: Full=Transcription factor EN 45; AltName: Full=Transcription factor SCREAM; AltName: Full=bHLH transcription factor bHLH116;
gene:MD09G1146000	bHLH	TF	bHLH	4411	1242	-1.829	down	RecName: Full=Transcription factor PIF4; AltName: Full=Basic helix-loop-helix protein 9; Short=AtbHLH9; Short=bHLH 9; AltName: Full=Phytochrome-interacting factor 4; AltName: Full=Short under red-light 2; AltName: Full=Transcription factor EN 102; AltName: Full=bHLH transcription factor bHLH009;
gene:MD09G1233000	bHLH	TF	bHLH	4	33	3.078	up	RecName: Full=Transcription factor bHLH162; AltName: Full=Basic helix-loop-helix protein 162; Short=AtbHLH162 {ECO:0000303|PubMed:14600211}; Short=bHLH 162; AltName: Full=bHLH transcription factor bHLH162;
gene:MD10G1074000	bHLH	TF	bHLH	1362	662	-1.041	down	RecName: Full=Transcription factor bHLH63; AltName: Full=Basic helix-loop-helix protein 63; Short=AtbHLH63; Short=bHLH 63; AltName: Full=Protein CRYPTOCHROME INTERACTING BASIC-HELIX-LOOP-HELIX 1; AltName: Full=Transcription factor EN 84; AltName: Full=bHLH transcription factor bHLH063;
gene:MD10G1115500	bHLH	TF	bHLH	8	57	2.89	up	RecName: Full=Transcription factor bHLH25; AltName: Full=Basic helix-loop-helix protein 25; Short=AtbHLH25; Short=bHLH 25; AltName: Full=Transcription factor EN 29; AltName: Full=bHLH transcription factor bHLH025;
gene:MD10G1170600	bHLH	TF	bHLH	502	94	-2.431	down	RecName: Full=Transcription factor PIF1; AltName: Full=Basic helix-loop-helix protein 15; Short=AtbHLH15; Short=bHLH 15; AltName: Full=Protein PHY-INTERACTING FACTOR 1; AltName: Full=Protein PHYTOCHROME INTERACTING FACTOR 3-LIKE 5; AltName: Full=Transcription factor EN 101; AltName: Full=bHLH transcription factor bHLH015;
gene:MD12G1198900	bHLH	TF	bHLH	318	111	-1.516	down	RecName: Full=Transcription factor PIF3; AltName: Full=Basic helix-loop-helix protein 8; Short=AtbHLH8; Short=bHLH 8; AltName: Full=Phytochrome-associated protein 3; AltName: Full=Phytochrome-interacting factor 3; AltName: Full=Transcription factor EN 100; AltName: Full=bHLH transcription factor bHLH008;
gene:MD12G1241500	bHLH	TF	bHLH	158	21	-2.923	down	RecName: Full=Transcription factor UNE12; AltName: Full=Basic helix-loop-helix protein 59; Short=AtbHLH59; Short=bHLH 59; AltName: Full=Protein UNFERTILIZED EMBRYO SAC 12; AltName: Full=Transcription factor EN 93; AltName: Full=bHLH transcription factor bHLH059;
gene:MD13G1047100	bHLH	TF	bHLH	268	128	-1.081	down	RecName: Full=Transcription factor bHLH30; AltName: Full=Basic helix-loop-helix protein 30; Short=AtbHLH30; Short=bHLH 30; AltName: Full=Transcription factor EN 53; AltName: Full=bHLH transcription factor bHLH030;
gene:MD13G1074300	bHLH	TF	bHLH	36	0	-7.695	down	RecName: Full=Transcription factor PRE6; AltName: Full=Basic helix-loop-helix protein 163; Short=AtbHLH163; Short=bHLH 163; AltName: Full=Protein KIDARI; AltName: Full=Protein PACLOBUTRAZOL RESISTANCE 6; AltName: Full=bHLH transcription factor bHLH163;
gene:MD13G1128900	bHLH	TF	bHLH	5	0	-4.924	down	RecName: Full=Transcription factor bHLH137; AltName: Full=Basic helix-loop-helix protein 137; Short=AtbHLH137; Short=bHLH 137; AltName: Full=Transcription factor EN 89; AltName: Full=bHLH transcription factor bHLH137;
gene:MD14G1063300	bHLH	TF	bHLH	123	34	-1.846	down	RecName: Full=Transcription factor bHLH130; AltName: Full=Basic helix-loop-helix protein 130; Short=AtbHLH130; Short=bHLH 130; AltName: Full=Transcription factor EN 69; AltName: Full=bHLH transcription factor bHLH130;
gene:MD14G1086500	bHLH	TF	bHLH	2354	317	-2.894	down	RecName: Full=Transcription factor ORG2; AltName: Full=Basic helix-loop-helix protein 38; Short=AtbHLH38; Short=bHLH 38; AltName: Full=OBP3-responsive gene 2; AltName: Full=Transcription factor EN 8; AltName: Full=bHLH transcription factor bHLH038;
gene:MD14G1086600	bHLH	TF	bHLH	764	20	-5.261	down	RecName: Full=Transcription factor ORG2; AltName: Full=Basic helix-loop-helix protein 38; Short=AtbHLH38; Short=bHLH 38; AltName: Full=OBP3-responsive gene 2; AltName: Full=Transcription factor EN 8; AltName: Full=bHLH transcription factor bHLH038;
gene:MD14G1149600	bHLH	TF	bHLH	137	9	-4.017	down	RecName: Full=Transcription factor bHLH137; AltName: Full=Basic helix-loop-helix protein 137; Short=AtbHLH137; Short=bHLH 137; AltName: Full=Transcription factor EN 89; AltName: Full=bHLH transcription factor bHLH137;
gene:MD14G1182700	bHLH	TF	bHLH	1	14	3.299	up	RecName: Full=Transcription factor bHLH162; AltName: Full=Basic helix-loop-helix protein 162; Short=AtbHLH162 {ECO:0000303|PubMed:14600211}; Short=bHLH 162; AltName: Full=bHLH transcription factor bHLH162;
gene:MD14G1190300	bHLH	TF	bHLH	582	285	-1.028	down	RecName: Full=Transcription factor BHLH094 {ECO:0000305}; AltName: Full=Basic helix-loop-helix protein 94 {ECO:0000303|PubMed:16896230}; Short=OsbHLH094 {ECO:0000303|PubMed:16896230}; AltName: Full=bHLH transcription factor bHLH094 {ECO:0000305};
gene:MD14G1208000	bHLH	TF	bHLH	603	3	-7.919	down	RecName: Full=Transcription factor UNE10; AltName: Full=Basic helix-loop-helix protein 16; Short=AtbHLH16; Short=bHLH 16; AltName: Full=Protein UNFERTILIZED EMBRYO SAC 10; AltName: Full=Transcription factor EN 108; AltName: Full=bHLH transcription factor bHLH016;
gene:MD15G1081100	bHLH	TF	bHLH	3	48	4.1	up	RecName: Full=Transcription factor HEC2; AltName: Full=Basic helix-loop-helix protein 37; Short=AtbHLH37; Short=bHLH 37; AltName: Full=Protein HECATE 2; AltName: Full=Transcription factor EN 117; AltName: Full=bHLH transcription factor bHLH037;
gene:MD15G1154600	bHLH	TF	bHLH	279	72	-1.957	down	RecName: Full=Transcription factor bHLH66; AltName: Full=Basic helix-loop-helix protein 66; Short=AtbHLH66; Short=bHLH 66; AltName: Full=Transcription factor EN 95; AltName: Full=bHLH transcription factor bHLH066;
gene:MD15G1305200	bHLH	TF	bHLH	0	7	4.205	up	RecName: Full=Transcription factor bHLH25; AltName: Full=Basic helix-loop-helix protein 25; Short=AtbHLH25; Short=bHLH 25; AltName: Full=Transcription factor EN 29; AltName: Full=bHLH transcription factor bHLH025;
gene:MD15G1306400	bHLH	TF	bHLH	31	82	1.4	up	RecName: Full=Transcription factor bHLH93; AltName: Full=Basic helix-loop-helix protein 93; Short=AtbHLH93; Short=bHLH 93; AltName: Full=Transcription factor EN 47; AltName: Full=bHLH transcription factor bHLH093;
gene:MD16G1075700	bHLH	TF	bHLH	3	0	-4.337	down	RecName: Full=Transcription factor PRE6; AltName: Full=Basic helix-loop-helix protein 163; Short=AtbHLH163; Short=bHLH 163; AltName: Full=Protein KIDARI; AltName: Full=Protein PACLOBUTRAZOL RESISTANCE 6; AltName: Full=bHLH transcription factor bHLH163;
gene:MD17G1132600	bHLH	TF	bHLH	4076	606	-2.752	down	RecName: Full=Transcription factor PIF5; AltName: Full=Basic helix-loop-helix protein 65; Short=AtbHLH65; Short=bHLH 65; AltName: Full=Phytochrome interacting factor-like 6; AltName: Full=Phytochrome-interacting factor 5; AltName: Full=Transcription factor EN 103; AltName: Full=bHLH transcription factor bHLH065;
gene:MD01G1074700	bZIP	TF	bZIP	122	2068	4.088	up	RecName: Full=Common plant regulatory factor 1; Short=CPRF-1;
gene:MD02G1298400	bZIP	TF	bZIP	678	334	-1.027	down	RecName: Full=Basic leucine zipper 23 {ECO:0000303|PubMed:11906833}; Short=AtbZIP23 {ECO:0000303|PubMed:11906833}; Short=bZIP protein 23 {ECO:0000305};
gene:MD03G1051900	bZIP	TF	bZIP	80	16	-2.362	down	RecName: Full=Transcription factor RF2b;
gene:MD04G1224400	bZIP	TF	bZIP	3976	1383	-1.525	down	RecName: Full=Light-inducible protein CPRF2; AltName: Full=Common plant regulatory factor 2; Short=CPRF-2;
gene:MD07G1018800	bZIP	TF	bZIP	1030	2135	1.05	up	RecName: Full=bZIP transcription factor 17 {ECO:0000303|PubMed:11906833}; Short=AtbZIP17 {ECO:0000303|PubMed:11906833};
gene:MD07G1143800	bZIP	TF	bZIP	304	2393	2.977	up	RecName: Full=Common plant regulatory factor 1; Short=CPRF-1;
gene:MD08G1078800	bZIP	TF	bZIP	0	13	5.184	up	RecName: Full=Basic leucine zipper 4 {ECO:0000303|PubMed:11906833}; Short=AtbZIP4 {ECO:0000303|PubMed:11906833};
gene:MD12G1241100	bZIP	TF	bZIP	2932	493	-2.577	down	RecName: Full=Light-inducible protein CPRF2; AltName: Full=Common plant regulatory factor 2; Short=CPRF-2;
gene:MD15G1022500	bZIP	TF	bZIP	627	1564	1.317	up	RecName: Full=bZIP transcription factor 44 {ECO:0000305}; Short=AtbZIP44 {ECO:0000303|PubMed:11906833};
gene:MD15G1065800	bZIP	TF	bZIP	0	4	4.383	up	RecName: Full=Basic leucine zipper 4 {ECO:0000303|PubMed:11906833}; Short=AtbZIP4 {ECO:0000303|PubMed:11906833};
gene:MD15G1081800	bZIP	TF	bZIP	1367	5182	1.923	up	RecName: Full=ABSCISIC ACID-INSENSITIVE 5-like protein 5; AltName: Full=ABA-responsive element-binding protein 1; AltName: Full=Abscisic acid responsive elements-binding factor 2; Short=ABRE-binding factor 2; AltName: Full=bZIP transcription factor 36; Short=AtbZIP36;
gene:MD15G1300200	bZIP	TF	bZIP	37	12	-1.646	down	RecName: Full=bZIP transcription factor 44 {ECO:0000305}; Short=AtbZIP44 {ECO:0000303|PubMed:11906833};
gene:MD03G1277600	C2C2-CO-like	TF	C2C2->C2C2-CO-like	1001	427	-1.231	down	RecName: Full=Zinc finger protein CONSTANS-LIKE 13;
gene:MD06G1215800	C2C2-CO-like	TF	C2C2->C2C2-CO-like	2376	482	-2.305	down	RecName: Full=Zinc finger protein CONSTANS-LIKE 6;
gene:MD13G1042200	C2C2-CO-like	TF	C2C2->C2C2-CO-like	1098	348	-1.662	down	RecName: Full=Zinc finger protein CONSTANS-LIKE 6;
gene:MD13G1263800	C2C2-CO-like	TF	C2C2->C2C2-CO-like	942	387	-1.286	down	RecName: Full=Zinc finger protein CONSTANS-LIKE 5;
gene:MD14G1226400	C2C2-CO-like	TF	C2C2->C2C2-CO-like	2928	173	-4.097	down	RecName: Full=Zinc finger protein CONSTANS-LIKE 16;
gene:MD16G1043000	C2C2-CO-like	TF	C2C2->C2C2-CO-like	3457	1566	-1.144	down	RecName: Full=Zinc finger protein CONSTANS-LIKE 6;
gene:MD16G1265000	C2C2-CO-like	TF	C2C2->C2C2-CO-like	1479	128	-3.539	down	RecName: Full=Zinc finger protein CONSTANS-LIKE 5;
gene:MD01G1041500	C2C2-Dof	TF	C2C2->C2C2-Dof	90	38	-1.26	down	RecName: Full=Dof zinc finger protein DOF5.7; Short=AtDOF5.7;
gene:MD01G1126700	C2C2-Dof	TF	C2C2->C2C2-Dof	20	4	-2.451	down	RecName: Full=Dof zinc finger protein DOF5.1; Short=AtDOF5.1;
gene:MD02G1161200	C2C2-Dof	TF	C2C2->C2C2-Dof	7	1	-2.946	down	RecName: Full=Dof zinc finger protein DOF3.4; Short=AtDOF3.4; AltName: Full=OBF-binding protein 1;
gene:MD04G1126500	C2C2-Dof	TF	C2C2->C2C2-Dof	228	88	-1.381	down	RecName: Full=Dof zinc finger protein DOF2.4; Short=AtDOF2.4;
gene:MD05G1312400	C2C2-Dof	TF	C2C2->C2C2-Dof	262	95	-1.454	down	RecName: Full=Dof zinc finger protein DOF1.4; Short=AtDOF1.4;
gene:MD06G1114000	C2C2-Dof	TF	C2C2->C2C2-Dof	439	108	-2.04	down	RecName: Full=Dof zinc finger protein DOF4.6; Short=AtDOF4.6;
gene:MD07G1057700	C2C2-Dof	TF	C2C2->C2C2-Dof	14	3	-2.155	down	RecName: Full=Cyclic dof factor 2; AltName: Full=Dof zinc finger protein DOF5.2; Short=AtDOF5.2;
gene:MD07G1265700	C2C2-Dof	TF	C2C2->C2C2-Dof	37	106	1.51	up	RecName: Full=Dof zinc finger protein PBF; AltName: Full=Prolamin box-binding factor;
gene:MD14G1201600	C2C2-Dof	TF	C2C2->C2C2-Dof	4545	1427	-1.673	down	RecName: Full=Cyclic dof factor 3; AltName: Full=Dof zinc finger protein DOF3.3; Short=AtDOF3.3; AltName: Full=H-protein promoter-binding factor 2a;
gene:MD15G1034500	C2C2-Dof	TF	C2C2->C2C2-Dof	2	11	2.449	up	RecName: Full=Dof zinc finger protein DOF5.8; Short=AtDOF5.8;
gene:MD15G1275300	C2C2-Dof	TF	C2C2->C2C2-Dof	137	55	-1.319	down	RecName: Full=Dof zinc finger protein DOF3.4; Short=AtDOF3.4; AltName: Full=OBF-binding protein 1;
gene:MD15G1276300	C2C2-Dof	TF	C2C2->C2C2-Dof	39	9	-2.063	down	RecName: Full=Dof zinc finger protein DOF1.7; Short=AtDOF1.7;
gene:MD15G1309400	C2C2-Dof	TF	C2C2->C2C2-Dof	70	26	-1.387	down	RecName: Full=Dof zinc finger protein DOF1.7; Short=AtDOF1.7;
gene:MD01G1108000	C2C2-GATA	TF	C2C2->C2C2-GATA	292	99	-1.569	down	RecName: Full=GATA transcription factor 8;
gene:MD05G1055800	C2C2-GATA	TF	C2C2->C2C2-GATA	78	273	1.805	up	RecName: Full=GATA transcription factor 5;
gene:MD07G1112200	C2C2-GATA	TF	C2C2->C2C2-GATA	26	7	-1.844	down	RecName: Full=GATA transcription factor 4; Short=AtGATA-4;
gene:MD15G1060100	C2C2-GATA	TF	C2C2->C2C2-GATA	1148	245	-2.234	down	RecName: Full=Putative GATA transcription factor 22;
gene:MD15G1092500	C2C2-GATA	TF	C2C2->C2C2-GATA	25	4	-2.411	down	RecName: Full=GATA transcription factor 12 {ECO:0000303|PubMed:15084732};
gene:MD04G1083800	C2C2-YABBY	TF	C2C2->C2C2-YABBY	3	0	-4.351	down	RecName: Full=Axial regulator YABBY 1; AltName: Full=Fl-54; AltName: Full=Protein ABNORMAL FLORAL ORGANS; AltName: Full=Protein FILAMENTOUS FLOWER; AltName: Full=Protein antherless;
gene:MD06G1065700	C2C2-YABBY	TF	C2C2->C2C2-YABBY	34	11	-1.594	down	RecName: Full=Axial regulator YABBY 1; AltName: Full=Fl-54; AltName: Full=Protein ABNORMAL FLORAL ORGANS; AltName: Full=Protein FILAMENTOUS FLOWER; AltName: Full=Protein antherless;
gene:MD01G1099800	C2H2	TF	C2H2	6	0	-4.231	down	RecName: Full=Zinc finger protein ZAT5;
gene:MD01G1123300	C2H2	TF	C2H2	51	165	1.686	up	RecName: Full=Zinc finger protein ZAT12; AltName: Full=Protein RESPONSIVE TO HIGH LIGHT 41;
gene:MD02G1151700	C2H2	TF	C2H2	486	1067	1.135	up	RecName: Full=Protein indeterminate-domain 1 {ECO:0000303|PubMed:16784536}; AltName: Full=Protein ENHYDROUS {ECO:0000303|PubMed:21571950};
gene:MD03G1099300	C2H2	TF	C2H2	6	44	2.988	up	RecName: Full=Zinc finger protein ZAT12; AltName: Full=Protein RESPONSIVE TO HIGH LIGHT 41;
gene:MD03G1114800	C2H2	TF	C2H2	573	227	-1.336	down	RecName: Full=Protein indeterminate-domain 9 {ECO:0000303|PubMed:16784536}; AltName: Full=ID1-like zinc finger protein 1 {ECO:0000303|Ref.1};
gene:MD03G1128800	C2H2	TF	C2H2	183	1000	2.45	up	RecName: Full=Zinc finger protein ZAT5;
gene:MD03G1142800	C2H2	TF	C2H2	169	32	-2.427	down	RecName: Full=Zinc finger protein WIP3; AltName: Full=WIP-domain protein 3 {ECO:0000303|PubMed:11782451}; Short=AtWIP3 {ECO:0000303|PubMed:11782451};
gene:MD05G1098300	C2H2	TF	C2H2	30	114	1.9	up	RecName: Full=Zinc finger protein ZAT10; AltName: Full=Salt-tolerance zinc finger;
gene:MD06G1199800	C2H2	TF	C2H2	12	0	-5.187	down	RecName: Full=Zinc finger protein ZAT4;
gene:MD06G1234600	C2H2	TF	C2H2	93	32	-1.526	down	RecName: Full=Protein SHOOT GRAVITROPISM 5; AltName: Full=Protein indeterminate-domain 15 {ECO:0000303|PubMed:16784536}; Short=AtIDD15;
gene:MD07G1114000	C2H2	TF	C2H2	12	3	-1.857	down	RecName: Full=Zinc finger protein ZAT9;
gene:MD07G1192900	C2H2	TF	C2H2	4	26	2.781	up	RecName: Full=Zinc finger protein ZAT11;
gene:MD08G1013600	C2H2	TF	C2H2	170	38	-2.178	down	--
gene:MD08G1033100	C2H2	TF	C2H2	216	89	-1.279	down	RecName: Full=Protein indeterminate-domain 1 {ECO:0000303|PubMed:16784536}; AltName: Full=Protein ENHYDROUS {ECO:0000303|PubMed:21571950};
gene:MD08G1086500	C2H2	TF	C2H2	186	415	1.161	up	RecName: Full=Zinc finger protein ZAT10; AltName: Full=Salt-tolerance zinc finger;
gene:MD09G1192300	C2H2	TF	C2H2	370	80	-2.203	down	RecName: Full=Zinc finger protein MAGPIE {ECO:0000303|PubMed:17785527}; AltName: Full=Protein indeterminate-domain 3 {ECO:0000303|PubMed:16784536};
gene:MD09G1224100	C2H2	TF	C2H2	26	1	-4.353	down	RecName: Full=Zinc finger protein 1 {ECO:0000305}; Short=AtZFP1 {ECO:0000303|PubMed:8980531};
gene:MD11G1046000	C2H2	TF	C2H2	11	3	-2.154	down	RecName: Full=Zinc finger protein AZF2; AltName: Full=Zinc-finger protein 2;
gene:MD11G1079200	C2H2	TF	C2H2	64	4	-4.111	down	--
gene:MD11G1229000	C2H2	TF	C2H2	391	75	-2.399	down	--
gene:MD12G1107100	C2H2	TF	C2H2	4	17	1.959	up	RecName: Full=Zinc finger protein ZAT5;
gene:MD12G1120300	C2H2	TF	C2H2	360	176	-1.029	down	RecName: Full=Zinc finger protein JACKDAW; AltName: Full=ID1-like zinc finger protein 3 {ECO:0000303|Ref.2}; AltName: Full=Protein indeterminate-domain 10 {ECO:0000303|PubMed:16784536};
gene:MD13G1013000	C2H2	TF	C2H2	875	291	-1.594	down	RecName: Full=Protein indeterminate-domain 5, chloroplastic {ECO:0000303|PubMed:16784536}; AltName: Full=ID1-like zinc finger protein 2 {ECO:0000303|Ref.1}; Flags: Precursor;
gene:MD13G1013100	C2H2	TF	C2H2	461	188	-1.3	down	RecName: Full=Protein indeterminate-domain 5, chloroplastic {ECO:0000303|PubMed:16784536}; AltName: Full=ID1-like zinc finger protein 2 {ECO:0000303|Ref.1}; Flags: Precursor;
gene:MD13G1064600	C2H2	TF	C2H2	56	129	1.196	up	RecName: Full=Zinc finger protein ZAT9;
gene:MD14G1066100	C2H2	TF	C2H2	48	14	-1.749	down	RecName: Full=Zinc finger protein WIP2; AltName: Full=Protein NO TRANSMITTING TRACT; AltName: Full=WIP-domain protein 2 {ECO:0000303|PubMed:11782451}; Short=AtWIP2 {ECO:0000303|PubMed:11782451};
gene:MD14G1241600	C2H2	TF	C2H2	125	62	-1.004	down	RecName: Full=Protein SHOOT GRAVITROPISM 5; AltName: Full=Protein indeterminate-domain 15 {ECO:0000303|PubMed:16784536}; Short=AtIDD15;
gene:MD15G1037200	C2H2	TF	C2H2	6	19	1.749	up	RecName: Full=Zinc finger protein 3 {ECO:0000305};
gene:MD15G1071400	C2H2	TF	C2H2	820	1875	1.194	up	RecName: Full=Zinc finger protein ZAT10; AltName: Full=Salt-tolerance zinc finger;
gene:MD15G1323400	C2H2	TF	C2H2	18	44	1.264	up	RecName: Full=Zinc finger protein STOP1 homolog; AltName: Full=Protein STOP1 homolog;
gene:MD16G1009600	C2H2	TF	C2H2	286	140	-1.034	down	RecName: Full=Protein indeterminate-domain 5, chloroplastic {ECO:0000303|PubMed:16784536}; AltName: Full=ID1-like zinc finger protein 2 {ECO:0000303|Ref.1}; Flags: Precursor;
gene:MD16G1014800	C2H2	TF	C2H2	772	357	-1.108	down	RecName: Full=Zinc finger protein 4 {ECO:0000305};
gene:MD17G1221300	C2H2	TF	C2H2	83	24	-1.8	down	RecName: Full=Zinc finger protein 1 {ECO:0000305}; Short=AtZFP1 {ECO:0000303|PubMed:8980531};
gene:MD03G1175400	C3H	TF	C3H	57	10	-2.489	down	RecName: Full=Zinc finger CCCH domain-containing protein 56; Short=AtC3H56;
gene:MD04G1114100	C3H	TF	C3H	1161	4200	1.855	up	RecName: Full=Zinc finger CCCH domain-containing protein 11; Short=OsC3H11;
gene:MD04G1244100	C3H	TF	C3H	1349	383	-1.822	down	RecName: Full=Zinc finger CCCH domain-containing protein ZFN-like;
gene:MD08G1075000	C3H	TF	C3H	12	1	-3.314	down	RecName: Full=Zinc finger CCCH domain-containing protein 20; Short=AtC3H20;
gene:MD09G1243500	C3H	TF	C3H	3	383	6.922	up	RecName: Full=Zinc finger CCCH domain-containing protein 2; Short=AtC3H2; AltName: Full=Protein SOMNUS; Short=SOM;
gene:MD10G1219700	C3H	TF	C3H	1283	617	-1.059	down	RecName: Full=Zinc finger CCCH domain-containing protein 37; Short=AtC3H37; AltName: Full=ENHANCER OF AG-4 protein 1;
gene:MD15G1062500	C3H	TF	C3H	867	2310	1.413	up	RecName: Full=Zinc finger CCCH domain-containing protein 20; Short=AtC3H20;
gene:MD15G1175900	C3H	TF	C3H	17	50	1.518	up	RecName: Full=Zinc finger CCCH domain-containing protein 39; Short=AtC3H39;
gene:MD16G1157900	CAMTA	TF	CAMTA	1191	2587	1.12	up	RecName: Full=Calmodulin-binding transcription activator 5 {ECO:0000303|PubMed:11925432}; Short=AtCAMTA5 {ECO:0000303|PubMed:11925432}; AltName: Full=Ethylene-induced calmodulin-binding protein f {ECO:0000303|PubMed:11782485}; Short=EICBP.f {ECO:0000303|PubMed:11782485}; AltName: Full=Signal-responsive protein 6 {ECO:0000303|PubMed:12218065}; Short=AtSR6 {ECO:0000303|PubMed:12218065};
gene:MD16G1197800	CPP	TF	CPP	7	0	-5.341	down	RecName: Full=Protein tesmin/TSO1-like CXC 2; Short=AtTCX2; AltName: Full=Protein TSO1-like 2; Short=Protein SOL2;
gene:MD05G1089000	CSD	TF	CSD	623	108	-2.544	down	RecName: Full=Glycine-rich protein 2;
gene:MD02G1110700	DBB	TF	DBB	1612	643	-1.327	down	RecName: Full=B-box zinc finger protein 19 {ECO:0000303|PubMed:19920209}; AltName: Full=Protein DOUBLE B-BOX 1B; AltName: Full=Protein SALT TOLERANCE HOMOLOG 5;
gene:MD11G1269800	DBB	TF	DBB	106	319	1.589	up	RecName: Full=B-box zinc finger protein 22 {ECO:0000303|PubMed:19920209}; AltName: Full=Protein DOUBLE B-BOX 3 {ECO:0000303|PubMed:18540109}; AltName: Full=Protein LIGHT-REGULATED ZINC FINGER PROTEIN 1 {ECO:0000303|PubMed:18796637}; AltName: Full=Protein SALT TOLERANCE HOMOLOG 3;
gene:MD15G1160600	DBP	TF	DBP	201	54	-1.911	down	RecName: Full=Probable protein phosphatase 2C 27; Short=OsPP2C27; EC=3.1.3.16;
gene:MD06G1181700	E2F-DP	TF	E2F-DP	15	4	-2.047	down	RecName: Full=E2F transcription factor-like E2FE; AltName: Full=DP-E2F-like protein 1; AltName: Full=E2F-like repressor E2L3;
gene:MD12G1037100	E2F-DP	TF	E2F-DP	158	58	-1.442	down	RecName: Full=Transcription factor E2FA; AltName: Full=E2F transcription factor-3; Short=AtE2F3;
gene:MD07G1053500	EIL	TF	EIL	5	37	2.72	up	RecName: Full=Protein ETHYLENE INSENSITIVE 3;
gene:MD05G1156200	FAR1	TF	FAR1	61	136	1.139	up	RecName: Full=Protein FAR1-RELATED SEQUENCE 5;
gene:MD01G1156500	GARP-G2-like	TF	GARP->GARP-G2-like	80	18	-2.13	down	RecName: Full=Putative Myb family transcription factor At1g14600;
gene:MD04G1008300	GARP-G2-like	TF	GARP->GARP-G2-like	1403	99	-3.832	down	RecName: Full=Protein PHR1-LIKE 3 {ECO:0000303|PubMed:26586833}; AltName: Full=Myb family transcription factor PHL3 {ECO:0000303|PubMed:26586833}; AltName: Full=Protein UNFERTILIZED EMBRYO SAC 16 {ECO:0000303|PubMed:15634699};
gene:MD05G1074600	GARP-G2-like	TF	GARP->GARP-G2-like	2162	975	-1.15	down	RecName: Full=Transcription factor HHO5 {ECO:0000305}; AltName: Full=MYB-domain transcription factor HHO5 {ECO:0000305}; AltName: Full=Protein HRS1 HOMOLOG 5 {ECO:0000305}; AltName: Full=Protein ULT1 INTERACTING FACTOR 1 {ECO:0000303|PubMed:26903506};
gene:MD07G1225200	GARP-G2-like	TF	GARP->GARP-G2-like	108	32	-1.723	down	RecName: Full=Putative Myb family transcription factor At1g14600;
gene:MD10G1089300	GARP-G2-like	TF	GARP->GARP-G2-like	611	147	-2.065	down	RecName: Full=Myb family transcription factor EFM {ECO:0000303|PubMed:25132385}; AltName: Full=MYB-domain transcription factor HHO4 {ECO:0000305}; AltName: Full=Protein EARLY FLOWERING MYB {ECO:0000303|PubMed:25132385}; AltName: Full=Protein HRS1 HOMOLOG 4 {ECO:0000305};
gene:MD12G1001900	GARP-G2-like	TF	GARP->GARP-G2-like	150	51	-1.55	down	RecName: Full=Myb-related protein 2 {ECO:0000303|PubMed:21255164}; AltName: Full=Myb family transcription factor PHL9 {ECO:0000305}; AltName: Full=Protein NITROGEN STARVATION RESPONSE 1 {ECO:0000303|PubMed:15592750}; Short=AtNSR1 {ECO:0000303|PubMed:15592750}; AltName: Full=Protein PHR1-LIKE 9 {ECO:0000305};
gene:MD12G1058400	GARP-G2-like	TF	GARP->GARP-G2-like	340	46	-2.919	down	RecName: Full=Myb family transcription factor PHL5 {ECO:0000305}; AltName: Full=Protein PHR1-LIKE 5 {ECO:0000305};
gene:MD12G1167700	GARP-G2-like	TF	GARP->GARP-G2-like	1	11	3.403	up	RecName: Full=Myb family transcription factor PHL7 {ECO:0000305}; AltName: Full=Protein PHR1-LIKE 7 {ECO:0000305};
gene:MD14G1059400	GARP-G2-like	TF	GARP->GARP-G2-like	102	5	-4.289	down	RecName: Full=Myb family transcription factor PHL5 {ECO:0000305}; AltName: Full=Protein PHR1-LIKE 5 {ECO:0000305};
gene:MD15G1034000	GARP-G2-like	TF	GARP->GARP-G2-like	917	331	-1.473	down	RecName: Full=Probable transcription factor KAN4; AltName: Full=Protein ABERRANT TESTA SHAPE; AltName: Full=Protein KANADI 4;
gene:MD17G1157800	GARP-G2-like	TF	GARP->GARP-G2-like	70	272	1.947	up	RecName: Full=Myb family transcription factor PHL6 {ECO:0000305}; AltName: Full=Protein PHR1-LIKE 6 {ECO:0000305};
gene:MD01G1105800	GNAT	TR	GNAT	211	971	2.204	up	RecName: Full=Probable acetyltransferase NATA1-like; EC=2.3.1.-;
gene:MD02G1300500	GNAT	TR	GNAT	88	219	1.32	up	RecName: Full=N-terminal acetyltransferase A complex catalytic subunit NAA10 {ECO:0000303|PubMed:25966763}; Short=AtNAA10 {ECO:0000303|PubMed:25966763}; EC=2.3.1.255 {ECO:0000269|PubMed:25966763};
gene:MD03G1064100	GNAT	TR	GNAT	58	218	1.906	up	RecName: Full=Probable N-acetyltransferase HLS1-like; EC=2.3.1.-;
gene:MD11G1067900	GNAT	TR	GNAT	1	30	4.425	up	RecName: Full=Probable N-acetyltransferase HLS1-like; EC=2.3.1.-;
gene:MD12G1192400	GNAT	TR	GNAT	262	84	-1.64	down	RecName: Full=Acetyltransferase NSI; EC=2.3.1.-; AltName: Full=Nuclear shuttle protein-interacting protein;
gene:MD14G1023000	GNAT	TR	GNAT	17	4	-1.976	down	RecName: Full=Glucosamine 6-phosphate N-acetyltransferase; EC=2.3.1.4 {ECO:0000269|PubMed:22329777}; AltName: Full=Glucose-6-phosphate acetyltransferase 1; Short=AtGNA1; AltName: Full=Phosphoglucosamine acetylase; AltName: Full=Phosphoglucosamine transacetylase; AltName: Full=Protein LIGNESCENS;
gene:MD15G1295100	GNAT	TR	GNAT	3	12	1.823	up	RecName: Full=Probable N-acetyltransferase HLS1-like; EC=2.3.1.-;
gene:MD16G1196500	GNAT	TR	GNAT	345	145	-1.256	down	--
gene:MD00G1043300	GRAS	TF	GRAS	371	177	-1.07	down	RecName: Full=Scarecrow-like protein 6; Short=AtSCL6; AltName: Full=GRAS family protein 22; Short=AtGRAS-22; AltName: Full=SCL6-IV;
gene:MD02G1039600	GRAS	TF	GRAS	991	408	-1.283	down	RecName: Full=DELLA protein GAI; AltName: Full=GRAS family protein 3; Short=AtGRAS-3; AltName: Full=Gibberellic acid-insensitive mutant protein; AltName: Full=Restoration of growth on ammonia protein 2;
gene:MD02G1148800	GRAS	TF	GRAS	909	228	-1.999	down	RecName: Full=SCARECROW-LIKE protein 7 {ECO:0000303|PubMed:20616154}; AltName: Full=PeSCL7 {ECO:0000303|PubMed:20616154};
gene:MD02G1210200	GRAS	TF	GRAS	556	240	-1.214	down	RecName: Full=Scarecrow-like protein 6; Short=AtSCL6; AltName: Full=GRAS family protein 22; Short=AtGRAS-22; AltName: Full=SCL6-IV;
gene:MD03G1088900	GRAS	TF	GRAS	11	2	-2.492	down	RecName: Full=Scarecrow-like protein 14; Short=AtSCL14; AltName: Full=GRAS family protein 2; Short=AtGRAS-2;
gene:MD03G1188800	GRAS	TF	GRAS	145	1275	3.14	up	RecName: Full=Scarecrow-like protein 5; Short=AtSCL5; AltName: Full=GRAS family protein 6; Short=AtGRAS-6;
gene:MD04G1046000	GRAS	TF	GRAS	32	5	-2.675	down	RecName: Full=Protein SHORT-ROOT; Short=AtSHR; AltName: Full=GRAS family protein 26; Short=AtGRAS-26; AltName: Full=Protein SHOOT GRAVITROPISM 7;
gene:MD04G1066800	GRAS	TF	GRAS	7	1	-3.369	down	RecName: Full=Scarecrow-like protein 28; Short=AtSCL28; AltName: Full=GRAS family protein 8; Short=AtGRAS-8;
gene:MD04G1130400	GRAS	TF	GRAS	21	7	-1.617	down	RecName: Full=Scarecrow-like protein 9; Short=AtSCL9; AltName: Full=GRAS family protein 13; Short=AtGRAS-13;
gene:MD04G1163300	GRAS	TF	GRAS	0	50	8.017	up	RecName: Full=Nodulation-signaling pathway 2 protein;
gene:MD06G1073500	GRAS	TF	GRAS	4	0	-4.723	down	RecName: Full=Scarecrow-like protein 28; Short=AtSCL28; AltName: Full=GRAS family protein 8; Short=AtGRAS-8;
gene:MD07G1030000	GRAS	TF	GRAS	28	201	2.838	up	RecName: Full=Scarecrow-like protein 3; Short=AtSCL3; AltName: Full=GRAS family protein 5; Short=AtGRAS-5;
gene:MD07G1115800	GRAS	TF	GRAS	1871	641	-1.549	down	RecName: Full=Scarecrow-like protein 6; Short=AtSCL6; AltName: Full=GRAS family protein 22; Short=AtGRAS-22; AltName: Full=SCL6-IV;
gene:MD09G1121700	GRAS	TF	GRAS	103	45	-1.187	down	RecName: Full=Scarecrow-like transcription factor PAT1; AltName: Full=GRAS family protein 29; Short=AtGRAS-29; AltName: Full=Protein PHYTOCHROME A SIGNAL TRANSDUCTION 1;
gene:MD11G1097900	GRAS	TF	GRAS	67	33	-1.033	down	RecName: Full=Scarecrow-like protein 33; Short=AtSCL33; AltName: Full=GRAS family protein 12; Short=AtGRAS-12;
gene:MD11G1098400	GRAS	TF	GRAS	272	832	1.615	up	RecName: Full=Scarecrow-like protein 33; Short=AtSCL33; AltName: Full=GRAS family protein 12; Short=AtGRAS-12;
gene:MD13G1022100	GRAS	TF	GRAS	706	171	-2.058	down	RecName: Full=DELLA protein GAIP-B; AltName: Full=CmGAIP-B; Short=GAIP-B; AltName: Full=Gibberellic acid-insensitive phloem protein B;
gene:MD15G1180500	GRAS	TF	GRAS	619	84	-2.903	down	RecName: Full=DELLA protein GAI1; AltName: Full=Gibberellic acid-insensitive mutant protein 1; AltName: Full=VvGAI1;
gene:MD15G1263000	GRAS	TF	GRAS	477	108	-2.148	down	RecName: Full=SCARECROW-LIKE protein 7 {ECO:0000303|PubMed:20616154}; AltName: Full=PeSCL7 {ECO:0000303|PubMed:20616154};
gene:MD15G1307800	GRAS	TF	GRAS	252	125	-1.02	down	RecName: Full=Protein SHORT-ROOT; Short=AtSHR; AltName: Full=GRAS family protein 26; Short=AtGRAS-26; AltName: Full=Protein SHOOT GRAVITROPISM 7;
gene:MD17G1112700	GRAS	TF	GRAS	222	86	-1.37	down	RecName: Full=Scarecrow-like transcription factor PAT1; AltName: Full=GRAS family protein 29; Short=AtGRAS-29; AltName: Full=Protein PHYTOCHROME A SIGNAL TRANSDUCTION 1;
gene:MD14G1137600	GRF	TF	GRF	10	35	1.839	up	RecName: Full=Growth-regulating factor 8; Short=AtGRF8; AltName: Full=Transcription activator GRF8;
gene:MD06G1088700	HB-BELL	TF	HB->HB-BELL	2943	1305	-1.173	down	RecName: Full=Homeobox protein BEL1 homolog;
gene:MD07G1205600	HB-BELL	TF	HB->HB-BELL	58	3	-4.375	down	RecName: Full=BEL1-like homeodomain protein 9; Short=BEL1-like protein 9; AltName: Full=Protein BELLRINGER; AltName: Full=Protein LARSON; AltName: Full=Protein PENNYWISE; AltName: Full=Protein REPLUMLESS; AltName: Full=Protein VAAMANA;
gene:MD12G1153600	HB-BELL	TF	HB->HB-BELL	1174	327	-1.851	down	RecName: Full=BEL1-like homeodomain protein 9; Short=BEL1-like protein 9; AltName: Full=Protein BELLRINGER; AltName: Full=Protein LARSON; AltName: Full=Protein PENNYWISE; AltName: Full=Protein REPLUMLESS; AltName: Full=Protein VAAMANA;
gene:MD00G1036300	HB-HD-ZIP	TF	HB->HB-HD-ZIP	169	3933	4.541	up	RecName: Full=Homeobox-leucine zipper protein ATHB-7; AltName: Full=HD-ZIP protein ATHB-7; AltName: Full=Homeodomain transcription factor ATHB-7;
gene:MD01G1036200	HB-HD-ZIP	TF	HB->HB-HD-ZIP	3311	1077	-1.621	down	RecName: Full=Homeobox-leucine zipper protein ATHB-6; AltName: Full=HD-ZIP protein ATHB-6; AltName: Full=Homeodomain transcription factor ATHB-6;
gene:MD01G1226600	HB-HD-ZIP	TF	HB->HB-HD-ZIP	91	2769	4.93	up	RecName: Full=Homeobox-leucine zipper protein HOX6; AltName: Full=HD-ZIP protein HOX6; AltName: Full=Homeodomain transcription factor HOX6; AltName: Full=OsHox6;
gene:MD02G1192800	HB-HD-ZIP	TF	HB->HB-HD-ZIP	959	378	-1.342	down	RecName: Full=Homeobox-leucine zipper protein HAT22; AltName: Full=Homeodomain-leucine zipper protein HAT22; Short=HD-ZIP protein 22;
gene:MD02G1318700	HB-HD-ZIP	TF	HB->HB-HD-ZIP	184	542	1.556	up	RecName: Full=Homeobox-leucine zipper protein HAT14; AltName: Full=Homeodomain-leucine zipper protein HAT14; Short=HD-ZIP protein 14;
gene:MD04G1061200	HB-HD-ZIP	TF	HB->HB-HD-ZIP	454	152	-1.581	down	RecName: Full=Homeobox-leucine zipper protein HAT4; AltName: Full=HD-ZIP protein ATHB-2; AltName: Full=Homeodomain transcription factor ATHB-2; AltName: Full=Homeodomain-leucine zipper protein HAT4; Short=HD-ZIP protein 4;
gene:MD06G1025900	HB-HD-ZIP	TF	HB->HB-HD-ZIP	222	84	-1.411	down	RecName: Full=Homeobox-leucine zipper protein ROC3; AltName: Full=GLABR 2-like homeobox protein 3; AltName: Full=HD-ZIP protein ROC3; AltName: Full=Homeodomain transcription factor ROC3; AltName: Full=Protein RICE OUTERMOST CELL-SPECIFIC 3;
gene:MD06G1054800	HB-HD-ZIP	TF	HB->HB-HD-ZIP	120	56	-1.083	down	RecName: Full=Homeobox-leucine zipper protein HAT4; AltName: Full=HD-ZIP protein ATHB-2; AltName: Full=Homeodomain transcription factor ATHB-2; AltName: Full=Homeodomain-leucine zipper protein HAT4; Short=HD-ZIP protein 4;
gene:MD07G1156200	HB-HD-ZIP	TF	HB->HB-HD-ZIP	546	3188	2.546	up	RecName: Full=Homeobox-leucine zipper protein ATHB-7; AltName: Full=HD-ZIP protein ATHB-7; AltName: Full=Homeodomain transcription factor ATHB-7;
gene:MD07G1297100	HB-HD-ZIP	TF	HB->HB-HD-ZIP	150	682	2.182	up	RecName: Full=Homeobox-leucine zipper protein ATHB-7; AltName: Full=HD-ZIP protein ATHB-7; AltName: Full=Homeodomain transcription factor ATHB-7;
gene:MD08G1112900	HB-HD-ZIP	TF	HB->HB-HD-ZIP	132	64	-1.06	down	RecName: Full=Homeobox-leucine zipper protein ATHB-8; AltName: Full=HD-ZIP protein ATHB-8; AltName: Full=Homeodomain transcription factor ATHB-8;
gene:MD08G1188500	HB-HD-ZIP	TF	HB->HB-HD-ZIP	8	1	-3.668	down	RecName: Full=Homeobox-leucine zipper protein ATHB-6; AltName: Full=HD-ZIP protein ATHB-6; AltName: Full=Homeodomain transcription factor ATHB-6;
gene:MD09G1035100	HB-HD-ZIP	TF	HB->HB-HD-ZIP	1103	467	-1.241	down	RecName: Full=Homeobox-leucine zipper protein HAT5; AltName: Full=HD-ZIP protein ATHB-1; AltName: Full=Homeodomain transcription factor ATHB-1; AltName: Full=Homeodomain-leucine zipper protein HAT5; Short=HD-ZIP protein 5;
gene:MD09G1107300	HB-HD-ZIP	TF	HB->HB-HD-ZIP	1243	437	-1.509	down	RecName: Full=Homeobox-leucine zipper protein HDG2; AltName: Full=HD-ZIP protein HDG2; AltName: Full=Homeodomain GLABRA 2-like protein 2; AltName: Full=Homeodomain transcription factor HDG2; AltName: Full=Protein HOMEODOMAIN GLABROUS 2;
gene:MD11G1136800	HB-HD-ZIP	TF	HB->HB-HD-ZIP	76	28	-1.408	down	RecName: Full=Homeobox-leucine zipper protein REVOLUTA; AltName: Full=HD-ZIP protein REV; AltName: Full=Homeodomain transcription factor REV; AltName: Full=Protein AMPHIVASAL VASCULAR BUNDLE 1; AltName: Full=Protein INTERFASCICULAR FIBERLESS 1;
gene:MD12G1055800	HB-HD-ZIP	TF	HB->HB-HD-ZIP	51	112	1.147	up	RecName: Full=Homeobox-leucine zipper protein HAT14; AltName: Full=Homeodomain-leucine zipper protein HAT14; Short=HD-ZIP protein 14;
gene:MD13G1025200	HB-HD-ZIP	TF	HB->HB-HD-ZIP	13	64	2.33	up	RecName: Full=Homeobox-leucine zipper protein HOX3; AltName: Full=HD-ZIP protein HOX3; AltName: Full=Homeodomain transcription factor HOX3; AltName: Full=OsHox3;
gene:MD13G1196700	HB-HD-ZIP	TF	HB->HB-HD-ZIP	85	35	-1.268	down	RecName: Full=Homeobox-leucine zipper protein HAT5; AltName: Full=HD-ZIP protein ATHB-1; AltName: Full=Homeodomain transcription factor ATHB-1; AltName: Full=Homeodomain-leucine zipper protein HAT5; Short=HD-ZIP protein 5;
gene:MD14G1243300	HB-HD-ZIP	TF	HB->HB-HD-ZIP	6	0	-4.146	down	RecName: Full=Homeobox-leucine zipper protein HDG11 {ECO:0000305}; AltName: Full=HD-ZIP protein HDG11 {ECO:0000305}; AltName: Full=Homeodomain GLABRA 2-like protein 11 {ECO:0000303|PubMed:10809443}; AltName: Full=Homeodomain transcription factor HDG11 {ECO:0000305}; AltName: Full=Protein ENHANCED DROUGHT TOLERANCE 1 {ECO:0000303|PubMed:18451323}; AltName: Full=Protein HOMEODOMAIN GLABROUS 11 {ECO…
gene:MD15G1062900	HB-HD-ZIP	TF	HB->HB-HD-ZIP	35	316	3.156	up	RecName: Full=Homeobox-leucine zipper protein HAT22; AltName: Full=Homeodomain-leucine zipper protein HAT22; Short=HD-ZIP protein 22;
gene:MD15G1319800	HB-HD-ZIP	TF	HB->HB-HD-ZIP	10843	4185	-1.373	down	RecName: Full=Homeobox-leucine zipper protein ATHB-6; AltName: Full=HD-ZIP protein ATHB-6; AltName: Full=Homeodomain transcription factor ATHB-6;
gene:MD15G1374500	HB-HD-ZIP	TF	HB->HB-HD-ZIP	35	9	-2.044	down	RecName: Full=Homeobox-leucine zipper protein ATHB-16; AltName: Full=HD-ZIP protein ATHB-16; AltName: Full=Homeodomain transcription factor ATHB-16;
gene:MD16G1027800	HB-HD-ZIP	TF	HB->HB-HD-ZIP	9	43	2.189	up	RecName: Full=Homeobox-leucine zipper protein HOX3; AltName: Full=HD-ZIP protein HOX3; AltName: Full=Homeodomain transcription factor HOX3; AltName: Full=OsHox3;
gene:MD16G1076000	HB-HD-ZIP	TF	HB->HB-HD-ZIP	199	2	-6.324	down	RecName: Full=Homeobox-leucine zipper protein ATHB-13; AltName: Full=HD-ZIP protein ATHB-13; AltName: Full=Homeodomain transcription factor ATHB-13;
gene:MD16G1079400	HB-HD-ZIP	TF	HB->HB-HD-ZIP	1371	642	-1.094	down	RecName: Full=Homeobox-leucine zipper protein ATHB-54; AltName: Full=HD-ZIP protein ATHB-54; AltName: Full=Homeodomain transcription factor ATHB-54;
gene:MD17G1049000	HB-HD-ZIP	TF	HB->HB-HD-ZIP	176	2	-6.82	down	RecName: Full=Homeobox-leucine zipper protein HAT7; AltName: Full=HD-ZIP protein ATHB-3; AltName: Full=Homeodomain transcription factor ATHB-3; AltName: Full=Homeodomain-leucine zipper protein HAT7; Short=HD-ZIP protein 7;
gene:MD17G1095000	HB-HD-ZIP	TF	HB->HB-HD-ZIP	703	224	-1.645	down	RecName: Full=Homeobox-leucine zipper protein HDG2; AltName: Full=HD-ZIP protein HDG2; AltName: Full=Homeodomain GLABRA 2-like protein 2; AltName: Full=Homeodomain transcription factor HDG2; AltName: Full=Protein HOMEODOMAIN GLABROUS 2;
gene:MD17G1271100	HB-HD-ZIP	TF	HB->HB-HD-ZIP	29	14	-1.105	down	RecName: Full=Homeobox-leucine zipper protein ROC8; AltName: Full=GLABRA 2-like homeobox protein 8; AltName: Full=HD-ZIP protein ROC8; AltName: Full=Homeodomain transcription factor ROC8; AltName: Full=Protein RICE OUTERMOST CELL-SPECIFIC 8;
gene:MD02G1012900	HB-KNOX	TF	HB->HB-KNOX	89	804	3.18	up	RecName: Full=Homeobox protein knotted-1-like 3; AltName: Full=KNAP3;
gene:MD04G1069700	HB-KNOX	TF	HB->HB-KNOX	1153	445	-1.374	down	RecName: Full=Homeobox protein knotted-1-like 7; AltName: Full=Protein IRREGULAR XYLEM 11; AltName: Full=Protein KNAT7;
gene:MD05G1352500	HB-KNOX	TF	HB->HB-KNOX	26	1	-5.405	down	RecName: Full=Homeobox protein SBH1;
gene:MD15G1159800	HB-KNOX	TF	HB->HB-KNOX	802	1897	1.241	up	RecName: Full=Homeobox protein knotted-1-like 3; AltName: Full=Protein KNAT3;
gene:MD03G1235200	HB-other	TF	HB->HB-other	4	0	-4.487	down	RecName: Full=Homeobox-leucine zipper protein ATHB-52; AltName: Full=HD-ZIP protein ATHB-52; AltName: Full=Homeodomain transcription factor ATHB-52;
gene:MD17G1156400	HB-other	TF	HB->HB-other	121	259	1.099	up	RecName: Full=Homeobox-DDT domain protein RLT3 {ECO:0000305}; AltName: Full=Protein RINGLET 3 {ECO:0000305};
gene:MD00G1207300	HB-WOX	TF	HB->HB-WOX	105	277	1.408	up	RecName: Full=WUSCHEL-related homeobox 8; AltName: Full=OsWOX8; AltName: Full=Protein WOX13;
gene:MD08G1096300	HB-WOX	TF	HB->HB-WOX	3	0	-4.351	down	RecName: Full=WUSCHEL-related homeobox 4;
gene:MD02G1116600	HMG	TR	HMG	1626	779	-1.06	down	RecName: Full=High mobility group B protein 3; AltName: Full=High mobility group protein B 2; Short=AtHMGbeta2; Short=HMG beta 2; AltName: Full=Nucleosome/chromatin assembly factor group D 03; Short=Nucleosome/chromatin assembly factor group D 3;
gene:MD01G1198700	HSF	TF	HSF	13	143	3.423	up	RecName: Full=Heat stress transcription factor B-2a; Short=AtHsfB2a; AltName: Full=AtHsf-22; AltName: Full=Heat shock factor protein 6; Short=HSF 6; AltName: Full=Heat shock transcription factor 6; Short=HSTF 6;
gene:MD05G1313700	HSF	TF	HSF	2	49	4.55	up	RecName: Full=Heat stress transcription factor B-2a; Short=AtHsfB2a; AltName: Full=AtHsf-22; AltName: Full=Heat shock factor protein 6; Short=HSF 6; AltName: Full=Heat shock transcription factor 6; Short=HSTF 6;
gene:MD08G1064100	HSF	TF	HSF	61	474	2.957	up	RecName: Full=Heat shock factor protein HSF30; AltName: Full=Heat shock transcription factor 30; Short=HSTF 30; AltName: Full=Heat stress transcription factor;
gene:MD12G1079300	HSF	TF	HSF	26	53	1.014	up	RecName: Full=Heat stress transcription factor B-3; Short=AtHsfB3; AltName: Full=AtHsf-05;
gene:MD15G1209400	HSF	TF	HSF	2	18	3.318	up	RecName: Full=Heat shock factor protein HSF30; AltName: Full=Heat shock transcription factor 30; Short=HSTF 30; AltName: Full=Heat stress transcription factor;
gene:MD15G1068200	LIM	TF	LIM	27	6	-2.081	down	RecName: Full=LIM domain-containing protein WLIM1 {ECO:0000305}; AltName: Full=Widely-expressed LIM protein 1 {ECO:0000303|PubMed:11085265}; Short=AtWLIM1;
gene:MD00G1015800	LOB	TF	LOB	1426	563	-1.343	down	RecName: Full=LOB domain-containing protein 37; AltName: Full=ASYMMETRIC LEAVES 2-like protein 39; Short=AS2-like protein 39;
gene:MD01G1130800	LOB	TF	LOB	0	5	4.667	up	RecName: Full=LOB domain-containing protein 1; AltName: Full=ASYMMETRIC LEAVES 2-like protein 8; Short=AS2-like protein 8;
gene:MD01G1130900	LOB	TF	LOB	1	10	2.895	up	RecName: Full=LOB domain-containing protein 1; AltName: Full=ASYMMETRIC LEAVES 2-like protein 8; Short=AS2-like protein 8;
gene:MD03G1111600	LOB	TF	LOB	10	68	2.752	up	RecName: Full=LOB domain-containing protein 11; AltName: Full=ASYMMETRIC LEAVES 2-like protein 7; Short=AS2-like protein 7;
gene:MD05G1097900	LOB	TF	LOB	67	3	-4.309	down	RecName: Full=LOB domain-containing protein 38; AltName: Full=ASYMMETRIC LEAVES 2-like protein 40; Short=AS2-like protein 40;
gene:MD07G1224700	LOB	TF	LOB	17	3	-2.365	down	RecName: Full=LOB domain-containing protein 21; AltName: Full=ASYMMETRIC LEAVES 2-like protein 12; Short=AS2-like protein 12;
gene:MD09G1088700	LOB	TF	LOB	470	1111	1.242	up	RecName: Full=LOB domain-containing protein 41; AltName: Full=ASYMMETRIC LEAVES 2-like protein 38; Short=AS2-like protein 38;
gene:MD10G1203700	LOB	TF	LOB	4	0	-4.483	down	RecName: Full=LOB domain-containing protein 4; AltName: Full=ASYMMETRIC LEAVES 2-like protein 6; Short=AS2-like protein 6;
gene:MD15G1294700	LOB	TF	LOB	889	412	-1.114	down	RecName: Full=LOB domain-containing protein 37; AltName: Full=ASYMMETRIC LEAVES 2-like protein 39; Short=AS2-like protein 39;
gene:MD01G1038600	MADS-MIKC	TF	MADS->MADS-MIKC	202	413	1.031	up	RecName: Full=MADS-box protein JOINTLESS; AltName: Full=LeMADS;
gene:MD05G1293700	MADS-MIKC	TF	MADS->MADS-MIKC	49	8	-2.643	down	RecName: Full=Floral homeotic protein AGAMOUS; AltName: Full=TAG1;
gene:MD10G1271000	MADS-MIKC	TF	MADS->MADS-MIKC	287	86	-1.735	down	RecName: Full=Floral homeotic protein AGAMOUS; AltName: Full=GAG2;
gene:MD14G1215700	MADS-MIKC	TF	MADS->MADS-MIKC	154	76	-1.012	down	RecName: Full=Agamous-like MADS-box protein AGL8 homolog; AltName: Full=POTM1-1;
gene:MD15G1313200	MADS-MIKC	TF	MADS->MADS-MIKC	39	82	1.07	up	RecName: Full=MADS-box protein JOINTLESS; AltName: Full=LeMADS;
gene:MD17G1141300	MADS-MIKC	TF	MADS->MADS-MIKC	19	1	-3.893	down	RecName: Full=Agamous-like MADS-box protein AGL1; AltName: Full=Protein SHATTERPROOF 1;
gene:MD02G1221000	MADS-M-type	TF	MADS->MADS-M-type	6	0	-5.101	down	RecName: Full=Agamous-like MADS-box protein AGL62;
gene:MD09G1074000	MADS-M-type	TF	MADS->MADS-M-type	82	27	-1.616	down	RecName: Full=Agamous-like MADS-box protein AGL8; AltName: Full=Floral homeotic protein AGL8; AltName: Full=Transcription factor FRUITFULL;
gene:MD10G1306300	MADS-M-type	TF	MADS->MADS-M-type	20	53	1.392	up	RecName: Full=MADS-box protein AGL24; AltName: Full=Protein AGAMOUS-LIKE 24;
gene:MD11G1157700	MADS-M-type	TF	MADS->MADS-M-type	0	8	5.348	up	RecName: Full=Agamous-like MADS-box protein AGL61; AltName: Full=Protein DIANA;
gene:MD02G1050100	MBF1	TR	MBF1	1251	344	-1.869	down	RecName: Full=Multiprotein-bridging factor 1c;
gene:MD02G1281700	mTERF	TR	mTERF	60	30	-1.011	down	--
gene:MD05G1041300	mTERF	TR	mTERF	589	270	-1.125	down	--
gene:MD05G1280200	mTERF	TR	mTERF	481	212	-1.188	down	RecName: Full=Solanesyl diphosphate synthase 3, chloroplastic/mitochondrial {ECO:0000303|PubMed:21950843}; EC=2.5.1.85 {ECO:0000269|PubMed:21220764}; AltName: Full=All-trans-nonaprenyl-diphosphate synthase 3 (geranylgeranyl-diphosphate specific) {ECO:0000303|PubMed:21220764}; AltName: Full=Geranyl diphosphate synthase 1 {ECO:0000303|PubMed:11069698}; AltName: Full=Trans-type polyprenyl pyrophosph…
gene:MD00G1092300	MYB	TF	MYB->MYB	4	0	-4.478	down	RecName: Full=Transcription factor MYB23; AltName: Full=Myb-related protein 23; Short=AtMYB23;
gene:MD00G1104700	MYB	TF	MYB->MYB	28	4	-2.797	down	RecName: Full=Protein ODORANT1; AltName: Full=MYB-like protein ODO1;
gene:MD00G1116400	MYB	TF	MYB->MYB	12	68	2.497	up	RecName: Full=Transcription factor MYB20 {ECO:0000305}; AltName: Full=Myb-related protein 20 {ECO:0000303|PubMed:16463103}; Short=AtMYB20 {ECO:0000303|PubMed:11597504};
gene:MD01G1017100	MYB	TF	MYB->MYB	27	167	2.632	up	RecName: Full=Transcription factor MYB113; AltName: Full=Myb-related protein 113; Short=AtMYB113;
gene:MD02G1087700	MYB	TF	MYB->MYB	10	0	-5.83	down	RecName: Full=Transcription factor TT2; AltName: Full=Myb-related protein 123; Short=AtMYB123; AltName: Full=Myb-related transcription factor LBM2-like; AltName: Full=Protein TRANSPARENT TESTA 2;
gene:MD02G1259300	MYB	TF	MYB->MYB	98	430	2.131	up	RecName: Full=Transcription factor DIVARICATA;
gene:MD03G1076200	MYB	TF	MYB->MYB	250	27	-3.206	down	RecName: Full=Transcription factor DIVARICATA;
gene:MD05G1120600	MYB	TF	MYB->MYB	585	40	-3.872	down	RecName: Full=Myb-related protein 308;
gene:MD05G1276500	MYB	TF	MYB->MYB	2	107	5.451	up	RecName: Full=Transcription factor MYB113; AltName: Full=Myb-related protein 113; Short=AtMYB113;
gene:MD05G1326500	MYB	TF	MYB->MYB	53	114	1.122	up	RecName: Full=Transcription factor MYB102 {ECO:0000305}; AltName: Full=Myb-related protein 102 {ECO:0000305}; Short=AtMYB102 {ECO:0000303|PubMed:12857823}; AltName: Full=Myb-related protein M4 {ECO:0000305}; Short=AtM4 {ECO:0000303|PubMed:8980549};
gene:MD06G1211700	MYB	TF	MYB->MYB	510	64	-3.01	down	RecName: Full=Transcription factor SRM1 {ECO:0000305}; AltName: Full=Myb-related protein SRM1 {ECO:0000305}; AltName: Full=Protein SALT-RELATED MYB 1 {ECO:0000303|PubMed:26243618};
gene:MD06G1229600	MYB	TF	MYB->MYB	435	192	-1.18	down	RecName: Full=Myb-related protein 308;
gene:MD07G1061400	MYB	TF	MYB->MYB	85	428	2.323	up	RecName: Full=Transcription factor DIVARICATA;
gene:MD07G1153200	MYB	TF	MYB->MYB	198	9	-4.457	down	RecName: Full=Transcription factor MYB3; AltName: Full=Myb-related protein 3; Short=AtMYB3;
gene:MD07G1256200	MYB	TF	MYB->MYB	11	0	-5.97	down	RecName: Full=Protein ODORANT1; AltName: Full=MYB-like protein ODO1;
gene:MD08G1070700	MYB	TF	MYB->MYB	29	2	-3.54	down	RecName: Full=Anthocyanin regulatory C1 protein;
gene:MD08G1070800	MYB	TF	MYB->MYB	6	0	-4.139	down	RecName: Full=Anthocyanin regulatory C1 protein;
gene:MD08G1107400	MYB	TF	MYB->MYB	29	2	-3.853	down	RecName: Full=Transcription factor MYB73 {ECO:0000303|PubMed:11597504}; AltName: Full=Myb-related protein 73 {ECO:0000303|PubMed:11597504}; Short=AtMYB73 {ECO:0000303|PubMed:11597504};
gene:MD08G1220500	MYB	TF	MYB->MYB	8	188	4.609	up	RecName: Full=Myb-related protein 330;
gene:MD09G1054000	MYB	TF	MYB->MYB	86	17	-2.351	down	RecName: Full=Transcription factor MYB106 {ECO:0000305}; AltName: Full=Myb-related protein 106 {ECO:0000303|PubMed:11597504}; Short=AtMYB106 {ECO:0000303|PubMed:11597504}; AltName: Full=Transcription factor NOEK {ECO:0000303|PubMed:18805951};
gene:MD09G1097700	MYB	TF	MYB->MYB	0	15	5.324	up	RecName: Full=Transcription factor MYB102 {ECO:0000305}; AltName: Full=Myb-related protein 102 {ECO:0000305}; Short=AtMYB102 {ECO:0000303|PubMed:12857823}; AltName: Full=Myb-related protein M4 {ECO:0000305}; Short=AtM4 {ECO:0000303|PubMed:8980549};
gene:MD09G1183800	MYB	TF	MYB->MYB	257	122	-1.071	down	RecName: Full=Transcription factor WER; AltName: Full=Myb-related protein 66; Short=AtMYB66; AltName: Full=Protein WEREWOLF;
gene:MD09G1184000	MYB	TF	MYB->MYB	819	84	-3.279	down	RecName: Full=Transcription repressor MYB4; AltName: Full=Myb-related protein 4; Short=AtMYB4;
gene:MD10G1124100	MYB	TF	MYB->MYB	297	77	-1.932	down	RecName: Full=Myb-related protein 308;
gene:MD10G1304600	MYB	TF	MYB->MYB	34	112	1.701	up	RecName: Full=Transcription factor MYB102 {ECO:0000305}; AltName: Full=Myb-related protein 102 {ECO:0000305}; Short=AtMYB102 {ECO:0000303|PubMed:12857823}; AltName: Full=Myb-related protein M4 {ECO:0000305}; Short=AtM4 {ECO:0000303|PubMed:8980549};
gene:MD13G1039900	MYB	TF	MYB->MYB	0	61	8.301	up	RecName: Full=Transcription factor MYB62 {ECO:0000303|PubMed:9839469}; AltName: Full=Myb-related protein 62 {ECO:0000303|PubMed:9839469}; Short=AtMYB62 {ECO:0000303|PubMed:9839469};
gene:MD13G1075000	MYB	TF	MYB->MYB	71	30	-1.24	down	RecName: Full=Transcription factor MYB124 {ECO:0000303|PubMed:11597504}; AltName: Full=Myb-related protein 124 {ECO:0000303|PubMed:11597504}; Short=AtMYB124 {ECO:0000303|PubMed:11597504}; AltName: Full=Protein FOUR LIPS {ECO:0000303|PubMed:11536724};
gene:MD13G1148200	MYB	TF	MYB->MYB	2	10	2.555	up	RecName: Full=Transcription factor MYB108; AltName: Full=Myb-related protein 108; Short=AtMYB108; AltName: Full=Protein BOTRYTIS-SUSCEPTIBLE 1;
gene:MD13G1158000	MYB	TF	MYB->MYB	0	14	6.171	up	RecName: Full=Transcription factor MYB111 {ECO:0000303|PubMed:11597504}; AltName: Full=Myb-related protein 111 {ECO:0000303|PubMed:11597504}; Short=AtMYB111 {ECO:0000303|PubMed:11597504}; AltName: Full=Protein PRODUCTION OF FLAVONOL GLYCOSIDES 3 {ECO:0000303|PubMed:17419845};
gene:MD14G1172900	MYB	TF	MYB->MYB	9	0	-4.709	down	RecName: Full=Transcription factor MYB86; AltName: Full=Myb homolog 4; Short=AtMyb4; AltName: Full=Myb-related protein 86; Short=AtMYB86;
gene:MD14G1222200	MYB	TF	MYB->MYB	145	46	-1.647	down	RecName: Full=Transcription factor SRM1 {ECO:0000305}; AltName: Full=Myb-related protein SRM1 {ECO:0000305}; AltName: Full=Protein SALT-RELATED MYB 1 {ECO:0000303|PubMed:26243618};
gene:MD14G1227500	MYB	TF	MYB->MYB	34	286	3.074	up	RecName: Full=Transcription factor MYB62 {ECO:0000303|PubMed:9839469}; AltName: Full=Myb-related protein 62 {ECO:0000303|PubMed:9839469}; Short=AtMYB62 {ECO:0000303|PubMed:9839469};
gene:MD14G1234600	MYB	TF	MYB->MYB	95	44	-1.1	down	RecName: Full=Myb-related protein 308;
gene:MD15G1051000	MYB	TF	MYB->MYB	55	25	-1.094	down	RecName: Full=Transcription factor MYB3; AltName: Full=Myb-related protein 3; Short=AtMYB3;
gene:MD15G1076600	MYB	TF	MYB->MYB	295	2453	3.055	up	RecName: Full=Transcription factor MYB73 {ECO:0000303|PubMed:11597504}; AltName: Full=Myb-related protein 73 {ECO:0000303|PubMed:11597504}; Short=AtMYB73 {ECO:0000303|PubMed:11597504};
gene:MD15G1411200	MYB	TF	MYB->MYB	10	94	3.269	up	RecName: Full=Myb-related protein 330;
gene:MD16G1040800	MYB	TF	MYB->MYB	5	92	4.23	up	RecName: Full=Transcription factor MYB62 {ECO:0000303|PubMed:9839469}; AltName: Full=Myb-related protein 62 {ECO:0000303|PubMed:9839469}; Short=AtMYB62 {ECO:0000303|PubMed:9839469};
gene:MD17G1044400	MYB	TF	MYB->MYB	13	2	-2.853	down	RecName: Full=Transcription factor MYB35 {ECO:0000303|PubMed:9839469}; AltName: Full=Myb-related protein 35 {ECO:0000303|PubMed:9839469}; Short=AtMYB35 {ECO:0000303|PubMed:9839469}; AltName: Full=Protein DEFECTIVE IN TAPETAL DEVELOPMENT AND FUNCTION 1 {ECO:0000303|PubMed:18397379};
gene:MD17G1050900	MYB	TF	MYB->MYB	39	118	1.589	up	RecName: Full=Myb-related protein 306;
gene:MD17G1051700	MYB	TF	MYB->MYB	98	19	-2.396	down	RecName: Full=Transcription factor MYB16 {ECO:0000305}; AltName: Full=Myb-related protein 16 {ECO:0000303|PubMed:11597504}; Short=AtMYB16 {ECO:0000303|PubMed:11597504}; AltName: Full=Protein MIXTA homolog {ECO:0000303|PubMed:17376813}; Short=AtMIXTA {ECO:0000303|PubMed:17376813};
gene:MD01G1146800	MYB-related	TF	MYB->MYB-related	833	312	-1.42	down	RecName: Full=Transcription factor DIVARICATA;
gene:MD02G1076300	MYB-related	TF	MYB->MYB-related	400	90	-2.154	down	RecName: Full=Transcription factor KUA1 {ECO:0000303|PubMed:24806884}; AltName: Full=Myb-related protein H {ECO:0000303|PubMed:23888064}; Short=AtMYBH {ECO:0000303|PubMed:23888064}; Short=AtMYBS3 {ECO:0000303|PubMed:25920996}; Short=MYBS3-homolg protein {ECO:0000303|PubMed:25920996}; AltName: Full=Protein KUODA1 {ECO:0000303|PubMed:24806884};
gene:MD02G1145800	MYB-related	TF	MYB->MYB-related	98	0	-8.194	down	RecName: Full=Protein RADIALIS-like 1; Short=AtRL1; Short=Protein RAD-like 1; AltName: Full=Protein RADIALIS-LIKE SANT/MYB 2; Short=Protein RSM2;
gene:MD03G1099900	MYB-related	TF	MYB->MYB-related	63	129	1.022	up	RecName: Full=Transcription factor MYB48; AltName: Full=Myb-related protein 48; Short=AtMYB48;
gene:MD05G1341500	MYB-related	TF	MYB->MYB-related	46	4	-3.613	down	RecName: Full=MYB-like transcription factor ETC1; AltName: Full=Protein ENHANCER OF TRY AND CPC 1;
gene:MD08G1030400	MYB-related	TF	MYB->MYB-related	392	11	-5.163	down	RecName: Full=Protein RADIALIS-like 6; Short=AtRL6; Short=Protein RAD-like 6; AltName: Full=Protein RADIALIS-LIKE SANT/MYB 3; Short=Protein RSM3;
gene:MD10G1074400	MYB-related	TF	MYB->MYB-related	59	6	-3.23	down	RecName: Full=Protein RADIALIS-like 6; Short=AtRL6; Short=Protein RAD-like 6; AltName: Full=Protein RADIALIS-LIKE SANT/MYB 3; Short=Protein RSM3;
gene:MD10G1075200	MYB-related	TF	MYB->MYB-related	468	1	-8.979	down	RecName: Full=Transcription factor RADIALIS;
gene:MD11G1080800	MYB-related	TF	MYB->MYB-related	317	93	-1.77	down	RecName: Full=Transcription factor DIVARICATA;
gene:MD11G1114000	MYB-related	TF	MYB->MYB-related	18	37	1.016	up	RecName: Full=Myb-related protein MYBAS2;
gene:MD11G1114100	MYB-related	TF	MYB->MYB-related	64	197	1.634	up	RecName: Full=Transcription factor MYB48; AltName: Full=Myb-related protein 48; Short=AtMYB48;
gene:MD14G1180900	MYB-related	TF	MYB->MYB-related	1	10	3.75	up	RecName: Full=Transcription factor WER; AltName: Full=Myb-related protein 66; Short=AtMYB66; AltName: Full=Protein WEREWOLF;
gene:MD15G1025600	MYB-related	TF	MYB->MYB-related	84	1	-5.773	down	RecName: Full=Protein RADIALIS-like 6; Short=AtRL6; Short=Protein RAD-like 6; AltName: Full=Protein RADIALIS-LIKE SANT/MYB 3; Short=Protein RSM3;
gene:MD15G1027000	MYB-related	TF	MYB->MYB-related	6	0	-5.027	down	RecName: Full=Protein RADIALIS-like 1; Short=AtRL1; Short=Protein RAD-like 1; AltName: Full=Protein RADIALIS-LIKE SANT/MYB 2; Short=Protein RSM2;
gene:MD15G1204700	MYB-related	TF	MYB->MYB-related	426	162	-1.398	down	RecName: Full=Transcription factor MYBS3 {ECO:0000303|PubMed:12172034}; AltName: Full=Myb-related protein S3 {ECO:0000303|PubMed:12172034}; Short=OsMYBS3 {ECO:0000303|PubMed:12172034};
gene:MD15G1260000	MYB-related	TF	MYB->MYB-related	59	0	-8.409	down	RecName: Full=Transcription factor RADIALIS;
gene:MD01G1088100	NAC	TF	NAC	19	0	-5.787	down	RecName: Full=NAC domain-containing protein 43; Short=ANAC043; AltName: Full=Protein EMBRYO DEFECTIVE 2301; AltName: Full=Protein NAC SECONDARY WALL THICKENING PROMOTING FACTOR 1;
gene:MD01G1092300	NAC	TF	NAC	217	547	1.333	up	RecName: Full=Protein NTM1-like 9 {ECO:0000303|PubMed:17158162}; AltName: Full=Calmodulin-binding NAC protein {ECO:0000303|PubMed:17947243};
gene:MD01G1094000	NAC	TF	NAC	9	47	2.413	up	RecName: Full=NAC domain containing protein 50 {ECO:0000303|PubMed:15029955}; Short=ANAC050 {ECO:0000303|PubMed:15029955};
gene:MD03G1148500	NAC	TF	NAC	124	412	1.733	up	RecName: Full=NAC domain-containing protein 90; Short=ANAC090;
gene:MD03G1222700	NAC	TF	NAC	533	3418	2.683	up	RecName: Full=NAC domain-containing protein 72; Short=ANAC072; AltName: Full=Protein RESPONSIVE TO DESICCATION 26;
gene:MD05G1130500	NAC	TF	NAC	95	374	1.981	up	RecName: Full=NAC domain-containing protein 22 {ECO:0000303|PubMed:15029955}; Short=ONAC022 {ECO:0000303|PubMed:15029955};
gene:MD05G1221100	NAC	TF	NAC	9	1	-3.838	down	RecName: Full=Transcription factor JUNGBRUNNEN 1; AltName: Full=NAC domain-containing protein 42; Short=ANAC042;
gene:MD05G1233100	NAC	TF	NAC	72	165	1.193	up	RecName: Full=NAC domain-containing protein 2 {ECO:0000303|PubMed:15029955}; Short=ONAC002 {ECO:0000303|PubMed:15029955}; AltName: Full=OsNAC19 {ECO:0000303|Ref.1}; AltName: Full=Protein STRESS-RESPONSIVE NAC 1 {ECO:0000303|PubMed:16924117};
gene:MD06G1135700	NAC	TF	NAC	48	9	-2.387	down	RecName: Full=NAC domain-containing protein 83 {ECO:0000303|PubMed:15029955}; Short=ANAC083 {ECO:0000303|PubMed:15029955}; AltName: Full=Protein VND-INTERACTING 2 {ECO:0000303|PubMed:20388856};
gene:MD06G1196100	NAC	TF	NAC	42	5	-2.917	down	RecName: Full=NAC domain-containing protein 100 {ECO:0000303|PubMed:15029955}; Short=ANAC100 {ECO:0000303|PubMed:15029955}; Short=AtNAC5;
gene:MD07G1158300	NAC	TF	NAC	4	0	-4.477	down	RecName: Full=NAC domain-containing protein 43; Short=ANAC043; AltName: Full=Protein EMBRYO DEFECTIVE 2301; AltName: Full=Protein NAC SECONDARY WALL THICKENING PROMOTING FACTOR 1;
gene:MD07G1163100	NAC	TF	NAC	122	24	-2.309	down	RecName: Full=Protein NTM1-like 9 {ECO:0000303|PubMed:17158162}; AltName: Full=Calmodulin-binding NAC protein {ECO:0000303|PubMed:17947243};
gene:MD07G1301800	NAC	TF	NAC	297	886	1.576	up	RecName: Full=NAC domain-containing protein 91 {ECO:0000303|PubMed:15029955}; Short=ANAC091 {ECO:0000303|PubMed:15029955}; AltName: Full=TCV-interacting protein {ECO:0000303|PubMed:11041886};
gene:MD08G1222300	NAC	TF	NAC	69	0	-8.633	down	RecName: Full=NAC domain-containing protein 104 {ECO:0000305}; Short=ANAC104 {ECO:0000303|PubMed:15029955}; AltName: Full=Protein XYLEM NAC DOMAIN 1 {ECO:0000312|EMBL:AED97913.1};
gene:MD08G1250000	NAC	TF	NAC	1021	80	-3.659	down	RecName: Full=NAC domain-containing protein 35 {ECO:0000303|PubMed:15029955}; Short=ANAC035 {ECO:0000303|PubMed:15029955}; AltName: Full=Protein LONG VEGETATIVE PHASE 1 {ECO:0000303|PubMed:17653269}; Short=AtLOV1 {ECO:0000303|PubMed:17653269};
gene:MD09G1006400	NAC	TF	NAC	33	276	3.087	up	RecName: Full=NAC domain-containing protein 83 {ECO:0000303|PubMed:15029955}; Short=ANAC083 {ECO:0000303|PubMed:15029955}; AltName: Full=Protein VND-INTERACTING 2 {ECO:0000303|PubMed:20388856};
gene:MD09G1023600	NAC	TF	NAC	19	5	-1.897	down	RecName: Full=SUPPRESSOR OF GAMMA RESPONSE 1 {ECO:0000303|PubMed:19549833}; AltName: Full=NAC domain-containing protein 8 {ECO:0000303|PubMed:15029955}; Short=ANAC008 {ECO:0000303|PubMed:15029955}; AltName: Full=Protein SOG1; AltName: Full=SUPPRESSOR OF GAMMA RADIATION 1;
gene:MD09G1147500	NAC	TF	NAC	78	188	1.27	up	RecName: Full=Transcription factor JUNGBRUNNEN 1; AltName: Full=NAC domain-containing protein 42; Short=ANAC042;
gene:MD10G1041500	NAC	TF	NAC	942	2298	1.287	up	RecName: Full=NAC domain-containing protein 17 {ECO:0000303|PubMed:15029955}; Short=ANAC017 {ECO:0000303|PubMed:15029955}; AltName: Full=Protein NTM1-like 7 {ECO:0000303|PubMed:17158162}; AltName: Full=Protein REGULATORS OF AOX1A 2 {ECO:0000303|PubMed:24045017};
gene:MD10G1133400	NAC	TF	NAC	126	305	1.273	up	RecName: Full=NAC domain-containing protein 22 {ECO:0000303|PubMed:15029955}; Short=ONAC022 {ECO:0000303|PubMed:15029955};
gene:MD10G1198400	NAC	TF	NAC	108	339	1.653	up	RecName: Full=NAC domain-containing protein 21/22; Short=ANAC021/ANAC022;
gene:MD10G1288300	NAC	TF	NAC	24	8	-1.501	down	RecName: Full=NAC domain-containing protein 73 {ECO:0000303|PubMed:15029955}; Short=ANAC073 {ECO:0000303|PubMed:15029955}; AltName: Full=Protein SECONDARY WALL-ASSOCIATED NAC DOMAIN PROTEIN 2 {ECO:0000303|PubMed:18952777};
gene:MD11G1239900	NAC	TF	NAC	23	8	-1.522	down	RecName: Full=NAC transcription factor 56 {ECO:0000303|PubMed:15029955}; Short=AtNAC056 {ECO:0000303|PubMed:15029955}; AltName: Full=NAC domain-containing protein 2 {ECO:0000303|PubMed:11245578}; Short=AtNAC2 {ECO:0000303|PubMed:11245578}; AltName: Full=Protein NAC-REGULATED SEED MORPHOLOGY 1 {ECO:0000303|PubMed:18849494};
gene:MD12G1000800	NAC	TF	NAC	199	763	1.94	up	RecName: Full=NAC transcription factor 47 {ECO:0000305}; AltName: Full=NAC domain-containing protein 47 {ECO:0000305}; Short=ANAC047 {ECO:0000305}; AltName: Full=Protein SPEEDY HYPONASTIC GROWTH {ECO:0000303|PubMed:24363315};
gene:MD12G1001200	NAC	TF	NAC	50	108	1.105	up	RecName: Full=NAC domain-containing protein 87 {ECO:0000303|PubMed:15029955}; Short=ANAC087 {ECO:0000303|PubMed:15029955};
gene:MD12G1030200	NAC	TF	NAC	3	101	5.169	up	RecName: Full=NAC domain-containing protein 90; Short=ANAC090;
gene:MD12G1030500	NAC	TF	NAC	4	20	2.218	up	RecName: Full=NAC domain-containing protein 90; Short=ANAC090;
gene:MD13G1069200	NAC	TF	NAC	70	636	3.181	up	RecName: Full=NAC transcription factor 29; Short=AtNAC029; AltName: Full=Protein NAC-LIKE, ACTIVATED BY AP3/PI; Short=AtNAP;
gene:MD13G1072500	NAC	TF	NAC	20	7	-1.468	down	RecName: Full=Protein FEZ; AltName: Full=NAC domain-containing protein 9; Short=ANAC009;
gene:MD14G1001000	NAC	TF	NAC	75	298	1.987	up	RecName: Full=NAC transcription factor 47 {ECO:0000305}; AltName: Full=NAC domain-containing protein 47 {ECO:0000305}; Short=ANAC047 {ECO:0000305}; AltName: Full=Protein SPEEDY HYPONASTIC GROWTH {ECO:0000303|PubMed:24363315};
gene:MD14G1137900	NAC	TF	NAC	33	1	-5.738	down	RecName: Full=NAC domain-containing protein 43; Short=ANAC043; AltName: Full=Protein EMBRYO DEFECTIVE 2301; AltName: Full=Protein NAC SECONDARY WALL THICKENING PROMOTING FACTOR 1;
gene:MD14G1203000	NAC	TF	NAC	1	13	3.614	up	RecName: Full=NAC domain-containing protein 100 {ECO:0000303|PubMed:15029955}; Short=ANAC100 {ECO:0000303|PubMed:15029955}; Short=AtNAC5;
gene:MD15G1079400	NAC	TF	NAC	55	134	1.29	up	RecName: Full=NAC domain-containing protein 72; Short=ANAC072; AltName: Full=Protein RESPONSIVE TO DESICCATION 26;
gene:MD15G1200200	NAC	TF	NAC	125	53	-1.238	down	RecName: Full=NAC domain-containing protein 75 {ECO:0000303|PubMed:15029955}; Short=ANAC075 {ECO:0000303|PubMed:15029955};
gene:MD15G1415700	NAC	TF	NAC	7	0	-5.273	down	RecName: Full=NAC domain-containing protein 104 {ECO:0000305}; Short=ANAC104 {ECO:0000303|PubMed:15029955}; AltName: Full=Protein XYLEM NAC DOMAIN 1 {ECO:0000312|EMBL:AED97913.1};
gene:MD15G1444700	NAC	TF	NAC	571	84	-2.744	down	RecName: Full=NAC domain-containing protein 35 {ECO:0000303|PubMed:15029955}; Short=ANAC035 {ECO:0000303|PubMed:15029955}; AltName: Full=Protein LONG VEGETATIVE PHASE 1 {ECO:0000303|PubMed:17653269}; Short=AtLOV1 {ECO:0000303|PubMed:17653269};
gene:MD16G1062600	NAC	TF	NAC	143	48	-1.552	down	RecName: Full=NAC transcription factor 29; Short=AtNAC029; AltName: Full=Protein NAC-LIKE, ACTIVATED BY AP3/PI; Short=AtNAP;
gene:MD16G1069500	NAC	TF	NAC	42	169	2.022	up	RecName: Full=NAC transcription factor 29; Short=AtNAC029; AltName: Full=Protein NAC-LIKE, ACTIVATED BY AP3/PI; Short=AtNAP;
gene:MD17G1051600	NAC	TF	NAC	31	9	-1.706	down	RecName: Full=NAC domain-containing protein 100 {ECO:0000303|PubMed:15029955}; Short=ANAC100 {ECO:0000303|PubMed:15029955}; Short=AtNAC5;
gene:MD02G1309800	NF-YA	TF	NF-Y->NF-YA	476	1052	1.144	up	RecName: Full=Nuclear transcription factor Y subunit A-7; Short=AtNF-YA-7;
gene:MD12G1042100	NF-YA	TF	NF-Y->NF-YA	111	40	-1.485	down	RecName: Full=Nuclear transcription factor Y subunit A-10; Short=AtNF-YA-10;
gene:MD15G1213400	NF-YA	TF	NF-Y->NF-YA	489	70	-2.819	down	RecName: Full=Nuclear transcription factor Y subunit A-3; Short=AtNF-YA-3; AltName: Full=Transcriptional activator HAP2C;
gene:MD03G1183400	NF-YB	TF	NF-Y->NF-YB	803	401	-1.003	down	RecName: Full=Nuclear transcription factor Y subunit B-3; Short=AtNF-YB-3; AltName: Full=Transcriptional activator HAP3C;
gene:MD04G1104700	NF-YB	TF	NF-Y->NF-YB	69	154	1.157	up	RecName: Full=Nuclear transcription factor Y subunit B-10; Short=AtNF-YB-10;
gene:MD11G1200400	NF-YB	TF	NF-Y->NF-YB	1267	506	-1.326	down	RecName: Full=Nuclear transcription factor Y subunit B-3; Short=AtNF-YB-3; AltName: Full=Transcriptional activator HAP3C;
gene:MD12G1124800	NF-YB	TF	NF-Y->NF-YB	27	96	1.812	up	RecName: Full=Nuclear transcription factor Y subunit B-10; Short=AtNF-YB-10;
gene:MD12G1217100	NF-YB	TF	NF-Y->NF-YB	3	0	-4.337	down	RecName: Full=Nuclear transcription factor Y subunit B-4; Short=AtNF-YB-4; AltName: Full=Transcriptional activator HAP3D;
gene:MD05G1229600	NF-YC	TF	NF-Y->NF-YC	190	630	1.728	up	RecName: Full=Nuclear transcription factor Y subunit C-2; Short=AtNF-YC-2; AltName: Full=Transcriptional activator HAP5B;
gene:MD10G1208800	NF-YC	TF	NF-Y->NF-YC	137	343	1.325	up	RecName: Full=Nuclear transcription factor Y subunit C-2; Short=AtNF-YC-2; AltName: Full=Transcriptional activator HAP5B;
gene:MD12G1221800	NF-YC	TF	NF-Y->NF-YC	1124	456	-1.299	down	RecName: Full=Nuclear transcription factor Y subunit C-9; Short=AtNF-YC-9; AltName: Full=Transcriptional activator HAP5C;
gene:MD13G1185200	NF-YC	TF	NF-Y->NF-YC	114	15	-2.851	down	RecName: Full=Nuclear transcription factor Y subunit C-9; Short=AtNF-YC-9; AltName: Full=Transcriptional activator HAP5C;
gene:MD03G1152300	OFP	TF	OFP	44	11	-2.052	down	RecName: Full=Transcription repressor OFP6; AltName: Full=Ovate family protein 6; Short=AtOFP6;
gene:MD04G1172500	OFP	TF	OFP	503	8	-5.957	down	RecName: Full=Transcription repressor OFP2; AltName: Full=Ovate family protein 2; Short=AtOFP2;
gene:MD07G1061800	OFP	TF	OFP	40	0	-6.889	down	RecName: Full=Transcription repressor OFP13; AltName: Full=Ovate family protein 13; Short=AtOFP13;
gene:MD07G1061900	OFP	TF	OFP	14	0	-6.34	down	RecName: Full=Transcription repressor OFP13; AltName: Full=Ovate family protein 13; Short=AtOFP13;
gene:MD10G1274500	OFP	TF	OFP	22	9	-1.278	down	RecName: Full=Transcription repressor OFP5; AltName: Full=Ovate family protein 5; Short=AtOFP5;
gene:MD11G1055200	OFP	TF	OFP	71	1	-5.85	down	RecName: Full=Transcription repressor OFP4; AltName: Full=Ovate family protein 4; Short=AtOFP4;
gene:MD11G1172500	OFP	TF	OFP	42	16	-1.37	down	RecName: Full=Transcription repressor OFP6; AltName: Full=Ovate family protein 6; Short=AtOFP6;
gene:MD14G1035600	OFP	TF	OFP	8	0	-5.543	down	RecName: Full=Transcription repressor OFP13; AltName: Full=Ovate family protein 13; Short=AtOFP13;
gene:MD15G1030700	OFP	TF	OFP	7	46	2.722	up	RecName: Full=Transcription repressor OFP8; AltName: Full=Ovate family protein 8; Short=AtOFP8;
gene:MD12G1138700	PHD	TR	PHD	765	2185	1.514	up	RecName: Full=Increased DNA methylation 1 {ECO:0000303|PubMed:22700931}; AltName: Full=Histone H3 acetyltransferase IDM1 {ECO:0000305}; EC=2.3.1.- {ECO:0000255|PROSITE-ProRule:PRU00532}; AltName: Full=Protein ROS4 {ECO:0000303|PubMed:22733760}; AltName: Full=Repressor of silencing 4 {ECO:0000303|PubMed:22733760};
gene:MD06G1001300	PLATZ	TF	PLATZ	1531	4128	1.431	up	--
gene:MD01G1114400	Pseudo ARR-B	TR	Pseudo ARR-B	643	195	-1.726	down	RecName: Full=Two-component response regulator-like APRR7; AltName: Full=Pseudo-response regulator 7;
gene:MD01G1228200	Pseudo ARR-B	TR	Pseudo ARR-B	29	72	1.306	up	RecName: Full=Two-component response regulator-like APRR5; AltName: Full=Pseudo-response regulator 5;
gene:MD06G1197300	Pseudo ARR-B	TR	Pseudo ARR-B	182	425	1.225	up	RecName: Full=Two-component response regulator-like APRR1; AltName: Full=ABI3-interacting protein 1; AltName: Full=Pseudo-response regulator 1; AltName: Full=Timing of CAB expression 1;
gene:MD06G1111900	RWP-RK	TF	RWP-RK	1151	399	-1.529	down	RecName: Full=Protein NLP7; Short=AtNLP7; AltName: Full=NIN-like protein 7; AltName: Full=Nodule inception protein-like protein 7;
gene:MD15G1232500	RWP-RK	TF	RWP-RK	2	21	3.312	up	RecName: Full=Protein RKD5; Short=AtRKD5; AltName: Full=RWP-RK domain-containing protein 5;
gene:MD16G1285500	RWP-RK	TF	RWP-RK	520	241	-1.111	down	RecName: Full=Protein NLP5; Short=AtNLP5; AltName: Full=NIN-like protein 5; AltName: Full=Nodule inception protein-like protein 5;
gene:MD13G1116600	S1Fa-like	TF	S1Fa-like	106	27	-1.937	down	RecName: Full=Receptor protein kinase-like protein ZAR1 {ECO:0000303|PubMed:27014878}; EC=2.7.11.1 {ECO:0000305}; AltName: Full=Protein ZYGOTIC ARREST 1 {ECO:0000303|PubMed:27014878}; Flags: Precursor;
gene:MD05G1312300	SBP	TF	SBP	47	6	-3.061	down	RecName: Full=Squamosa promoter-binding protein 2;
gene:MD06G1138800	SBP	TF	SBP	30	7	-1.941	down	RecName: Full=Squamosa promoter-binding-like protein 13B;
gene:MD09G1008900	SBP	TF	SBP	23	4	-2.496	down	RecName: Full=Teosinte glume architecture 1 {ECO:0000303|PubMed:16079849};
gene:MD12G1060200	SBP	TF	SBP	90	182	1.023	up	RecName: Full=Squamosa promoter-binding-like protein 14;
gene:MD14G1060200	SBP	TF	SBP	258	126	-1.035	down	RecName: Full=Squamosa promoter-binding-like protein 14;
gene:MD14G1154900	SBP	TF	SBP	91	39	-1.237	down	RecName: Full=Squamosa promoter-binding-like protein 13B;
gene:MD16G1122000	SBP	TF	SBP	400	118	-1.769	down	RecName: Full=Teosinte glume architecture 1 {ECO:0000303|PubMed:16079849};
gene:MD17G1001400	SBP	TF	SBP	1454	180	-3.02	down	RecName: Full=Squamosa promoter-binding-like protein 13B;
gene:MD09G1105100	SET	TR	SET	153	70	-1.131	down	RecName: Full=Histone-lysine N-methyltransferase ATXR2; EC=2.1.1.43; AltName: Full=Protein SET DOMAIN GROUP 36; AltName: Full=Trithorax-related protein 2; Short=TRX-related protein 2;
gene:MD13G1130100	SET	TR	SET	4	0	-4.48	down	RecName: Full=Histone-lysine N-methyltransferase, H3 lysine-9 specific SUVH4; EC=2.1.1.43; AltName: Full=Histone H3-K9 methyltransferase 4; Short=H3-K9-HMTase 4; AltName: Full=Protein KRYPTONITE; AltName: Full=Protein SET DOMAIN GROUP 33; AltName: Full=Suppressor of variegation 3-9 homolog protein 4; Short=Su(var)3-9 homolog protein 4;
gene:MD13G1134900	SET	TR	SET	41	115	1.518	up	RecName: Full=Histone-lysine N-methyltransferase ASHR2; EC=2.1.1.43; AltName: Full=ASH1-related protein 2; AltName: Full=Protein SET DOMAIN GROUP 39;
gene:MD05G1059900	SNF2	TR	SNF2	44	20	-1.074	down	RecName: Full=Protein CHROMATIN REMODELING 35 {ECO:0000303|PubMed:16547115, ECO:0000303|PubMed:23770592}; AltName: Full=Protein DEFECTIVE IN MERISTEM SILENCING 1 {ECO:0000303|PubMed:18425128}; AltName: Full=Protein DEFECTIVE IN RNA-DIRECTED DNA METHYLATION 1 {ECO:0000303|PubMed:15120073};
gene:MD10G1068100	SNF2	TR	SNF2	329	139	-1.245	down	RecName: Full=Protein CHROMATIN REMODELING 35 {ECO:0000303|PubMed:16547115, ECO:0000303|PubMed:23770592}; AltName: Full=Protein DEFECTIVE IN MERISTEM SILENCING 1 {ECO:0000303|PubMed:18425128}; AltName: Full=Protein DEFECTIVE IN RNA-DIRECTED DNA METHYLATION 1 {ECO:0000303|PubMed:15120073};
gene:MD15G1139300	SNF2	TR	SNF2	248	111	-1.163	down	RecName: Full=Putative SWI/SNF-related matrix-associated actin-dependent regulator of chromatin subfamily A member 3-like 1; Short=SMARCA3-like protein 1; EC=3.6.4.-;
gene:MD15G1264100	SNF2	TR	SNF2	24	8	-1.44	down	RecName: Full=ATP-dependent DNA helicase DDM1; EC=3.6.4.12; AltName: Full=Protein CHROMATIN REMODELING 1 {ECO:0000303|PubMed:16547115}; Short=AtCHR1; Short=CHR01; AltName: Full=Protein DECREASED DNA METHYLATION 1; Short=AtDDM1; AltName: Full=Protein SOMNIFEROUS 1; AltName: Full=SWI/SNF2-related matrix-associated actin-dependent regulator of chromatin DDM1;
gene:MD02G1285800	SRS	TF	SRS	13	39	1.585	up	RecName: Full=Protein LATERAL ROOT PRIMORDIUM 1;
gene:MD11G1186100	SRS	TF	SRS	17	3	-2.557	down	RecName: Full=Protein LATERAL ROOT PRIMORDIUM 1;
gene:MD10G1089200	SWI/SNF-BAF60b	TR	SWI/SNF-BAF60b	170	82	-1.049	down	--
gene:MD15G1249200	SWI/SNF-BAF60b	TR	SWI/SNF-BAF60b	856	1818	1.086	up	RecName: Full=Zinc finger CCCH domain-containing protein 44; Short=AtC3H44;
gene:MD02G1003500	TAZ	TR	TAZ	225	75	-1.593	down	RecName: Full=BTB/POZ and TAZ domain-containing protein 3; AltName: Full=BTB and TAZ domain protein 3;
gene:MD06G1161300	TAZ	TR	TAZ	225	605	1.426	up	RecName: Full=BTB/POZ and TAZ domain-containing protein 1; AltName: Full=BTB and TAZ domain protein 1;
gene:MD00G1004900	TCP	TF	TCP	146	448	1.622	up	RecName: Full=Transcription factor TCP19;
gene:MD02G1196100	TCP	TF	TCP	301	61	-2.301	down	RecName: Full=Transcription factor TCP9;
gene:MD03G1239100	TCP	TF	TCP	644	196	-1.722	down	RecName: Full=Transcription factor TCP4; AltName: Full=Protein MATERNAL EFFECT EMBRYO ARREST 35;
gene:MD04G1069300	TCP	TF	TCP	685	107	-2.676	down	RecName: Full=Transcription factor TCP9;
gene:MD06G1191800	TCP	TF	TCP	264	126	-1.065	down	RecName: Full=Transcription factor TCP14;
gene:MD10G1259500	TCP	TF	TCP	1432	655	-1.131	down	RecName: Full=Transcription factor TCP2 {ECO:0000303|PubMed:10363373}; AltName: Full=Protein TEOSINTE BRANCHED 1 {ECO:0000303|PubMed:17307924}; AltName: Full=Protein TEOSINTE-LIKE1, CYCLOIDEA, and PROLIFERATING CELL FACTOR 2 {ECO:0000303|PubMed:10363373};
gene:MD14G1198200	TCP	TF	TCP	296	90	-1.724	down	RecName: Full=Transcription factor TCP14;
gene:MD14G1221800	TCP	TF	TCP	107	48	-1.133	down	RecName: Full=Transcription factor TCP12; AltName: Full=Protein BRANCHED 2;
gene:MD17G1233500	TCP	TF	TCP	113	39	-1.564	down	RecName: Full=Transcription factor TCP4; AltName: Full=Protein MATERNAL EFFECT EMBRYO ARREST 35;
gene:MD05G1282000	Tify	TF	Tify	2	12	2.539	up	RecName: Full=Protein TIFY 5A {ECO:0000303|PubMed:17499004}; AltName: Full=Jasmonate ZIM domain-containing protein 8 {ECO:0000303|PubMed:17637675};
gene:MD10G1260700	Tify	TF	Tify	6	0	-4.15	down	RecName: Full=Protein TIFY 5A {ECO:0000303|PubMed:17499004}; AltName: Full=Jasmonate ZIM domain-containing protein 8 {ECO:0000303|PubMed:17637675};
gene:MD13G1030000	Tify	TF	Tify	503	159	-1.662	down	RecName: Full=Protein TIFY 6B; AltName: Full=Jasmonate ZIM domain-containing protein 3; AltName: Full=Protein JASMONATE INSENSITIVE 3;
gene:MD13G1127100	Tify	TF	Tify	26	62	1.268	up	RecName: Full=Protein TIFY 9; AltName: Full=Jasmonate ZIM domain-containing protein 10; AltName: Full=Protein JASMONATE-ASSOCIATED 1; AltName: Full=Protein JAZ10;
gene:MD15G1220400	Tify	TF	Tify	155	55	-1.484	down	RecName: Full=Protein TIFY 10A; AltName: Full=Jasmonate ZIM domain-containing protein 1;
gene:MD16G1020800	Tify	TF	Tify	1115	404	-1.467	down	RecName: Full=Protein TIFY 6B; AltName: Full=Jasmonate ZIM domain-containing protein 3; AltName: Full=Protein JASMONATE INSENSITIVE 3;
gene:MD16G1127400	Tify	TF	Tify	41	138	1.763	up	RecName: Full=Protein TIFY 9; AltName: Full=Jasmonate ZIM domain-containing protein 10; AltName: Full=Protein JASMONATE-ASSOCIATED 1; AltName: Full=Protein JAZ10;
gene:MD16G1199200	Tify	TF	Tify	155	69	-1.16	down	RecName: Full=Protein TIFY 4B; AltName: Full=Protein PEAPOD 2;
gene:MD02G1082100	TRAF	TR	TRAF	39	6	-2.659	down	RecName: Full=BTB/POZ domain and ankyrin repeat-containing protein NPR1 {ECO:0000305}; Short=OsNPR1 {ECO:0000303|PubMed:17309686}; AltName: Full=NPR1 homolog 1 {ECO:0000305}; Short=OsNH1 {ECO:0000305};
gene:MD03G1278700	TRAF	TR	TRAF	0	12	5.005	up	RecName: Full=BTB/POZ domain-containing protein SETH6;
gene:MD05G1098200	TRAF	TR	TRAF	619	302	-1.042	down	RecName: Full=BTB/POZ domain-containing protein NPY2; AltName: Full=Protein NAKED PINS IN YUC MUTANTS 2;
gene:MD06G1114200	TRAF	TR	TRAF	444	174	-1.353	down	RecName: Full=BTB/POZ domain-containing protein At3g05675;
gene:MD07G1230000	TRAF	TR	TRAF	0	13	5.125	up	RecName: Full=BTB/POZ domain-containing protein At3g56230;
gene:MD08G1162000	TRAF	TR	TRAF	351	122	-1.521	down	RecName: Full=BTB/POZ domain-containing protein At1g21780;
gene:MD11G1066100	TRAF	TR	TRAF	234	43	-2.45	down	RecName: Full=Ethylene-overproduction protein 1; AltName: Full=Protein ETHYLENE OVERPRODUCER 1; Short=Protein ETO1;
gene:MD14G1083700	TRAF	TR	TRAF	18	4	-2.044	down	RecName: Full=Regulatory protein NPR5; AltName: Full=BTB/POZ domain-containing protein NPR5; AltName: Full=Protein BLADE ON PETIOLE 2;
gene:MD14G1135500	TRAF	TR	TRAF	779	185	-2.078	down	RecName: Full=BTB/POZ domain-containing protein At3g05675;
gene:MD01G1155800	Trihelix	TF	Trihelix	40	12	-1.755	down	RecName: Full=Trihelix transcription factor ASIL2 {ECO:0000305}; AltName: Full=6B-interacting protein 1-like 2 {ECO:0000303|PubMed:21330492}; AltName: Full=Trihelix DNA-binding protein ASIL2 {ECO:0000305};
gene:MD02G1283400	Trihelix	TF	Trihelix	289	53	-2.441	down	RecName: Full=Trihelix transcription factor ASIL2 {ECO:0000305}; AltName: Full=6B-interacting protein 1-like 2 {ECO:0000303|PubMed:21330492}; AltName: Full=Trihelix DNA-binding protein ASIL2 {ECO:0000305};
gene:MD07G1048900	Trihelix	TF	Trihelix	55	10	-2.374	down	RecName: Full=Trihelix transcription factor ASIL2 {ECO:0000305}; AltName: Full=6B-interacting protein 1-like 2 {ECO:0000303|PubMed:21330492}; AltName: Full=Trihelix DNA-binding protein ASIL2 {ECO:0000305};
gene:MD07G1224600	Trihelix	TF	Trihelix	86	32	-1.451	down	RecName: Full=Trihelix transcription factor ASIL2 {ECO:0000305}; AltName: Full=6B-interacting protein 1-like 2 {ECO:0000303|PubMed:21330492}; AltName: Full=Trihelix DNA-binding protein ASIL2 {ECO:0000305};
gene:MD08G1071000	Trihelix	TF	Trihelix	22	58	1.362	up	RecName: Full=Trihelix transcription factor GT-2; AltName: Full=Trihelix DNA-binding protein GT-2;
gene:MD10G1025100	Trihelix	TF	Trihelix	555	268	-1.052	down	RecName: Full=Trihelix transcription factor GT-2; AltName: Full=Trihelix DNA-binding protein GT-2;
gene:MD13G1130000	Trihelix	TF	Trihelix	468	209	-1.167	down	RecName: Full=Trihelix transcription factor ASR3 {ECO:0000303|PubMed:25770109}; AltName: Full=Protein ARABIDOPSIS SH4-RELATED3 {ECO:0000303|PubMed:25770109};
gene:MD08G1029900	TUB	TF	TUB	28	109	1.959	up	RecName: Full=Tubby-like F-box protein 6; Short=AtTLP6;
gene:MD08G1030000	TUB	TF	TUB	43	128	1.58	up	RecName: Full=Tubby-like F-box protein 5; Short=OsTLP5; AltName: Full=Tubby-like F-box protein 8; Short=OsTLP8;
gene:MD00G1140800	WRKY	TF	WRKY	1268	503	-1.334	down	RecName: Full=Probable WRKY transcription factor 35; AltName: Full=WRKY DNA-binding protein 35;
gene:MD00G1143500	WRKY	TF	WRKY	127	355	1.487	up	RecName: Full=Probable WRKY transcription factor 40; AltName: Full=WRKY DNA-binding protein 40;
gene:MD00G1143600	WRKY	TF	WRKY	10	292	4.838	up	RecName: Full=WRKY transcription factor WRKY76 {ECO:0000303|PubMed:15047897}; Short=OsWRKY76 {ECO:0000303|PubMed:15047897};
gene:MD01G1168600	WRKY	TF	WRKY	365	903	1.308	up	RecName: Full=Probable WRKY transcription factor 70; AltName: Full=WRKY DNA-binding protein 70;
gene:MD01G1215300	WRKY	TF	WRKY	6	66	3.305	up	RecName: Full=Probable WRKY transcription factor 53; AltName: Full=WRKY DNA-binding protein 53;
gene:MD03G1057400	WRKY	TF	WRKY	905	3431	1.922	up	RecName: Full=WRKY transcription factor WRKY24 {ECO:0000303|PubMed:15047897}; Short=OsWRKY24 {ECO:0000303|PubMed:15047897};
gene:MD03G1197600	WRKY	TF	WRKY	49	14	-1.821	down	RecName: Full=WRKY transcription factor 6 {ECO:0000303|PubMed:11722756}; AltName: Full=WRKY DNA-binding protein 6 {ECO:0000303|PubMed:11722756}; Short=AtWRKY6 {ECO:0000303|PubMed:11722756};
gene:MD03G1292900	WRKY	TF	WRKY	988	384	-1.362	down	RecName: Full=WRKY transcription factor 22; AltName: Full=WRKY DNA-binding protein 22;
gene:MD06G1062800	WRKY	TF	WRKY	8	0	-5.48	down	RecName: Full=Probable WRKY transcription factor 21; AltName: Full=WRKY DNA-binding protein 21;
gene:MD06G1138500	WRKY	TF	WRKY	0	5	3.758	up	RecName: Full=Probable WRKY transcription factor 75; AltName: Full=WRKY DNA-binding protein 75;
gene:MD06G1189100	WRKY	TF	WRKY	377	46	-3.054	down	RecName: Full=Probable WRKY transcription factor 72; AltName: Full=WRKY DNA-binding protein 72;
gene:MD07G1131400	WRKY	TF	WRKY	47	11	-2.11	down	RecName: Full=WRKY transcription factor 22; AltName: Full=WRKY DNA-binding protein 22;
gene:MD07G1146900	WRKY	TF	WRKY	932	396	-1.233	down	RecName: Full=Probable WRKY transcription factor 53; AltName: Full=WRKY DNA-binding protein 53;
gene:MD07G1234700	WRKY	TF	WRKY	482	1952	2.017	up	RecName: Full=Probable WRKY transcription factor 70; AltName: Full=WRKY DNA-binding protein 70;
gene:MD09G1056600	WRKY	TF	WRKY	939	334	-1.489	down	RecName: Full=Probable WRKY transcription factor 3; AltName: Full=WRKY DNA-binding protein 3;
gene:MD09G1150700	WRKY	TF	WRKY	8	24	1.588	up	RecName: Full=Probable WRKY transcription factor 71; AltName: Full=WRKY DNA-binding protein 71;
gene:MD09G1235100	WRKY	TF	WRKY	250	74	-1.745	down	RecName: Full=Probable WRKY transcription factor 69; AltName: Full=WRKY DNA-binding protein 69;
gene:MD09G1285400	WRKY	TF	WRKY	181	48	-1.923	down	RecName: Full=Probable WRKY transcription factor 23; AltName: Full=WRKY DNA-binding protein 23;
gene:MD10G1191400	WRKY	TF	WRKY	189	81	-1.232	down	RecName: Full=Probable WRKY transcription factor 21; AltName: Full=WRKY DNA-binding protein 21;
gene:MD12G1189900	WRKY	TF	WRKY	1	8	3.433	up	RecName: Full=Probable WRKY transcription factor 46; AltName: Full=WRKY DNA-binding protein 46;
gene:MD13G1077900	WRKY	TF	WRKY	803	385	-1.062	down	RecName: Full=Probable WRKY transcription factor 61; AltName: Full=WRKY DNA-binding protein 61;
gene:MD13G1150700	WRKY	TF	WRKY	33	111	1.773	up	RecName: Full=Probable WRKY transcription factor 48; AltName: Full=WRKY DNA-binding protein 48;
gene:MD14G1196100	WRKY	TF	WRKY	124	46	-1.441	down	RecName: Full=Probable WRKY transcription factor 72; AltName: Full=WRKY DNA-binding protein 72;
gene:MD15G1039500	WRKY	TF	WRKY	6	108	4.092	up	RecName: Full=WRKY transcription factor 18; AltName: Full=WRKY DNA-binding protein 18; Short=AtWRKY18;
gene:MD15G1039600	WRKY	TF	WRKY	5	159	4.919	up	RecName: Full=WRKY transcription factor WRKY76 {ECO:0000303|PubMed:15047897}; Short=OsWRKY76 {ECO:0000303|PubMed:15047897};
gene:MD16G1244300	WRKY	TF	WRKY	389	118	-1.734	down	RecName: Full=WRKY transcription factor WRKY51 {ECO:0000303|PubMed:15618416}; Short=OsWRKY51 {ECO:0000303|PubMed:15618416};
gene:MD17G1099000	WRKY	TF	WRKY	17	2	-2.724	down	RecName: Full=WRKY transcription factor 6 {ECO:0000303|PubMed:11722756}; AltName: Full=WRKY DNA-binding protein 6 {ECO:0000303|PubMed:11722756}; Short=AtWRKY6 {ECO:0000303|PubMed:11722756};
gene:MD17G1138100	WRKY	TF	WRKY	1	10	3.253	up	RecName: Full=Probable WRKY transcription factor 28; AltName: Full=WRKY DNA-binding protein 28;
gene:MD13G1072300	zf-HD	TF	zf-HD	22	128	2.509	up	RecName: Full=Zinc-finger homeodomain protein 11; Short=AtZHD11; AltName: Full=Transcription factor HB29; Short=AtHB-29; AltName: Full=Zinc finger homeodomain transcription factor 1;
gene:MD15G1260600	zf-HD	TF	zf-HD	20	6	-1.815	down	RecName: Full=Zinc-finger homeodomain protein 6; Short=AtZHD6; AltName: Full=Homeobox protein 24; Short=AtHB-24;
gene:MD15G1316100	zf-HD	TF	zf-HD	10	31	1.613	up	RecName: Full=Zinc-finger homeodomain protein 1; Short=OsZHD1;
gene:MD15G1380900	zf-HD	TF	zf-HD	24	51	1.09	up	RecName: Full=Zinc-finger homeodomain protein 2; Short=AtZHD2; AltName: Full=Homeobox protein 22; Short=AtHB-22; AltName: Full=Protein MATERNAL EFFECT EMBRYO ARREST 68;
gene:MD15G1443500	zf-HD	TF	zf-HD	20	64	1.682	up	RecName: Full=Zinc-finger homeodomain protein 4; Short=AtZHD4; AltName: Full=Homeobox protein 31; Short=AtHB-31; AltName: Full=Protein FLORAL TRANSITION AT THE MERISTEM 2;
gene:MD17G1051300	zf-HD	TF	zf-HD	1642	717	-1.199	down	RecName: Full=Zinc-finger homeodomain protein 9; Short=AtZHD9; AltName: Full=Homeobox protein 34; Short=AtHB-34;
gene:MD01G1141300	Others	TR	Others	220	1708	2.956	up	RecName: Full=Protein DA1-related 2;
gene:MD06G1182400	Others	TR	Others	705	35	-4.335	down	RecName: Full=Two-component response regulator ARR6;
gene:MD07G1182300	Others	TR	Others	44	13	-1.747	down	RecName: Full=Two-component response regulator-like PRR73; AltName: Full=Pseudo-response regulator 73; Short=OsPRR73;
gene:MD07G1289700	Others	TR	Others	223	1096	2.299	up	RecName: Full=Zinc finger protein CONSTANS-LIKE 5;
gene:MD08G1081400	Others	TR	Others	19	6	-1.551	down	RecName: Full=LIM domain-containing protein WLIM1 {ECO:0000305}; AltName: Full=Widely-expressed LIM protein 1 {ECO:0000303|PubMed:11085265}; Short=AtWLIM1;
gene:MD08G1161200	Others	TR	Others	98	20	-2.24	down	RecName: Full=Two-component response regulator ORR10 {ECO:0000305}; AltName: Full=OsRR10 {ECO:0000303|PubMed:16919402}; AltName: Full=OsRRA2 {ECO:0000303|PubMed:16891544};
gene:MD09G1099500	Others	TR	Others	1325	561	-1.24	down	RecName: Full=B-box domain protein 31 {ECO:0000303|PubMed:19920209}; Short=AtBBX31 {ECO:0000303|PubMed:19920209}; AltName: Full=Microprotein 1B {ECO:0000303|PubMed:27015278};
gene:MD09G1251100	Others	TR	Others	465	224	-1.052	down	RecName: Full=B-box zinc finger protein 24 {ECO:0000303|PubMed:19920209}; AltName: Full=Salt tolerance protein;
gene:MD12G1093500	Others	TR	Others	122	14	-3.117	down	RecName: Full=Two-component response regulator ORR10 {ECO:0000305}; AltName: Full=OsRR10 {ECO:0000303|PubMed:16919402}; AltName: Full=OsRRA2 {ECO:0000303|PubMed:16891544};
gene:MD13G1017000	Others	TR	Others	42	8	-2.384	down	RecName: Full=Histidine kinase 4; EC=2.7.13.3; AltName: Full=Arabidopsis histidine kinase 4; Short=AtHK4; AltName: Full=Cytokinin receptor CYTOKININ RESPONSE 1; Short=AtCRE1; Short=Cytokinin receptor CRE1; AltName: Full=Phosphoprotein phosphatase AHK4; EC=3.1.3.16; AltName: Full=Protein AUTHENTIC HIS-KINASE 4; AltName: Full=Protein ROOT AS IN WOL 1; AltName: Full=Protein WOODEN LEG;
gene:MD13G1085200	Others	TR	Others	326	14	-4.463	down	RecName: Full=Two-component response regulator ARR3;
gene:MD13G1220700	Others	TR	Others	19	2	-3.327	down	RecName: Full=Transcription factor GHD7 {ECO:0000305}; AltName: Full=Protein GRAIN NUMBER PLANT HEIGHT AND HEADING DATE 7 {ECO:0000305};
gene:MD14G1086100	Others	TR	Others	55	12	-2.111	down	RecName: Full=Two-component response regulator ARR9; AltName: Full=Response reactor 4;
gene:MD14G1188400	Others	TR	Others	18	3	-2.658	down	RecName: Full=Two-component response regulator ARR6;
gene:MD15G1155800	Others	TR	Others	135	45	-1.589	down	RecName: Full=Two-component response regulator ARR12;
gene:MD15G1346400	Others	TR	Others	40	4	-3.356	down	RecName: Full=Two-component response regulator ORR9 {ECO:0000305}; AltName: Full=OsRR9 {ECO:0000303|PubMed:16919402}; AltName: Full=OsRRA1 {ECO:0000303|PubMed:16891544};
gene:MD16G1014900	Others	TR	Others	29	3	-3.35	down	RecName: Full=Histidine kinase 4; EC=2.7.13.3; AltName: Full=Arabidopsis histidine kinase 4; Short=AtHK4; AltName: Full=Cytokinin receptor CYTOKININ RESPONSE 1; Short=AtCRE1; Short=Cytokinin receptor CRE1; AltName: Full=Phosphoprotein phosphatase AHK4; EC=3.1.3.16; AltName: Full=Protein AUTHENTIC HIS-KINASE 4; AltName: Full=Protein ROOT AS IN WOL 1; AltName: Full=Protein WOODEN LEG;
gene:MD16G1084400	Others	TR	Others	1031	298	-1.792	down	RecName: Full=Two-component response regulator ARR3;
gene:MD16G1225800	Others	TR	Others	53	3	-3.969	down	RecName: Full=Transcription factor GHD7 {ECO:0000305}; AltName: Full=Protein GRAIN NUMBER PLANT HEIGHT AND HEADING DATE 7 {ECO:0000305};
