# Supplementary material for: Integrative physiological, metabolomic, and transcriptomic analysis reveals the drought responses of two apple rootstock cultivars
Source: BMC Plant Biol. 2024 Mar 26;24:219. doi: 10.1186/s12870-024-04902-2 (PMC10964572; doi:10.1186/s12870-024-04902-2)
Supplement: Supplementary file 13 — Supplementary Material 13 [file 12870_2024_4902_MOESM13_ESM.xlsx]

## Sheet: Sheet1
Supplementary Table S10 The 630 differentially expressed transcription factors in the ZC9-3-CK vs. ZC9-3-D comparison
ID	Family	Category	Classification	ZC9-3-CK	ZC9-3-D	Log2FC	Type	Swiss Prot annotation
gene:MD02G1265300	AP2/ERF-AP2	TF	AP2/ERF->AP2/ERF-AP2	7	133	4.321	up	RecName: Full=Transcription factor TCP19;
gene:MD09G1047600	AP2/ERF-AP2	TF	AP2/ERF->AP2/ERF-AP2	3	17	2.513	up	RecName: Full=BES1/BZR1 homolog protein 4;
gene:MD11G1121200	AP2/ERF-AP2	TF	AP2/ERF->AP2/ERF-AP2	286	705	1.299	up	RecName: Full=LOB domain-containing protein 37; AltName: Full=ASYMMETRIC LEAVES 2-like protein 39; Short=AS2-like protein 39;
gene:MD17G1226700	AP2/ERF-AP2	TF	AP2/ERF->AP2/ERF-AP2	20	43	1.145	up	RecName: Full=Homeobox-leucine zipper protein ATHB-7; AltName: Full=HD-ZIP protein ATHB-7; AltName: Full=Homeodomain transcription factor ATHB-7;
gene:MD01G1027200	AP2/ERF-ERF	TF	AP2/ERF->AP2/ERF-ERF	673	10	-6.035	down	RecName: Full=Auxin response factor 2; AltName: Full=ARF1-binding protein; Short=ARF1-BP; AltName: Full=Protein MEGAINTEGUMENTA;
gene:MD01G1083000	AP2/ERF-ERF	TF	AP2/ERF->AP2/ERF-ERF	600	162	-1.896	down	RecName: Full=Protein PHOSPHATE STARVATION RESPONSE 1 {ECO:0000303|PubMed:11511543}; Short=AtPHR1 {ECO:0000303|PubMed:11511543};
gene:MD01G1158600	AP2/ERF-ERF	TF	AP2/ERF->AP2/ERF-ERF	12	81	2.761	up	RecName: Full=Protein ODORANT1; AltName: Full=MYB-like protein ODO1;
gene:MD01G1177100	AP2/ERF-ERF	TF	AP2/ERF->AP2/ERF-ERF	486	207	-1.228	down	RecName: Full=Scarecrow-like protein 32; Short=AtSCL32; AltName: Full=GRAS family protein 18; Short=AtGRAS-18;
gene:MD01G1177200	AP2/ERF-ERF	TF	AP2/ERF->AP2/ERF-ERF	586	201	-1.545	down	RecName: Full=Dof zinc finger protein DOF5.3; Short=AtDOF5.3;
gene:MD01G1196100	AP2/ERF-ERF	TF	AP2/ERF->AP2/ERF-ERF	16	37	1.258	up	RecName: Full=Transcription factor MYB20 {ECO:0000305}; AltName: Full=Myb-related protein 20 {ECO:0000303|PubMed:16463103}; Short=AtMYB20 {ECO:0000303|PubMed:11597504};
gene:MD01G1214500	AP2/ERF-ERF	TF	AP2/ERF->AP2/ERF-ERF	2	46	4.627	up	RecName: Full=Transcription factor JUNGBRUNNEN 1; AltName: Full=NAC domain-containing protein 42; Short=ANAC042;
gene:MD02G1096500	AP2/ERF-ERF	TF	AP2/ERF->AP2/ERF-ERF	28	5	-2.384	down	RecName: Full=NAC domain-containing protein 7 {ECO:0000303|PubMed:15029955}; Short=ANAC007 {ECO:0000303|PubMed:15029955}; AltName: Full=Protein EMBRYO DEFECTIVE 2749 {ECO:0000303|Ref.7}; AltName: Full=Protein VASCULAR RELATED NAC-DOMAIN 4 {ECO:0000303|PubMed:16103214};
gene:MD02G1176200	AP2/ERF-ERF	TF	AP2/ERF->AP2/ERF-ERF	183	37	-2.309	down	RecName: Full=Transcription factor MYB113; AltName: Full=Myb-related protein 113; Short=AtMYB113;
gene:MD03G1231800	AP2/ERF-ERF	TF	AP2/ERF->AP2/ERF-ERF	1049	483	-1.119	down	RecName: Full=Ethylene-responsive transcription factor RAP2-4; AltName: Full=Ethylene-responsive transcription factor ERF059; AltName: Full=Protein RELATED TO APETALA2 4;
gene:MD04G1009000	AP2/ERF-ERF	TF	AP2/ERF->AP2/ERF-ERF	3	112	5.06	up	RecName: Full=Homeobox-leucine zipper protein ATHB-6; AltName: Full=HD-ZIP protein ATHB-6; AltName: Full=Homeodomain transcription factor ATHB-6;
gene:MD04G1058000	AP2/ERF-ERF	TF	AP2/ERF->AP2/ERF-ERF	518	43	-3.602	down	RecName: Full=Dof zinc finger protein DOF5.7; Short=AtDOF5.7;
gene:MD04G1058200	AP2/ERF-ERF	TF	AP2/ERF->AP2/ERF-ERF	425	191	-1.152	down	RecName: Full=Zinc finger protein ZAT10; AltName: Full=Salt-tolerance zinc finger;
gene:MD04G1228800	AP2/ERF-ERF	TF	AP2/ERF->AP2/ERF-ERF	177	14	-3.616	down	RecName: Full=Transcription factor bHLH93; AltName: Full=Basic helix-loop-helix protein 93; Short=AtbHLH93; Short=bHLH 93; AltName: Full=Transcription factor EN 47; AltName: Full=bHLH transcription factor bHLH093;
gene:MD05G1030800	AP2/ERF-ERF	TF	AP2/ERF->AP2/ERF-ERF	0	505	11.265	up	RecName: Full=Transcription factor MYB41 {ECO:0000305}; AltName: Full=Myb-related protein 41 {ECO:0000303|PubMed:11597504}; Short=AtMYB41 {ECO:0000303|PubMed:11597504}; AltName: Full=Protein LATE MERISTEM IDENTITY 2;
gene:MD05G1080900	AP2/ERF-ERF	TF	AP2/ERF->AP2/ERF-ERF	25	7	-1.906	down	RecName: Full=Beta-amylase 7; EC=3.2.1.2; AltName: Full=1,4-alpha-D-glucan maltohydrolase; AltName: Full=Beta-amylase 4;
gene:MD05G1162100	AP2/ERF-ERF	TF	AP2/ERF->AP2/ERF-ERF	53	181	1.767	up	RecName: Full=WRKY transcription factor 22; AltName: Full=WRKY DNA-binding protein 22;
gene:MD05G1198700	AP2/ERF-ERF	TF	AP2/ERF->AP2/ERF-ERF	35	6	-2.472	down	RecName: Full=Common plant regulatory factor 1; Short=CPRF-1;
gene:MD05G1306900	AP2/ERF-ERF	TF	AP2/ERF->AP2/ERF-ERF	48	5	-3.18	down	RecName: Full=Transcription factor bHLH13; AltName: Full=Basic helix-loop-helix protein 13; Short=AtbHLH13; Short=bHLH 13; AltName: Full=Transcription factor EN 39; AltName: Full=bHLH transcription factor bHLH013;
gene:MD05G1311600	AP2/ERF-ERF	TF	AP2/ERF->AP2/ERF-ERF	233	26	-3.183	down	RecName: Full=Ethylene-responsive transcription factor ERF023;
gene:MD06G1051800	AP2/ERF-ERF	TF	AP2/ERF->AP2/ERF-ERF	529	34	-3.924	down	RecName: Full=Transcription factor bHLH28; AltName: Full=Basic helix-loop-helix protein 28; Short=AtbHLH28; Short=bHLH 28; AltName: Full=Transcription factor EN 40; AltName: Full=bHLH transcription factor bHLH028;
gene:MD06G1051900	AP2/ERF-ERF	TF	AP2/ERF->AP2/ERF-ERF	32	1	-5.158	down	RecName: Full=Transcription factor MYC2; Short=AtMYC2; AltName: Full=Basic helix-loop-helix protein 6; Short=AtbHLH6; Short=bHLH 6; AltName: Full=Protein JASMONATE INSENSITIVE 1; AltName: Full=R-homologous Arabidopsis protein 1; Short=RAP-1; AltName: Full=Transcription factor EN 38; AltName: Full=Z-box binding factor 1 protein; AltName: Full=bHLH transcription factor bHLH006; AltName: Full=rd22BP…
gene:MD06G1105500	AP2/ERF-ERF	TF	AP2/ERF->AP2/ERF-ERF	51	375	2.886	up	RecName: Full=NAC domain-containing protein 43; Short=ANAC043; AltName: Full=Protein EMBRYO DEFECTIVE 2301; AltName: Full=Protein NAC SECONDARY WALL THICKENING PROMOTING FACTOR 1;
gene:MD06G1208700	AP2/ERF-ERF	TF	AP2/ERF->AP2/ERF-ERF	0	40	7.619	up	RecName: Full=Transcription factor bHLH70; AltName: Full=Basic helix-loop-helix protein 70; Short=AtbHLH70; Short=bHLH 70; AltName: Full=Transcription factor EN 13; AltName: Full=bHLH transcription factor bHLH070;
gene:MD07G1151700	AP2/ERF-ERF	TF	AP2/ERF->AP2/ERF-ERF	301	30	-3.35	down	RecName: Full=B3 domain-containing protein Os03g0120900;
gene:MD07G1248600	AP2/ERF-ERF	TF	AP2/ERF->AP2/ERF-ERF	1156	124	-3.22	down	RecName: Full=Protein NTM1-like 9 {ECO:0000303|PubMed:17158162}; AltName: Full=Calmodulin-binding NAC protein {ECO:0000303|PubMed:17947243};
gene:MD07G1248700	AP2/ERF-ERF	TF	AP2/ERF->AP2/ERF-ERF	1483	127	-3.54	down	RecName: Full=Protein NTM1-like 9 {ECO:0000303|PubMed:17158162}; AltName: Full=Calmodulin-binding NAC protein {ECO:0000303|PubMed:17947243};
gene:MD07G1262900	AP2/ERF-ERF	TF	AP2/ERF->AP2/ERF-ERF	22	97	2.191	up	RecName: Full=Protein ATAF2; AltName: Full=NAC domain-containing protein 81; Short=ANAC081;
gene:MD07G1284200	AP2/ERF-ERF	TF	AP2/ERF->AP2/ERF-ERF	15	129	3.117	up	RecName: Full=Protein NTM1-like 9 {ECO:0000303|PubMed:17158162}; AltName: Full=Calmodulin-binding NAC protein {ECO:0000303|PubMed:17947243};
gene:MD08G1114100	AP2/ERF-ERF	TF	AP2/ERF->AP2/ERF-ERF	79	20	-1.965	down	RecName: Full=NAC domain-containing protein 14 {ECO:0000303|PubMed:15029955}; Short=ANAC014 {ECO:0000303|PubMed:15029955}; AltName: Full=Protein NTM1-like 2 {ECO:0000303|PubMed:17158162};
gene:MD09G1206700	AP2/ERF-ERF	TF	AP2/ERF->AP2/ERF-ERF	9	2	-2.623	down	RecName: Full=NAC domain-containing protein 14 {ECO:0000303|PubMed:15029955}; Short=ANAC014 {ECO:0000303|PubMed:15029955}; AltName: Full=Protein NTM1-like 2 {ECO:0000303|PubMed:17158162};
gene:MD09G1252000	AP2/ERF-ERF	TF	AP2/ERF->AP2/ERF-ERF	19	101	2.44	up	RecName: Full=Probable acetyltransferase NATA1-like; EC=2.3.1.-;
gene:MD10G1032000	AP2/ERF-ERF	TF	AP2/ERF->AP2/ERF-ERF	9	891	6.705	up	RecName: Full=GATA transcription factor 8;
gene:MD10G1290400	AP2/ERF-ERF	TF	AP2/ERF->AP2/ERF-ERF	102	34	-1.567	down	RecName: Full=Two-component response regulator-like APRR7; AltName: Full=Pseudo-response regulator 7;
gene:MD10G1290900	AP2/ERF-ERF	TF	AP2/ERF->AP2/ERF-ERF	140	8	-4.249	down	RecName: Full=Dof zinc finger protein DOF5.1; Short=AtDOF5.1;
gene:MD11G1052100	AP2/ERF-ERF	TF	AP2/ERF->AP2/ERF-ERF	459	24	-4.247	down	RecName: Full=Protein DA1-related 2;
gene:MD12G1252100	AP2/ERF-ERF	TF	AP2/ERF->AP2/ERF-ERF	0	19	5.579	up	RecName: Full=Transcription factor DIVARICATA;
gene:MD13G1130700	AP2/ERF-ERF	TF	AP2/ERF->AP2/ERF-ERF	135	1245	3.204	up	RecName: Full=Zinc finger CCCH domain-containing protein 29; Short=AtC3H29; AltName: Full=AtSZF2;
gene:MD13G1213100	AP2/ERF-ERF	TF	AP2/ERF->AP2/ERF-ERF	131	27	-2.254	down	RecName: Full=Transcription factor bHLH51; AltName: Full=Basic helix-loop-helix protein 51; Short=AtbHLH51; Short=bHLH 51; AltName: Full=Transcription factor EN 57; AltName: Full=bHLH transcription factor bHLH051;
gene:MD14G1127700	AP2/ERF-ERF	TF	AP2/ERF->AP2/ERF-ERF	14	168	3.608	up	RecName: Full=Trihelix transcription factor ASIL2 {ECO:0000305}; AltName: Full=6B-interacting protein 1-like 2 {ECO:0000303|PubMed:21330492}; AltName: Full=Trihelix DNA-binding protein ASIL2 {ECO:0000305};
gene:MD15G1093800	AP2/ERF-ERF	TF	AP2/ERF->AP2/ERF-ERF	64	16	-1.949	down	RecName: Full=Putative Myb family transcription factor At1g14600;
gene:MD15G1221100	AP2/ERF-ERF	TF	AP2/ERF->AP2/ERF-ERF	46	6	-3.042	down	RecName: Full=Dehydration-responsive element-binding protein 2A; Short=Protein DREB2A;
gene:MD15G1286600	AP2/ERF-ERF	TF	AP2/ERF->AP2/ERF-ERF	102	11	-3.227	down	RecName: Full=Probable WRKY transcription factor 70; AltName: Full=WRKY DNA-binding protein 70;
gene:MD15G1326800	AP2/ERF-ERF	TF	AP2/ERF->AP2/ERF-ERF	5771	2362	-1.289	down	RecName: Full=Ethylene-responsive transcription factor ERF105;
gene:MD15G1334900	AP2/ERF-ERF	TF	AP2/ERF->AP2/ERF-ERF	5	19	2.027	up	RecName: Full=Ethylene-responsive transcription factor ERF106;
gene:MD16G1216400	AP2/ERF-ERF	TF	AP2/ERF->AP2/ERF-ERF	17	0	-6.69	down	RecName: Full=Transcription factor TCP19;
gene:MD16G1216500	AP2/ERF-ERF	TF	AP2/ERF->AP2/ERF-ERF	37	0	-7.832	down	RecName: Full=Dehydration-responsive element-binding protein 1C; Short=Protein DREB1C; AltName: Full=C-repeat/dehydration-responsive element-binding factor 2; Short=C-repeat-binding factor 2; Short=CRT/DRE-binding factor 2;
gene:MD16G1216900	AP2/ERF-ERF	TF	AP2/ERF->AP2/ERF-ERF	9	1	-3.385	down	RecName: Full=Heat stress transcription factor B-2a; Short=AtHsfB2a; AltName: Full=AtHsf-22; AltName: Full=Heat shock factor protein 6; Short=HSF 6; AltName: Full=Heat shock transcription factor 6; Short=HSTF 6;
gene:MD17G1152400	AP2/ERF-ERF	TF	AP2/ERF->AP2/ERF-ERF	1646	3874	1.235	up	RecName: Full=Ethylene-responsive transcription factor CRF4; AltName: Full=Protein CYTOKININ RESPONSE FACTOR 4;
gene:MD17G1187300	AP2/ERF-ERF	TF	AP2/ERF->AP2/ERF-ERF	79	21	-1.881	down	RecName: Full=Lysine-specific demethylase JMJ25; EC=1.14.11.-; AltName: Full=Jumonji domain-containing protein 25; AltName: Full=Lysine-specific histone demethylase JMJ25; AltName: Full=Protein INCREASE IN BONSAI METHYLATION 1; AltName: Full=Protein JUMONJI 25;
gene:MD17G1244300	AP2/ERF-ERF	TF	AP2/ERF->AP2/ERF-ERF	17	127	2.903	up	RecName: Full=Dof zinc finger protein 1 {ECO:0000305}; Short=OsDof1 {ECO:0000303|Ref.1};
gene:MD09G1084100	AP2/ERF-RAV	TF	AP2/ERF->AP2/ERF-RAV	5	0	-4.88	down	RecName: Full=Homeobox-leucine zipper protein HOX6; AltName: Full=HD-ZIP protein HOX6; AltName: Full=Homeodomain transcription factor HOX6; AltName: Full=OsHox6;
gene:MD13G1046100	AP2/ERF-RAV	TF	AP2/ERF->AP2/ERF-RAV	1975	20	-6.608	down	RecName: Full=BTB/POZ and TAZ domain-containing protein 3; AltName: Full=BTB and TAZ domain protein 3;
gene:MD06G1002900	ARID	TR	ARID	261	122	-1.107	down	RecName: Full=Transcription factor bHLH66; AltName: Full=Basic helix-loop-helix protein 66; Short=AtbHLH66; Short=bHLH 66; AltName: Full=Transcription factor EN 95; AltName: Full=bHLH transcription factor bHLH066;
gene:MD08G1006400	ARID	TR	ARID	1445	130	-3.475	down	RecName: Full=Homeobox protein knotted-1-like 3; AltName: Full=KNAP3;
gene:MD12G1204900	ARID	TR	ARID	70	20	-1.821	down	RecName: Full=Auxin-responsive protein IAA10; AltName: Full=Indoleacetic acid-induced protein 10;
gene:MD15G1005800	ARID	TR	ARID	1505	116	-3.708	down	RecName: Full=DELLA protein GAI; AltName: Full=GRAS family protein 3; Short=AtGRAS-3; AltName: Full=Gibberellic acid-insensitive mutant protein; AltName: Full=Restoration of growth on ammonia protein 2;
gene:MD02G1027600	AUX/IAA	TR	AUX/IAA	51	226	2.143	up	RecName: Full=Multiprotein-bridging factor 1c;
gene:MD04G1225000	AUX/IAA	TR	AUX/IAA	253	39	-2.715	down	RecName: Full=Protein EFFECTOR OF TRANSCRIPTION 2 {ECO:0000303|PubMed:17991462}; Short=AtET2 {ECO:0000303|PubMed:17991462};
gene:MD05G1205800	AUX/IAA	TR	AUX/IAA	987	407	-1.279	down	RecName: Full=BTB/POZ domain and ankyrin repeat-containing protein NPR1 {ECO:0000305}; Short=OsNPR1 {ECO:0000303|PubMed:17309686}; AltName: Full=NPR1 homolog 1 {ECO:0000305}; Short=OsNH1 {ECO:0000305};
gene:MD08G1111200	AUX/IAA	TR	AUX/IAA	107	46	-1.231	down	RecName: Full=Protein TIFY 10A; AltName: Full=Jasmonate ZIM domain-containing protein 1;
gene:MD08G1151300	AUX/IAA	TR	AUX/IAA	12	67	2.493	up	RecName: Full=Ethylene-responsive transcription factor ERF017;
gene:MD09G1202300	AUX/IAA	TR	AUX/IAA	317	155	-1.032	down	RecName: Full=B-box zinc finger protein 19 {ECO:0000303|PubMed:19920209}; AltName: Full=Protein DOUBLE B-BOX 1B; AltName: Full=Protein SALT TOLERANCE HOMOLOG 5;
gene:MD09G1208000	AUX/IAA	TR	AUX/IAA	100	25	-2.023	down	RecName: Full=Histidine kinase 1; EC=2.7.13.3; AltName: Full=Arabidopsis histidine kinase 1; Short=AtHK1; AltName: Full=Protein AUTHENTIC HIS-KINASE 1;
gene:MD10G1176400	AUX/IAA	TR	AUX/IAA	395	1712	2.115	up	RecName: Full=Protein RADIALIS-like 1; Short=AtRL1; Short=Protein RAD-like 1; AltName: Full=Protein RADIALIS-LIKE SANT/MYB 2; Short=Protein RSM2;
gene:MD10G1192900	AUX/IAA	TR	AUX/IAA	1503	256	-2.556	down	RecName: Full=SCARECROW-LIKE protein 7 {ECO:0000303|PubMed:20616154}; AltName: Full=PeSCL7 {ECO:0000303|PubMed:20616154};
gene:MD13G1205000	AUX/IAA	TR	AUX/IAA	865	179	-2.278	down	RecName: Full=BTB/POZ domain-containing protein At3g50780;
gene:MD15G1169100	AUX/IAA	TR	AUX/IAA	20	57	1.478	up	RecName: Full=Dof zinc finger protein DOF3.4; Short=AtDOF3.4; AltName: Full=OBF-binding protein 1;
gene:MD15G1191800	AUX/IAA	TR	AUX/IAA	502	221	-1.183	down	RecName: Full=Heat shock factor protein HSF24; AltName: Full=Heat shock transcription factor 24; Short=HSTF 24; AltName: Full=Heat stress transcription factor;
gene:MD16G1206500	AUX/IAA	TR	AUX/IAA	788	311	-1.341	down	RecName: Full=Ethylene-responsive transcription factor ERF010;
gene:MD17G1183500	AUX/IAA	TR	AUX/IAA	90	273	1.602	up	RecName: Full=Homeobox-leucine zipper protein HAT22; AltName: Full=Homeodomain-leucine zipper protein HAT22; Short=HD-ZIP protein 22;
gene:MD17G1198100	AUX/IAA	TR	AUX/IAA	31	3	-3.232	down	RecName: Full=Transcription factor TCP9;
gene:MD17G1198300	AUX/IAA	TR	AUX/IAA	9	28	1.587	up	RecName: Full=Scarecrow-like protein 6; Short=AtSCL6; AltName: Full=GRAS family protein 22; Short=AtGRAS-22; AltName: Full=SCL6-IV;
gene:MD01G1091800	B3	TF	B3->B3	223	106	-1.068	down	RecName: Full=Zinc finger protein ZAT9;
gene:MD03G1047900	B3	TF	B3->B3	10	73	2.83	up	RecName: Full=Transcription factor DIVARICATA;
gene:MD03G1230200	B3	TF	B3->B3	21	45	1.12	up	RecName: Full=Ethylene-responsive transcription factor WRI1; AltName: Full=Protein ACTIVATOR OF SPORAMIN::LUC 1; AltName: Full=Protein WRINKLED 1;
gene:MD06G1124400	B3	TF	B3->B3	417	151	-1.467	down	RecName: Full=Transcription termination factor MTERF8, chloroplastic {ECO:0000305}; AltName: Full=Mitochondrial transcription termination factor 8 {ECO:0000303|PubMed:23087700}; AltName: Full=Protein PLASTID TRANSCRIPTIONALLY ACTIVE 15 {ECO:0000303|PubMed:16326926}; Flags: Precursor;
gene:MD08G1102900	B3	TF	B3->B3	6	21	1.811	up	RecName: Full=Transcription termination factor MTEF1, chloroplastic {ECO:0000305}; AltName: Full=Mitochondrial transcription termination factor 1 {ECO:0000303|PubMed:23087700}; AltName: Full=Protein EMBRYO DEFECTIVE 93 {ECO:0000305}; AltName: Full=Protein SINGLET OXYGEN-LINKED DEATH ACTIVATOR 10 {ECO:0000303|PubMed:19563435}; Flags: Precursor;
gene:MD11G1137200	B3	TF	B3->B3	208	104	-1.009	down	--
gene:MD12G1032000	B3	TF	B3->B3	1	11	3.912	up	RecName: Full=Trihelix transcription factor ASIL2 {ECO:0000305}; AltName: Full=6B-interacting protein 1-like 2 {ECO:0000303|PubMed:21330492}; AltName: Full=Trihelix DNA-binding protein ASIL2 {ECO:0000305};
gene:MD14G1141400	B3	TF	B3->B3	26	4	-2.646	down	RecName: Full=Scarecrow-like protein 3; Short=AtSCL3; AltName: Full=GRAS family protein 5; Short=AtGRAS-5;
gene:MD15G1273900	B3	TF	B3->B3	16	2	-3.147	down	RecName: Full=Transcription factor bHLH130; AltName: Full=Basic helix-loop-helix protein 130; Short=AtbHLH130; Short=bHLH 130; AltName: Full=Transcription factor EN 69; AltName: Full=bHLH transcription factor bHLH130;
gene:MD00G1056300	B3-ARF	TF	B3->B3-ARF	15	61	2.04	up	RecName: Full=Homeobox-leucine zipper protein HAT14; AltName: Full=Homeodomain-leucine zipper protein HAT14; Short=HD-ZIP protein 14;
gene:MD05G1279200	B3-ARF	TF	B3->B3-ARF	252	109	-1.207	down	RecName: Full=Probable WRKY transcription factor 2 {ECO:0000303|Ref.1}; AltName: Full=WRKY DNA-binding protein 2 {ECO:0000303|Ref.1};
gene:MD06G1111100	B3-ARF	TF	B3->B3-ARF	568	184	-1.625	down	RecName: Full=Putative B3 domain-containing protein At5g58280;
gene:MD08G1015500	B3-ARF	TF	B3->B3-ARF	15	207	3.84	up	RecName: Full=Transcription factor RF2b;
gene:MD10G1257900	B3-ARF	TF	B3->B3-ARF	907	1913	1.077	up	RecName: Full=WRKY transcription factor WRKY24 {ECO:0000303|PubMed:15047897}; Short=OsWRKY24 {ECO:0000303|PubMed:15047897};
gene:MD11G1132400	B3-ARF	TF	B3->B3-ARF	408	141	-1.532	down	RecName: Full=Probable N-acetyltransferase HLS1-like; EC=2.3.1.-;
gene:MD13G1234500	B3-ARF	TF	B3->B3-ARF	236	730	1.631	up	RecName: Full=Transcription factor DIVARICATA;
gene:MD15G1014400	B3-ARF	TF	B3->B3-ARF	8	43	2.471	up	RecName: Full=Zinc finger protein ZAT12; AltName: Full=Protein RESPONSIVE TO HIGH LIGHT 41;
gene:MD15G1221400	B3-ARF	TF	B3->B3-ARF	474	107	-2.158	down	RecName: Full=Dof zinc finger protein DOF3.2; Short=AtDOF3.2;
gene:MD16G1239300	B3-ARF	TF	B3->B3-ARF	711	336	-1.082	down	RecName: Full=LOB domain-containing protein 11; AltName: Full=ASYMMETRIC LEAVES 2-like protein 7; Short=AS2-like protein 7;
gene:MD00G1007700	BES1	TF	BES1	145	651	2.17	up	RecName: Full=Protein indeterminate-domain 9 {ECO:0000303|PubMed:16784536}; AltName: Full=ID1-like zinc finger protein 1 {ECO:0000303|Ref.1};
gene:MD01G1059300	BES1	TF	BES1	408	144	-1.498	down	RecName: Full=Zinc finger protein ZAT5;
gene:MD01G1045500	bHLH	TF	bHLH	1	33	5.456	up	RecName: Full=Zinc finger protein WIP3; AltName: Full=WIP-domain protein 3 {ECO:0000303|PubMed:11782451}; Short=AtWIP3 {ECO:0000303|PubMed:11782451};
gene:MD01G1082700	bHLH	TF	bHLH	734	261	-1.49	down	RecName: Full=Zinc finger CCCH domain-containing protein 56; Short=AtC3H56;
gene:MD01G1086800	bHLH	TF	bHLH	676	197	-1.778	down	RecName: Full=Scarecrow-like protein 5; Short=AtSCL5; AltName: Full=GRAS family protein 6; Short=AtGRAS-6;
gene:MD01G1086900	bHLH	TF	bHLH	192	11	-4.146	down	RecName: Full=WRKY transcription factor 6 {ECO:0000303|PubMed:11722756}; AltName: Full=WRKY DNA-binding protein 6 {ECO:0000303|PubMed:11722756}; Short=AtWRKY6 {ECO:0000303|PubMed:11722756};
gene:MD01G1089300	bHLH	TF	bHLH	114	11	-3.395	down	RecName: Full=NAC domain-containing protein 72; Short=ANAC072; AltName: Full=Protein RESPONSIVE TO DESICCATION 26;
gene:MD01G1155000	bHLH	TF	bHLH	456	17	-4.762	down	RecName: Full=B3 domain-containing protein Os01g0723500;
gene:MD02G1009200	bHLH	TF	bHLH	18	5	-1.984	down	RecName: Full=Ethylene-responsive transcription factor 4; Short=AtERF4; AltName: Full=Ethylene-responsive element-binding factor 4; Short=EREBP-4; AltName: Full=Protein RELATED TO APETALA2 5;
gene:MD02G1315600	bHLH	TF	bHLH	244	114	-1.1	down	RecName: Full=Transcription factor TCP4; AltName: Full=Protein MATERNAL EFFECT EMBRYO ARREST 35;
gene:MD04G1006400	bHLH	TF	bHLH	234	103	-1.191	down	RecName: Full=Heat stress transcription factor A-2b; AltName: Full=Heat stress transcription factor 18; Short=OsHsf-18; AltName: Full=Heat stress transcription factor 5; Short=rHsf5;
gene:MD04G1023500	bHLH	TF	bHLH	684	127	-2.437	down	RecName: Full=BTB/POZ domain-containing protein SETH6;
gene:MD04G1033000	bHLH	TF	bHLH	149	20	-2.899	down	RecName: Full=Myb-related protein P;
gene:MD04G1224700	bHLH	TF	bHLH	260	119	-1.121	down	RecName: Full=Transcription factor FAMA; AltName: Full=Basic helix-loop-helix protein 97; Short=AtbHLH97; Short=bHLH 97; AltName: Full=Transcription factor EN 14; AltName: Full=bHLH transcription factor bHLH097;
gene:MD05G1065100	bHLH	TF	bHLH	1244	149	-3.058	down	RecName: Full=Protein PHR1-LIKE 3 {ECO:0000303|PubMed:26586833}; AltName: Full=Myb family transcription factor PHL3 {ECO:0000303|PubMed:26586833}; AltName: Full=Protein UNFERTILIZED EMBRYO SAC 16 {ECO:0000303|PubMed:15634699};
gene:MD05G1113000	bHLH	TF	bHLH	0	9	5.504	up	RecName: Full=Ethylene-responsive transcription factor ERF062;
gene:MD05G1165800	bHLH	TF	bHLH	19	62	1.736	up	RecName: Full=Transcription factor bHLH78; AltName: Full=Basic helix-loop-helix protein 78; Short=AtbHLH78; Short=bHLH 78; AltName: Full=Transcription factor EN 86; AltName: Full=bHLH transcription factor bHLH078;
gene:MD05G1182300	bHLH	TF	bHLH	499	229	-1.128	down	RecName: Full=Histone-lysine N-methyltransferase ATX2; EC=2.1.1.43; AltName: Full=Protein SET DOMAIN GROUP 30; AltName: Full=Trithorax-homolog protein 2; Short=TRX-homolog protein 2;
gene:MD06G1084400	bHLH	TF	bHLH	22	7	-1.55	down	RecName: Full=Transcription factor bHLH128; AltName: Full=Basic helix-loop-helix protein 128; Short=AtbHLH128; Short=bHLH 128; AltName: Full=Transcription factor EN 74; AltName: Full=bHLH transcription factor bHLH128;
gene:MD06G1119900	bHLH	TF	bHLH	35	6	-2.58	down	RecName: Full=Ethylene-responsive transcription factor 1A; Short=AtERF1A; AltName: Full=Ethylene-responsive element-binding factor 1A; Short=EREBP-1A;
gene:MD06G1120100	bHLH	TF	bHLH	159	409	1.364	up	RecName: Full=Ethylene-responsive transcription factor 5; Short=AtERF5; AltName: Full=Ethylene-responsive element-binding factor 5; Short=EREBP-5;
gene:MD06G1191600	bHLH	TF	bHLH	490	103	-2.257	down	RecName: Full=Homeobox-leucine zipper protein HAT4; AltName: Full=HD-ZIP protein ATHB-2; AltName: Full=Homeodomain transcription factor ATHB-2; AltName: Full=Homeodomain-leucine zipper protein HAT4; Short=HD-ZIP protein 4;
gene:MD06G1199400	bHLH	TF	bHLH	78	18	-2.131	down	RecName: Full=Transcription factor TCP9;
gene:MD06G1206200	bHLH	TF	bHLH	80	29	-1.483	down	RecName: Full=Homeobox protein knotted-1-like 7; AltName: Full=Protein IRREGULAR XYLEM 11; AltName: Full=Protein KNAT7;
gene:MD06G1217100	bHLH	TF	bHLH	19	168	3.095	up	RecName: Full=Axial regulator YABBY 1; AltName: Full=Fl-54; AltName: Full=Protein ABNORMAL FLORAL ORGANS; AltName: Full=Protein FILAMENTOUS FLOWER; AltName: Full=Protein antherless;
gene:MD07G1113200	bHLH	TF	bHLH	2430	238	-3.358	down	RecName: Full=Protein indeterminate-domain 1 {ECO:0000303|PubMed:16784536}; AltName: Full=Protein ENHYDROUS {ECO:0000303|PubMed:21571950};
gene:MD07G1151000	bHLH	TF	bHLH	616	205	-1.587	down	RecName: Full=DNA-binding protein S1FA2;
gene:MD08G1207700	bHLH	TF	bHLH	21	2	-3.82	down	RecName: Full=Nuclear transcription factor Y subunit B-10; Short=AtNF-YB-10;
gene:MD09G1003800	bHLH	TF	bHLH	1337	382	-1.809	down	RecName: Full=WRKY transcription factor 44; AltName: Full=Protein TRANSPARENT TESTA GLABRA 2; AltName: Full=WRKY DNA-binding protein 44;
gene:MD09G1146000	bHLH	TF	bHLH	4181	1360	-1.621	down	RecName: Full=Zinc finger CCCH domain-containing protein 11; Short=OsC3H11;
gene:MD10G1156100	bHLH	TF	bHLH	168	9	-4.204	down	RecName: Full=Protein NLP8; Short=AtNLP8; AltName: Full=NIN-like protein 8; AltName: Full=Nodule inception protein-like protein 8;
gene:MD10G1170600	bHLH	TF	bHLH	602	115	-2.393	down	RecName: Full=Increased DNA methylation 1 {ECO:0000303|PubMed:22700931}; AltName: Full=Histone H3 acetyltransferase IDM1 {ECO:0000305}; EC=2.3.1.- {ECO:0000255|PROSITE-ProRule:PRU00532}; AltName: Full=Protein ROS4 {ECO:0000303|PubMed:22733760}; AltName: Full=Repressor of silencing 4 {ECO:0000303|PubMed:22733760};
gene:MD12G1241500	bHLH	TF	bHLH	106	22	-2.245	down	RecName: Full=Dof zinc finger protein DOF2.4; Short=AtDOF2.4;
gene:MD13G1074300	bHLH	TF	bHLH	43	1	-5.202	down	RecName: Full=Putative Myb family transcription factor At1g14600;
gene:MD13G1083200	bHLH	TF	bHLH	18	1	-3.608	down	RecName: Full=Transcription repressor OFP2; AltName: Full=Ovate family protein 2; Short=AtOFP2;
gene:MD14G1063300	bHLH	TF	bHLH	139	41	-1.783	down	RecName: Full=Probable WRKY transcription factor 38; AltName: Full=WRKY DNA-binding protein 38;
gene:MD14G1086500	bHLH	TF	bHLH	5856	48	-6.929	down	RecName: Full=Transcription factor MYB61 {ECO:0000305}; AltName: Full=Myb-related protein 61 {ECO:0000305}; Short=AtMYB61 {ECO:0000303|PubMed:16005292};
gene:MD14G1086600	bHLH	TF	bHLH	2349	5	-9.019	down	RecName: Full=Protein indeterminate-domain 2 {ECO:0000303|PubMed:16784536};
gene:MD14G1149600	bHLH	TF	bHLH	61	19	-1.704	down	RecName: Full=Light-inducible protein CPRF2; AltName: Full=Common plant regulatory factor 2; Short=CPRF-2;
gene:MD14G1190300	bHLH	TF	bHLH	608	296	-1.038	down	RecName: Full=Transcription factor UNE12; AltName: Full=Basic helix-loop-helix protein 59; Short=AtbHLH59; Short=bHLH 59; AltName: Full=Protein UNFERTILIZED EMBRYO SAC 12; AltName: Full=Transcription factor EN 93; AltName: Full=bHLH transcription factor bHLH059;
gene:MD14G1208000	bHLH	TF	bHLH	1101	36	-4.941	down	RecName: Full=Auxin-responsive protein IAA3; AltName: Full=Indoleacetic acid-induced protein 3; AltName: Full=Short hypocotyl; AltName: Full=Suppressor of HY2;
gene:MD14G1217100	bHLH	TF	bHLH	62	20	-1.648	down	RecName: Full=Probable WRKY transcription factor 74; AltName: Full=WRKY DNA-binding protein 74;
gene:MD15G1081100	bHLH	TF	bHLH	4	122	4.891	up	RecName: Full=Ethylene-responsive transcription factor 1B; Short=AtERF1B; AltName: Full=Ethylene-responsive element-binding factor 1B; Short=EREBP-1B;
gene:MD15G1154600	bHLH	TF	bHLH	262	89	-1.563	down	RecName: Full=Zinc finger CCCH domain-containing protein ZFN-like;
gene:MD15G1208900	bHLH	TF	bHLH	160	14	-3.479	down	RecName: Full=Trihelix transcription factor GT-2; AltName: Full=Trihelix DNA-binding protein GT-2;
gene:MD15G1306400	bHLH	TF	bHLH	23	116	2.351	up	RecName: Full=Ethylene-responsive transcription factor ERF110;
gene:MD16G1053600	bHLH	TF	bHLH	264	599	1.185	up	RecName: Full=MADS-box transcription factor 8; AltName: Full=MADS-box protein 24; AltName: Full=OsMADS24; AltName: Full=OsMADS8;
gene:MD16G1075700	bHLH	TF	bHLH	12	0	-6.26	down	--
gene:MD16G1247600	bHLH	TF	bHLH	161	432	1.427	up	RecName: Full=Transcription factor bHLH63; AltName: Full=Basic helix-loop-helix protein 63; Short=AtbHLH63; Short=bHLH 63; AltName: Full=Protein CRYPTOCHROME INTERACTING BASIC-HELIX-LOOP-HELIX 1; AltName: Full=Transcription factor EN 84; AltName: Full=bHLH transcription factor bHLH063;
gene:MD17G1132600	bHLH	TF	bHLH	1695	387	-2.132	down	RecName: Full=Transcription factor HHO5 {ECO:0000305}; AltName: Full=MYB-domain transcription factor HHO5 {ECO:0000305}; AltName: Full=Protein HRS1 HOMOLOG 5 {ECO:0000305}; AltName: Full=Protein ULT1 INTERACTING FACTOR 1 {ECO:0000303|PubMed:26903506};
gene:MD17G1238500	bHLH	TF	bHLH	14	1	-3.559	down	RecName: Full=Protein CHROMATIN REMODELING 25; Short=AtCHR25; EC=3.6.4.-; AltName: Full=DNA repair and recombination protein RAD54 {ECO:0000303|PubMed:17227544}; Short=AtRAD54 {ECO:0000303|PubMed:17227544};
gene:MD01G1074700	bZIP	TF	bZIP	206	2038	3.308	up	RecName: Full=Ethylene-responsive transcription factor ERF109;
gene:MD03G1051900	bZIP	TF	bZIP	45	12	-1.971	down	RecName: Full=Glycine-rich protein 2;
gene:MD04G1224400	bZIP	TF	bZIP	3205	1087	-1.561	down	RecName: Full=LOB domain-containing protein 38; AltName: Full=ASYMMETRIC LEAVES 2-like protein 40; Short=AS2-like protein 40;
gene:MD07G1143800	bZIP	TF	bZIP	241	2204	3.19	up	RecName: Full=BTB/POZ domain-containing protein NPY2; AltName: Full=Protein NAKED PINS IN YUC MUTANTS 2;
gene:MD08G1025800	bZIP	TF	bZIP	202	503	1.314	up	RecName: Full=Transcription factor bHLH25; AltName: Full=Basic helix-loop-helix protein 25; Short=AtbHLH25; Short=bHLH 25; AltName: Full=Transcription factor EN 29; AltName: Full=bHLH transcription factor bHLH025;
gene:MD08G1078800	bZIP	TF	bZIP	0	27	7.025	up	RecName: Full=Myb-related protein 308;
gene:MD08G1174200	bZIP	TF	bZIP	15	82	2.462	up	--
gene:MD11G1054000	bZIP	TF	bZIP	56	15	-1.931	down	RecName: Full=Topless-related protein 4; AltName: Full=WUS-interacting protein 2;
gene:MD12G1241100	bZIP	TF	bZIP	2493	564	-2.147	down	RecName: Full=Transcription factor bHLH62; AltName: Full=Basic helix-loop-helix protein 62; Short=AtbHLH62; Short=bHLH 62; AltName: Full=Transcription factor EN 85; AltName: Full=bHLH transcription factor bHLH062;
gene:MD13G1044600	bZIP	TF	bZIP	16	5	-1.747	down	RecName: Full=Transcription factor PIF1; AltName: Full=Basic helix-loop-helix protein 15; Short=AtbHLH15; Short=bHLH 15; AltName: Full=Protein PHY-INTERACTING FACTOR 1; AltName: Full=Protein PHYTOCHROME INTERACTING FACTOR 3-LIKE 5; AltName: Full=Transcription factor EN 101; AltName: Full=bHLH transcription factor bHLH015;
gene:MD13G1053800	bZIP	TF	bZIP	48	24	-1.014	down	RecName: Full=NAC domain-containing protein 21/22; Short=ANAC021/ANAC022;
gene:MD14G1019200	bZIP	TF	bZIP	151	434	1.517	up	RecName: Full=Ethylene-responsive transcription factor 1B; Short=AtERF1B; AltName: Full=Ethylene-responsive element-binding factor 1B; Short=EREBP-1B;
gene:MD15G1022500	bZIP	TF	bZIP	564	2051	1.863	up	RecName: Full=Auxin-induced protein AUX28;
gene:MD15G1081800	bZIP	TF	bZIP	982	5487	2.482	up	RecName: Full=Transcription factor JUNGBRUNNEN 1; AltName: Full=NAC domain-containing protein 42; Short=ANAC042;
gene:MD15G1266700	bZIP	TF	bZIP	395	889	1.169	up	RecName: Full=Nuclear transcription factor Y subunit C-2; Short=AtNF-YC-2; AltName: Full=Transcriptional activator HAP5B;
gene:MD16G1046000	bZIP	TF	bZIP	126	33	-1.932	down	RecName: Full=NAC domain-containing protein 2 {ECO:0000303|PubMed:15029955}; Short=ONAC002 {ECO:0000303|PubMed:15029955}; AltName: Full=OsNAC19 {ECO:0000303|Ref.1}; AltName: Full=Protein STRESS-RESPONSIVE NAC 1 {ECO:0000303|PubMed:16924117};
gene:MD06G1215800	C2C2-CO-like	TF	C2C2->C2C2-CO-like	2232	689	-1.697	down	RecName: Full=NAC domain-containing protein 67 {ECO:0000303|PubMed:15029955}; Short=ONAC067 {ECO:0000303|PubMed:15029955}; AltName: Full=OsNAC3 {ECO:0000303|PubMed:10660065};
gene:MD11G1299600	C2C2-CO-like	TF	C2C2->C2C2-CO-like	33	8	-1.978	down	RecName: Full=LOB domain-containing protein 4; AltName: Full=ASYMMETRIC LEAVES 2-like protein 6; Short=AS2-like protein 6;
gene:MD13G1042200	C2C2-CO-like	TF	C2C2->C2C2-CO-like	860	336	-1.358	down	RecName: Full=Transcription factor MYB113; AltName: Full=Myb-related protein 113; Short=AtMYB113;
gene:MD13G1263800	C2C2-CO-like	TF	C2C2->C2C2-CO-like	1259	458	-1.461	down	RecName: Full=Transcription factor MYB113; AltName: Full=Myb-related protein 113; Short=AtMYB113;
gene:MD14G1226400	C2C2-CO-like	TF	C2C2->C2C2-CO-like	2421	174	-3.801	down	RecName: Full=Auxin response factor 6;
gene:MD16G1043000	C2C2-CO-like	TF	C2C2->C2C2-CO-like	2413	1083	-1.156	down	RecName: Full=Solanesyl diphosphate synthase 3, chloroplastic/mitochondrial {ECO:0000303|PubMed:21950843}; EC=2.5.1.85 {ECO:0000269|PubMed:21220764}; AltName: Full=All-trans-nonaprenyl-diphosphate synthase 3 (geranylgeranyl-diphosphate specific) {ECO:0000303|PubMed:21220764}; AltName: Full=Geranyl diphosphate synthase 1 {ECO:0000303|PubMed:11069698}; AltName: Full=Trans-type polyprenyl pyrophosph…
gene:MD16G1265000	C2C2-CO-like	TF	C2C2->C2C2-CO-like	1001	85	-3.558	down	RecName: Full=Probable WRKY transcription factor 71; AltName: Full=WRKY DNA-binding protein 71;
gene:MD00G1115200	C2C2-Dof	TF	C2C2->C2C2-Dof	70	27	-1.359	down	RecName: Full=Floral homeotic protein AGAMOUS; AltName: Full=TAG1;
gene:MD01G1041500	C2C2-Dof	TF	C2C2->C2C2-Dof	73	31	-1.229	down	RecName: Full=Probable WRKY transcription factor 65; AltName: Full=WRKY DNA-binding protein 65;
gene:MD01G1126700	C2C2-Dof	TF	C2C2->C2C2-Dof	28	10	-1.457	down	RecName: Full=Pathogenesis-related genes transcriptional activator PTI5; AltName: Full=PTO-interacting protein 5;
gene:MD01G1224500	C2C2-Dof	TF	C2C2->C2C2-Dof	70	31	-1.146	down	RecName: Full=Ethylene-responsive transcription factor 12; Short=AtERF12; AltName: Full=Ethylene-responsive element-binding factor 12; Short=EREBP-12;
gene:MD02G1161200	C2C2-Dof	TF	C2C2->C2C2-Dof	8	26	1.684	up	RecName: Full=Squamosa promoter-binding protein 2;
gene:MD03G1110000	C2C2-Dof	TF	C2C2->C2C2-Dof	100	46	-1.101	down	RecName: Full=Dof zinc finger protein DOF1.4; Short=AtDOF1.4;
gene:MD04G1126500	C2C2-Dof	TF	C2C2->C2C2-Dof	207	71	-1.545	down	RecName: Full=Heat stress transcription factor B-2a; Short=AtHsfB2a; AltName: Full=AtHsf-22; AltName: Full=Heat shock factor protein 6; Short=HSF 6; AltName: Full=Heat shock transcription factor 6; Short=HSTF 6;
gene:MD05G1312400	C2C2-Dof	TF	C2C2->C2C2-Dof	290	102	-1.508	down	RecName: Full=Transcription factor MYB102 {ECO:0000305}; AltName: Full=Myb-related protein 102 {ECO:0000305}; Short=AtMYB102 {ECO:0000303|PubMed:12857823}; AltName: Full=Myb-related protein M4 {ECO:0000305}; Short=AtM4 {ECO:0000303|PubMed:8980549};
gene:MD06G1114000	C2C2-Dof	TF	C2C2->C2C2-Dof	321	62	-2.373	down	RecName: Full=MYB-like transcription factor ETC1; AltName: Full=Protein ENHANCER OF TRY AND CPC 1;
gene:MD06G1205900	C2C2-Dof	TF	C2C2->C2C2-Dof	380	135	-1.493	down	RecName: Full=Homeobox protein SBH1;
gene:MD07G1265700	C2C2-Dof	TF	C2C2->C2C2-Dof	32	90	1.46	up	RecName: Full=Nuclear transcription factor Y subunit B-3; Short=AtNF-YB-3; AltName: Full=Transcriptional activator HAP3C;
gene:MD08G1040100	C2C2-Dof	TF	C2C2->C2C2-Dof	178	430	1.274	up	--
gene:MD10G1292100	C2C2-Dof	TF	C2C2->C2C2-Dof	394	176	-1.164	down	RecName: Full=AT-rich interactive domain-containing protein 5; Short=ARID domain-containing protein 5;
gene:MD10G1292200	C2C2-Dof	TF	C2C2->C2C2-Dof	16	4	-1.957	down	RecName: Full=Ethylene-responsive transcription factor 1A; Short=AtERF1A; AltName: Full=Ethylene-responsive element-binding factor 1A; Short=EREBP-1A;
gene:MD12G1078400	C2C2-Dof	TF	C2C2->C2C2-Dof	44	95	1.099	up	RecName: Full=Ethylene-responsive transcription factor 5; Short=AtERF5; AltName: Full=Ethylene-responsive element-binding factor 5; Short=EREBP-5;
gene:MD14G1180100	C2C2-Dof	TF	C2C2->C2C2-Dof	14	1	-3.946	down	RecName: Full=Transcription repressor MYB5; AltName: Full=AtM2; AltName: Full=Myb-related protein 5; Short=AtMYB5;
gene:MD14G1201600	C2C2-Dof	TF	C2C2->C2C2-Dof	5500	1871	-1.556	down	RecName: Full=Axial regulator YABBY 1; AltName: Full=Fl-54; AltName: Full=Protein ABNORMAL FLORAL ORGANS; AltName: Full=Protein FILAMENTOUS FLOWER; AltName: Full=Protein antherless;
gene:MD15G1275300	C2C2-Dof	TF	C2C2->C2C2-Dof	162	55	-1.562	down	RecName: Full=Transcription factor GLABRA 3; AltName: Full=Basic helix-loop-helix protein 1; Short=AtMYC6; Short=AtbHLH1; Short=bHLH 1; AltName: Full=Protein SHAPESHIFTER; AltName: Full=Transcription factor EN 31; AltName: Full=bHLH transcription factor bHLH001;
gene:MD15G1309400	C2C2-Dof	TF	C2C2->C2C2-Dof	48	20	-1.282	down	RecName: Full=Homeobox protein BEL1 homolog;
gene:MD01G1108000	C2C2-GATA	TF	C2C2->C2C2-GATA	463	62	-2.892	down	RecName: Full=Myb-related protein Hv33;
gene:MD07G1173900	C2C2-GATA	TF	C2C2->C2C2-GATA	242	80	-1.605	down	RecName: Full=Ethylene-responsive transcription factor ERF061;
gene:MD15G1060100	C2C2-GATA	TF	C2C2->C2C2-GATA	1805	325	-2.476	down	RecName: Full=Auxin response factor 9;
gene:MD04G1083800	C2C2-YABBY	TF	C2C2->C2C2-YABBY	14	0	-6.392	down	RecName: Full=Protein NLP7; Short=AtNLP7; AltName: Full=NIN-like protein 7; AltName: Full=Nodule inception protein-like protein 7;
gene:MD06G1065700	C2C2-YABBY	TF	C2C2->C2C2-YABBY	25	6	-2.167	down	RecName: Full=Dof zinc finger protein DOF4.6; Short=AtDOF4.6;
gene:MD15G1171100	C2C2-YABBY	TF	C2C2->C2C2-YABBY	88	42	-1.066	down	RecName: Full=BTB/POZ domain-containing protein At3g05675;
gene:MD01G1041900	C2H2	TF	C2H2	241	118	-1.025	down	RecName: Full=Transcription factor MYC4; Short=AtMYC4; AltName: Full=Basic helix-loop-helix protein 4; Short=AtbHLH4; Short=bHLH 4; AltName: Full=Transcription factor EN 37; AltName: Full=bHLH transcription factor bHLH004;
gene:MD02G1214100	C2H2	TF	C2H2	5	0	-4.884	down	RecName: Full=Transcription factor bHLH14; AltName: Full=Basic helix-loop-helix protein 14; Short=AtbHLH14; Short=bHLH 14; AltName: Full=Transcription factor EN 33; AltName: Full=bHLH transcription factor bHLH014;
gene:MD03G1099300	C2H2	TF	C2H2	13	46	1.796	up	RecName: Full=B3 domain-containing protein Os03g0120900;
gene:MD03G1114800	C2H2	TF	C2H2	604	227	-1.41	down	RecName: Full=Trihelix transcription factor GTL1; AltName: Full=GT2-LIKE protein 1; Short=AtGTL1; Short=Protein GT-2-LIKE1; AltName: Full=Trihelix DNA-binding protein GTL1;
gene:MD03G1128800	C2H2	TF	C2H2	152	1104	2.858	up	RecName: Full=NAC domain-containing protein 83 {ECO:0000303|PubMed:15029955}; Short=ANAC083 {ECO:0000303|PubMed:15029955}; AltName: Full=Protein VND-INTERACTING 2 {ECO:0000303|PubMed:20388856};
gene:MD03G1142800	C2H2	TF	C2H2	138	25	-2.488	down	RecName: Full=Squamosa promoter-binding-like protein 13B;
gene:MD04G1100300	C2H2	TF	C2H2	386	146	-1.4	down	RecName: Full=Nuclear transcription factor Y subunit C-4; Short=AtNF-YC-4;
gene:MD04G1203000	C2H2	TF	C2H2	811	369	-1.137	down	RecName: Full=Transcription factor WER; AltName: Full=Myb-related protein 66; Short=AtMYB66; AltName: Full=Protein WEREWOLF;
gene:MD06G1234600	C2H2	TF	C2H2	109	49	-1.162	down	RecName: Full=LIM domain-containing protein WLIM1 {ECO:0000305}; AltName: Full=Widely-expressed LIM protein 1 {ECO:0000303|PubMed:11085265}; Short=AtWLIM1;
gene:MD08G1013600	C2H2	TF	C2H2	62	17	-1.845	down	RecName: Full=Two-component response regulator ARR6;
gene:MD08G1033100	C2H2	TF	C2H2	226	41	-2.46	down	RecName: Full=Probable WRKY transcription factor 72; AltName: Full=WRKY DNA-binding protein 72;
gene:MD08G1086500	C2H2	TF	C2H2	224	110	-1.021	down	RecName: Full=Transcription factor bHLH47; AltName: Full=Basic helix-loop-helix protein 47; Short=AtbHLH47; Short=bHLH 47; AltName: Full=Protein POPEYE; AltName: Full=Transcription factor EN 139; AltName: Full=bHLH transcription factor bHLH047;
gene:MD09G1010100	C2H2	TF	C2H2	38	91	1.256	up	RecName: Full=Mini zinc finger protein 1; Short=AtMIF1;
gene:MD09G1192300	C2H2	TF	C2H2	389	160	-1.285	down	RecName: Full=NAC domain-containing protein 100 {ECO:0000303|PubMed:15029955}; Short=ANAC100 {ECO:0000303|PubMed:15029955}; Short=AtNAC5;
gene:MD09G1224100	C2H2	TF	C2H2	25	1	-4.802	down	RecName: Full=Two-component response regulator-like APRR1; AltName: Full=ABI3-interacting protein 1; AltName: Full=Pseudo-response regulator 1; AltName: Full=Timing of CAB expression 1;
gene:MD11G1029500	C2H2	TF	C2H2	4	0	-4.501	down	RecName: Full=Transcription factor UNE10; AltName: Full=Basic helix-loop-helix protein 16; Short=AtbHLH16; Short=bHLH 16; AltName: Full=Protein UNFERTILIZED EMBRYO SAC 10; AltName: Full=Transcription factor EN 108; AltName: Full=bHLH transcription factor bHLH016;
gene:MD11G1079200	C2H2	TF	C2H2	58	9	-2.791	down	RecName: Full=Dof zinc finger protein DOF5.4; Short=AtDOF5.4; AltName: Full=OBF-binding protein 4;
gene:MD11G1113200	C2H2	TF	C2H2	151	68	-1.156	down	RecName: Full=Transcription factor BIM1; AltName: Full=BES1-interacting Myc-like protein 1; AltName: Full=Basic helix-loop-helix protein 46; Short=AtbHLH46; Short=bHLH 46; AltName: Full=Transcription factor EN 126; AltName: Full=bHLH transcription factor bHLH046;
gene:MD11G1133100	C2H2	TF	C2H2	492	122	-2.011	down	RecName: Full=Ethylene-responsive transcription factor RAP2-11; AltName: Full=Protein RELATED TO APETALA2 11;
gene:MD11G1229000	C2H2	TF	C2H2	349	48	-2.863	down	RecName: Full=Transcription factor SRM1 {ECO:0000305}; AltName: Full=Myb-related protein SRM1 {ECO:0000305}; AltName: Full=Protein SALT-RELATED MYB 1 {ECO:0000303|PubMed:26243618};
gene:MD12G1066400	C2H2	TF	C2H2	23	7	-1.695	down	RecName: Full=Zinc finger protein CONSTANS-LIKE 6;
gene:MD12G1107100	C2H2	TF	C2H2	4	41	3.34	up	RecName: Full=Transcription factor BEE 3; AltName: Full=Basic helix-loop-helix protein 50; Short=AtbHLH50; Short=bHLH 50; AltName: Full=Protein Brassinosteroid enhanced expression 3; AltName: Full=Transcription factor EN 76; AltName: Full=bHLH transcription factor bHLH050;
gene:MD12G1120300	C2H2	TF	C2H2	302	124	-1.279	down	RecName: Full=Myb-related protein 308;
gene:MD13G1013000	C2H2	TF	C2H2	1121	220	-2.355	down	RecName: Full=Protein SHOOT GRAVITROPISM 5; AltName: Full=Protein indeterminate-domain 15 {ECO:0000303|PubMed:16784536}; Short=AtIDD15;
gene:MD13G1064600	C2H2	TF	C2H2	30	131	2.12	up	RecName: Full=Scarecrow-like protein 3; Short=AtSCL3; AltName: Full=GRAS family protein 5; Short=AtGRAS-5;
gene:MD14G1066100	C2H2	TF	C2H2	61	12	-2.335	down	RecName: Full=Transcription termination factor MTERF15, mitochondrial {ECO:0000305}; AltName: Full=Mitochondrial transcription termination factor 15 {ECO:0000303|PubMed:23087700}; Flags: Precursor;
gene:MD14G1241600	C2H2	TF	C2H2	199	99	-1.011	down	RecName: Full=Trihelix transcription factor ASIL2 {ECO:0000305}; AltName: Full=6B-interacting protein 1-like 2 {ECO:0000303|PubMed:21330492}; AltName: Full=Trihelix DNA-binding protein ASIL2 {ECO:0000305};
gene:MD15G1013200	C2H2	TF	C2H2	10	2	-2.467	down	RecName: Full=Protein ETHYLENE INSENSITIVE 3;
gene:MD15G1029700	C2H2	TF	C2H2	44	90	1.029	up	RecName: Full=Protein ETHYLENE INSENSITIVE 3;
gene:MD15G1037200	C2H2	TF	C2H2	4	25	2.724	up	RecName: Full=Transcription factor DIVARICATA;
gene:MD15G1323400	C2H2	TF	C2H2	14	44	1.612	up	RecName: Full=Transcription repressor OFP13; AltName: Full=Ovate family protein 13; Short=AtOFP13;
gene:MD16G1009600	C2H2	TF	C2H2	262	101	-1.381	down	RecName: Full=Transcription repressor OFP13; AltName: Full=Ovate family protein 13; Short=AtOFP13;
gene:MD16G1014800	C2H2	TF	C2H2	589	207	-1.508	down	RecName: Full=Trihelix transcription factor ASIL2 {ECO:0000305}; AltName: Full=6B-interacting protein 1-like 2 {ECO:0000303|PubMed:21330492}; AltName: Full=Trihelix DNA-binding protein ASIL2 {ECO:0000305};
gene:MD17G1221300	C2H2	TF	C2H2	35	10	-1.794	down	RecName: Full=Squamosa promoter-binding-like protein 8;
gene:MD01G1154000	C3H	TF	C3H	1273	550	-1.21	down	RecName: Full=Transcription factor UNE10; AltName: Full=Basic helix-loop-helix protein 16; Short=AtbHLH16; Short=bHLH 16; AltName: Full=Protein UNFERTILIZED EMBRYO SAC 10; AltName: Full=Transcription factor EN 108; AltName: Full=bHLH transcription factor bHLH016;
gene:MD03G1175400	C3H	TF	C3H	40	13	-1.659	down	RecName: Full=Scarecrow-like protein 6; Short=AtSCL6; AltName: Full=GRAS family protein 22; Short=AtGRAS-22; AltName: Full=SCL6-IV;
gene:MD04G1114100	C3H	TF	C3H	797	3646	2.194	up	RecName: Full=WRKY transcription factor 22; AltName: Full=WRKY DNA-binding protein 22;
gene:MD04G1244100	C3H	TF	C3H	1438	430	-1.745	down	RecName: Full=Common plant regulatory factor 1; Short=CPRF-1;
gene:MD07G1222900	C3H	TF	C3H	1038	340	-1.614	down	RecName: Full=Probable WRKY transcription factor 53; AltName: Full=WRKY DNA-binding protein 53;
gene:MD08G1075000	C3H	TF	C3H	30	6	-2.322	down	RecName: Full=Transcription factor bHLH13; AltName: Full=Basic helix-loop-helix protein 13; Short=AtbHLH13; Short=bHLH 13; AltName: Full=Transcription factor EN 39; AltName: Full=bHLH transcription factor bHLH013;
gene:MD09G1243500	C3H	TF	C3H	1	17	3.906	up	RecName: Full=Ethylene-responsive transcription factor ERF023;
gene:MD10G1219700	C3H	TF	C3H	1216	481	-1.339	down	RecName: Full=Transcription factor MYB3; AltName: Full=Myb-related protein 3; Short=AtMYB3;
gene:MD11G1072800	C3H	TF	C3H	3685	1515	-1.282	down	RecName: Full=Homeobox-leucine zipper protein ATHB-7; AltName: Full=HD-ZIP protein ATHB-7; AltName: Full=Homeodomain transcription factor ATHB-7;
gene:MD13G1034100	C3H	TF	C3H	6	19	1.659	up	RecName: Full=NAC domain-containing protein 43; Short=ANAC043; AltName: Full=Protein EMBRYO DEFECTIVE 2301; AltName: Full=Protein NAC SECONDARY WALL THICKENING PROMOTING FACTOR 1;
gene:MD15G1062500	C3H	TF	C3H	346	2681	2.955	up	RecName: Full=Protein NTM1-like 9 {ECO:0000303|PubMed:17158162}; AltName: Full=Calmodulin-binding NAC protein {ECO:0000303|PubMed:17947243};
gene:MD16G1172700	C3H	TF	C3H	447	224	-1	down	RecName: Full=NAC domain-containing protein 14 {ECO:0000303|PubMed:15029955}; Short=ANAC014 {ECO:0000303|PubMed:15029955}; AltName: Full=Protein NTM1-like 2 {ECO:0000303|PubMed:17158162};
gene:MD17G1107000	C3H	TF	C3H	240	498	1.055	up	RecName: Full=NAC domain-containing protein 14 {ECO:0000303|PubMed:15029955}; Short=ANAC014 {ECO:0000303|PubMed:15029955}; AltName: Full=Protein NTM1-like 2 {ECO:0000303|PubMed:17158162};
gene:MD16G1157900	CAMTA	TF	CAMTA	806	2563	1.67	up	RecName: Full=NAC domain-containing protein 69 {ECO:0000303|PubMed:15029955}; Short=ANAC069 {ECO:0000303|PubMed:15029955}; AltName: Full=Protein NAC WITH TRANSMEMBRANE MOTIF 2; AltName: Full=Protein NTM1-like 13 {ECO:0000303|PubMed:17158162};
gene:MD05G1089000	CSD	TF	CSD	708	116	-2.614	down	RecName: Full=NAC domain-containing protein 69 {ECO:0000303|PubMed:15029955}; Short=ANAC069 {ECO:0000303|PubMed:15029955}; AltName: Full=Protein NAC WITH TRANSMEMBRANE MOTIF 2; AltName: Full=Protein NTM1-like 13 {ECO:0000303|PubMed:17158162};
gene:MD02G1110700	DBB	TF	DBB	1830	752	-1.285	down	RecName: Full=GATA transcription factor 8;
gene:MD11G1269800	DBB	TF	DBB	116	379	1.712	up	RecName: Full=Two-component response regulator-like PRR73; AltName: Full=Pseudo-response regulator 73; Short=OsPRR73;
gene:MD15G1160600	DBP	TF	DBP	332	59	-2.477	down	RecName: Full=Two-component response regulator-like PRR37; AltName: Full=Pseudo-response regulator 37; Short=OsPRR37;
gene:MD08G1013800	E2F-DP	TF	E2F-DP	36	73	1.009	up	RecName: Full=BEL1-like homeodomain protein 9; Short=BEL1-like protein 9; AltName: Full=Protein BELLRINGER; AltName: Full=Protein LARSON; AltName: Full=Protein PENNYWISE; AltName: Full=Protein REPLUMLESS; AltName: Full=Protein VAAMANA;
gene:MD11G1172700	E2F-DP	TF	E2F-DP	110	245	1.156	up	RecName: Full=LIM domain-containing protein WLIM2b {ECO:0000305}; AltName: Full=Widely-expressed LIM protein 2B {ECO:0000305};
gene:MD12G1037100	E2F-DP	TF	E2F-DP	162	59	-1.46	down	RecName: Full=NF-X1-type zinc finger protein NFXL2; Short=AtNFXL2; EC=2.3.2.-; AltName: Full=Protein EARLY BIRD;
gene:MD14G1187600	E2F-DP	TF	E2F-DP	6	20	1.755	up	RecName: Full=Zinc finger CCCH domain-containing protein 29; Short=AtC3H29; AltName: Full=AtSZF2;
gene:MD07G1053500	EIL	TF	EIL	1	29	4.312	up	RecName: Full=Transcription factor MYB73 {ECO:0000303|PubMed:11597504}; AltName: Full=Myb-related protein 73 {ECO:0000303|PubMed:11597504}; Short=AtMYB73 {ECO:0000303|PubMed:11597504};
gene:MD07G1053800	EIL	TF	EIL	2243	4978	1.151	up	RecName: Full=Trihelix transcription factor ASIL2 {ECO:0000305}; AltName: Full=6B-interacting protein 1-like 2 {ECO:0000303|PubMed:21330492}; AltName: Full=Trihelix DNA-binding protein ASIL2 {ECO:0000305};
gene:MD15G1327300	EIL	TF	EIL	48	11	-2.158	down	RecName: Full=Putative Myb family transcription factor At1g14600;
gene:MD00G1060900	GARP-G2-like	TF	GARP->GARP-G2-like	400	181	-1.14	down	RecName: Full=BTB/POZ domain-containing protein At3g56230;
gene:MD01G1156500	GARP-G2-like	TF	GARP->GARP-G2-like	67	16	-2.052	down	RecName: Full=Probable WRKY transcription factor 70; AltName: Full=WRKY DNA-binding protein 70;
gene:MD04G1008300	GARP-G2-like	TF	GARP->GARP-G2-like	773	118	-2.71	down	RecName: Full=Ethylene-responsive transcription factor ERF105;
gene:MD04G1162600	GARP-G2-like	TF	GARP->GARP-G2-like	135	64	-1.074	down	RecName: Full=Ethylene-responsive transcription factor ERF106;
gene:MD05G1074600	GARP-G2-like	TF	GARP->GARP-G2-like	2805	1034	-1.44	down	RecName: Full=Protein ODORANT1; AltName: Full=MYB-like protein ODO1;
gene:MD07G1225200	GARP-G2-like	TF	GARP->GARP-G2-like	134	30	-2.158	down	RecName: Full=Dehydration-responsive element-binding protein 1C; Short=Protein DREB1C; AltName: Full=C-repeat/dehydration-responsive element-binding factor 2; Short=C-repeat-binding factor 2; Short=CRT/DRE-binding factor 2;
gene:MD08G1039300	GARP-G2-like	TF	GARP->GARP-G2-like	162	340	1.075	up	RecName: Full=Dof zinc finger protein PBF; AltName: Full=Prolamin box-binding factor;
gene:MD10G1089300	GARP-G2-like	TF	GARP->GARP-G2-like	579	196	-1.567	down	RecName: Full=Probable WRKY transcription factor 27; AltName: Full=WRKY DNA-binding protein 27;
gene:MD11G1095900	GARP-G2-like	TF	GARP->GARP-G2-like	5	18	1.964	up	RecName: Full=Ethylene-responsive transcription factor CRF4; AltName: Full=Protein CYTOKININ RESPONSE FACTOR 4;
gene:MD12G1001900	GARP-G2-like	TF	GARP->GARP-G2-like	45	20	-1.202	down	RecName: Full=Zinc finger protein CONSTANS-LIKE 5;
gene:MD12G1058400	GARP-G2-like	TF	GARP->GARP-G2-like	224	45	-2.313	down	RecName: Full=Homeobox-leucine zipper protein ATHB-7; AltName: Full=HD-ZIP protein ATHB-7; AltName: Full=Homeodomain transcription factor ATHB-7;
gene:MD14G1059400	GARP-G2-like	TF	GARP->GARP-G2-like	50	2	-4.597	down	RecName: Full=High mobility group B protein 9; AltName: Full=Nucleosome/chromatin assembly factor group D 09; Short=Nucleosome/chromatin assembly factor group D 9; AltName: Full=Protein NUCLEAR FUSION DEFECTIVE 9 {ECO:0000303|PubMed:16698901};
gene:MD15G1034000	GARP-G2-like	TF	GARP->GARP-G2-like	1258	517	-1.28	down	--
gene:MD16G1010100	GARP-G2-like	TF	GARP->GARP-G2-like	3	24	3.046	up	RecName: Full=Transcription factor E2FC; AltName: Full=E2F transcription factor-2; Short=AtE2F2;
gene:MD16G1071600	GARP-G2-like	TF	GARP->GARP-G2-like	226	110	-1.043	down	RecName: Full=Auxin response factor 5; AltName: Full=Auxin-responsive protein IAA24; AltName: Full=Transcription factor MONOPTEROS;
gene:MD17G1157800	GARP-G2-like	TF	GARP->GARP-G2-like	55	137	1.319	up	RecName: Full=Floral homeotic protein DEFICIENS;
gene:MD01G1105800	GNAT	TR	GNAT	97	526	2.443	up	RecName: Full=bZIP transcription factor 44 {ECO:0000305}; Short=AtbZIP44 {ECO:0000303|PubMed:11906833};
gene:MD03G1064100	GNAT	TR	GNAT	28	327	3.549	up	RecName: Full=Protein RADIALIS-like 6; Short=AtRL6; Short=Protein RAD-like 6; AltName: Full=Protein RADIALIS-LIKE SANT/MYB 3; Short=Protein RSM3;
gene:MD09G1224900	GNAT	TR	GNAT	4	0	-4.767	down	RecName: Full=Protein indeterminate-domain 1 {ECO:0000303|PubMed:16784536}; AltName: Full=Protein ENHYDROUS {ECO:0000303|PubMed:21571950};
gene:MD11G1067900	GNAT	TR	GNAT	1	43	5.28	up	RecName: Full=Probable transcription factor KAN4; AltName: Full=Protein ABERRANT TESTA SHAPE; AltName: Full=Protein KANADI 4;
gene:MD12G1192400	GNAT	TR	GNAT	277	87	-1.674	down	RecName: Full=Dof zinc finger protein DOF5.8; Short=AtDOF5.8;
gene:MD13G1088000	GNAT	TR	GNAT	600	265	-1.181	down	RecName: Full=Homeobox protein ATH1;
gene:MD14G1023000	GNAT	TR	GNAT	31	12	-1.353	down	RecName: Full=Heat shock factor protein HSF30; AltName: Full=Heat shock transcription factor 30; Short=HSTF 30; AltName: Full=Heat stress transcription factor;
gene:MD15G1295100	GNAT	TR	GNAT	1	14	3.189	up	RecName: Full=Anthocyanin regulatory C1 protein;
gene:MD16G1088300	GNAT	TR	GNAT	116	55	-1.062	down	RecName: Full=Trihelix transcription factor GT-2; AltName: Full=Trihelix DNA-binding protein GT-2;
gene:MD16G1196500	GNAT	TR	GNAT	287	63	-2.18	down	RecName: Full=Zinc finger CCCH domain-containing protein 20; Short=AtC3H20;
gene:MD00G1112400	GRAS	TF	GRAS	2	15	2.559	up	RecName: Full=Basic leucine zipper 4 {ECO:0000303|PubMed:11906833}; Short=AtbZIP4 {ECO:0000303|PubMed:11906833};
gene:MD02G1039600	GRAS	TF	GRAS	1624	567	-1.52	down	RecName: Full=LIM domain-containing protein WLIM1 {ECO:0000305}; AltName: Full=Widely-expressed LIM protein 1 {ECO:0000303|PubMed:11085265}; Short=AtWLIM1;
gene:MD02G1148800	GRAS	TF	GRAS	774	144	-2.421	down	RecName: Full=LIM domain-containing protein WLIM1 {ECO:0000305}; AltName: Full=Widely-expressed LIM protein 1 {ECO:0000303|PubMed:11085265}; Short=AtWLIM1;
gene:MD02G1210200	GRAS	TF	GRAS	612	234	-1.386	down	RecName: Full=Zinc finger protein ZAT10; AltName: Full=Salt-tolerance zinc finger;
gene:MD02G1295800	GRAS	TF	GRAS	107	403	1.92	up	RecName: Full=B3 domain-containing protein Os06g0194400;
gene:MD03G1188800	GRAS	TF	GRAS	192	1221	2.667	up	RecName: Full=Transcription factor MYB73 {ECO:0000303|PubMed:11597504}; AltName: Full=Myb-related protein 73 {ECO:0000303|PubMed:11597504}; Short=AtMYB73 {ECO:0000303|PubMed:11597504};
gene:MD07G1030000	GRAS	TF	GRAS	22	339	3.951	up	RecName: Full=Auxin-responsive protein IAA26; AltName: Full=Indoleacetic acid-induced protein 26; AltName: Full=Phytochrome-associated protein 1;
gene:MD07G1115800	GRAS	TF	GRAS	2764	764	-1.855	down	RecName: Full=Dehydration-responsive element-binding protein 3; AltName: Full=Protein TINY 2;
gene:MD09G1121700	GRAS	TF	GRAS	133	47	-1.487	down	RecName: Full=Auxin-responsive protein IAA29; AltName: Full=Indoleacetic acid-induced protein 29;
gene:MD11G1097900	GRAS	TF	GRAS	72	25	-1.51	down	RecName: Full=Two-component response regulator ORR10 {ECO:0000305}; AltName: Full=OsRR10 {ECO:0000303|PubMed:16919402}; AltName: Full=OsRRA2 {ECO:0000303|PubMed:16891544};
gene:MD11G1098400	GRAS	TF	GRAS	249	698	1.485	up	RecName: Full=BTB/POZ domain-containing protein At1g21780;
gene:MD11G1196300	GRAS	TF	GRAS	49	130	1.429	up	RecName: Full=Transcription factor TGA7; AltName: Full=bZIP transcription factor 50; Short=AtbZIP50;
gene:MD13G1022100	GRAS	TF	GRAS	841	103	-3.031	down	RecName: Full=Homeobox-leucine zipper protein ATHB-6; AltName: Full=HD-ZIP protein ATHB-6; AltName: Full=Homeodomain transcription factor ATHB-6;
gene:MD15G1180500	GRAS	TF	GRAS	1099	316	-1.796	down	RecName: Full=MADS-box protein SVP {ECO:0000303|PubMed:10758486}; AltName: Full=Protein SHORT VEGETATIVE PHASE {ECO:0000303|PubMed:10758486};
gene:MD15G1263000	GRAS	TF	GRAS	545	70	-2.956	down	RecName: Full=Transcription factor bHLH93; AltName: Full=Basic helix-loop-helix protein 93; Short=AtbHLH93; Short=bHLH 93; AltName: Full=Transcription factor EN 47; AltName: Full=bHLH transcription factor bHLH093;
gene:MD15G1307800	GRAS	TF	GRAS	208	75	-1.468	down	RecName: Full=Myb-related protein 330;
gene:MD17G1112700	GRAS	TF	GRAS	345	165	-1.065	down	RecName: Full=NAC domain-containing protein 104 {ECO:0000305}; Short=ANAC104 {ECO:0000303|PubMed:15029955}; AltName: Full=Protein XYLEM NAC DOMAIN 1 {ECO:0000312|EMBL:AED97913.1};
gene:MD17G1128300	GRAS	TF	GRAS	178	52	-1.785	down	RecName: Full=NAC domain-containing protein 35 {ECO:0000303|PubMed:15029955}; Short=ANAC035 {ECO:0000303|PubMed:15029955}; AltName: Full=Protein LONG VEGETATIVE PHASE 1 {ECO:0000303|PubMed:17653269}; Short=AtLOV1 {ECO:0000303|PubMed:17653269};
gene:MD17G1260700	GRAS	TF	GRAS	799	386	-1.05	down	RecName: Full=Transcription factor ICE1; AltName: Full=Basic helix-loop-helix protein 116; Short=AtbHLH116; Short=bHLH 116; AltName: Full=Inducer of CBF expression 1; AltName: Full=Transcription factor EN 45; AltName: Full=Transcription factor SCREAM; AltName: Full=bHLH transcription factor bHLH116;
gene:MD14G1137600	GRF	TF	GRF	6	49	2.946	up	RecName: Full=NAC domain-containing protein 83 {ECO:0000303|PubMed:15029955}; Short=ANAC083 {ECO:0000303|PubMed:15029955}; AltName: Full=Protein VND-INTERACTING 2 {ECO:0000303|PubMed:20388856};
gene:MD15G1300900	GRF	TF	GRF	9	86	3.328	up	RecName: Full=Teosinte glume architecture 1 {ECO:0000303|PubMed:16079849};
gene:MD06G1088700	HB-BELL	TF	HB->HB-BELL	2942	1271	-1.211	down	--
gene:MD07G1205600	HB-BELL	TF	HB->HB-BELL	57	4	-3.677	down	RecName: Full=SUPPRESSOR OF GAMMA RESPONSE 1 {ECO:0000303|PubMed:19549833}; AltName: Full=NAC domain-containing protein 8 {ECO:0000303|PubMed:15029955}; Short=ANAC008 {ECO:0000303|PubMed:15029955}; AltName: Full=Protein SOG1; AltName: Full=SUPPRESSOR OF GAMMA RADIATION 1;
gene:MD08G1043600	HB-BELL	TF	HB->HB-BELL	20	4	-2.38	down	RecName: Full=Ethylene-responsive transcription factor WRI1; AltName: Full=Protein ACTIVATOR OF SPORAMIN::LUC 1; AltName: Full=Protein WRINKLED 1;
gene:MD11G1140600	HB-BELL	TF	HB->HB-BELL	56	24	-1.239	down	RecName: Full=Zinc-finger homeodomain protein 9; Short=AtZHD9; AltName: Full=Homeobox protein 34; Short=AtHB-34;
gene:MD12G1153600	HB-BELL	TF	HB->HB-BELL	1082	215	-2.329	down	RecName: Full=Transcription factor MYB106 {ECO:0000305}; AltName: Full=Myb-related protein 106 {ECO:0000303|PubMed:11597504}; Short=AtMYB106 {ECO:0000303|PubMed:11597504}; AltName: Full=Transcription factor NOEK {ECO:0000303|PubMed:18805951};
gene:MD00G1036300	HB-HD-ZIP	TF	HB->HB-HD-ZIP	15	6171	8.662	up	RecName: Full=Probable WRKY transcription factor 3; AltName: Full=WRKY DNA-binding protein 3;
gene:MD01G1036200	HB-HD-ZIP	TF	HB->HB-HD-ZIP	2562	733	-1.803	down	RecName: Full=Agamous-like MADS-box protein AGL8; AltName: Full=Floral homeotic protein AGL8; AltName: Full=Transcription factor FRUITFULL;
gene:MD01G1226600	HB-HD-ZIP	TF	HB->HB-HD-ZIP	40	2542	5.983	up	RecName: Full=AP2/ERF and B3 domain-containing transcription repressor RAV2; AltName: Full=Ethylene-responsive transcription factor RAV2; AltName: Full=Protein RELATED TO ABI3/VP1 2; AltName: Full=Protein RELATED TO APETALA2 8; AltName: Full=Protein TEMPRANILLO 2;
gene:MD02G1192800	HB-HD-ZIP	TF	HB->HB-HD-ZIP	799	257	-1.638	down	RecName: Full=B-box domain protein 31 {ECO:0000303|PubMed:19920209}; Short=AtBBX31 {ECO:0000303|PubMed:19920209}; AltName: Full=Microprotein 1B {ECO:0000303|PubMed:27015278};
gene:MD02G1318700	HB-HD-ZIP	TF	HB->HB-HD-ZIP	40	298	2.881	up	RecName: Full=Histone-lysine N-methyltransferase ATXR2; EC=2.1.1.43; AltName: Full=Protein SET DOMAIN GROUP 36; AltName: Full=Trithorax-related protein 2; Short=TRX-related protein 2;
gene:MD04G1061200	HB-HD-ZIP	TF	HB->HB-HD-ZIP	417	158	-1.398	down	RecName: Full=Homeobox-leucine zipper protein HDG2; AltName: Full=HD-ZIP protein HDG2; AltName: Full=Homeodomain GLABRA 2-like protein 2; AltName: Full=Homeodomain transcription factor HDG2; AltName: Full=Protein HOMEODOMAIN GLABROUS 2;
gene:MD07G1156200	HB-HD-ZIP	TF	HB->HB-HD-ZIP	119	3848	5.018	up	RecName: Full=WRKY transcription factor 6 {ECO:0000303|PubMed:11722756}; AltName: Full=WRKY DNA-binding protein 6 {ECO:0000303|PubMed:11722756}; Short=AtWRKY6 {ECO:0000303|PubMed:11722756};
gene:MD07G1297100	HB-HD-ZIP	TF	HB->HB-HD-ZIP	70	502	2.839	up	RecName: Full=Scarecrow-like transcription factor PAT1; AltName: Full=GRAS family protein 29; Short=AtGRAS-29; AltName: Full=Protein PHYTOCHROME A SIGNAL TRANSDUCTION 1;
gene:MD08G1188500	HB-HD-ZIP	TF	HB->HB-HD-ZIP	29	4	-2.836	down	RecName: Full=Transcription factor PIF4; AltName: Full=Basic helix-loop-helix protein 9; Short=AtbHLH9; Short=bHLH 9; AltName: Full=Phytochrome-interacting factor 4; AltName: Full=Short under red-light 2; AltName: Full=Transcription factor EN 102; AltName: Full=bHLH transcription factor bHLH009;
gene:MD09G1107300	HB-HD-ZIP	TF	HB->HB-HD-ZIP	538	261	-1.046	down	RecName: Full=Regulatory protein NPR3; AltName: Full=BTB/POZ domain-containing protein NPR3;
gene:MD12G1100600	HB-HD-ZIP	TF	HB->HB-HD-ZIP	0	11	5.68	up	RecName: Full=Probable WRKY transcription factor 71; AltName: Full=WRKY DNA-binding protein 71;
gene:MD13G1025200	HB-HD-ZIP	TF	HB->HB-HD-ZIP	4	16	1.977	up	RecName: Full=Transcription factor WER; AltName: Full=Myb-related protein 66; Short=AtMYB66; AltName: Full=Protein WEREWOLF;
gene:MD15G1062900	HB-HD-ZIP	TF	HB->HB-HD-ZIP	12	236	4.267	up	RecName: Full=Transcription repressor MYB4; AltName: Full=Myb-related protein 4; Short=AtMYB4;
gene:MD15G1319800	HB-HD-ZIP	TF	HB->HB-HD-ZIP	7961	3079	-1.37	down	RecName: Full=Transcription termination factor MTERF8, chloroplastic {ECO:0000305}; AltName: Full=Mitochondrial transcription termination factor 8 {ECO:0000303|PubMed:23087700}; AltName: Full=Protein PLASTID TRANSCRIPTIONALLY ACTIVE 15 {ECO:0000303|PubMed:16326926}; Flags: Precursor;
gene:MD15G1374500	HB-HD-ZIP	TF	HB->HB-HD-ZIP	37	14	-1.424	down	RecName: Full=Zinc finger protein MAGPIE {ECO:0000303|PubMed:17785527}; AltName: Full=Protein indeterminate-domain 3 {ECO:0000303|PubMed:16784536};
gene:MD16G1027800	HB-HD-ZIP	TF	HB->HB-HD-ZIP	3	25	2.897	up	RecName: Full=Auxin-responsive protein IAA26; AltName: Full=Indoleacetic acid-induced protein 26; AltName: Full=Phytochrome-associated protein 1;
gene:MD16G1076000	HB-HD-ZIP	TF	HB->HB-HD-ZIP	125	17	-2.874	down	RecName: Full=Dehydration-responsive element-binding protein 3; AltName: Full=Protein TINY 2;
gene:MD16G1079400	HB-HD-ZIP	TF	HB->HB-HD-ZIP	1100	449	-1.292	down	RecName: Full=Auxin-responsive protein IAA27; AltName: Full=Auxin-induced protein 27; AltName: Full=Indoleacetic acid-induced protein 27; AltName: Full=Phytochrome-associated protein 2;
gene:MD17G1049000	HB-HD-ZIP	TF	HB->HB-HD-ZIP	65	4	-4.083	down	RecName: Full=Zinc finger protein 1 {ECO:0000305}; Short=AtZFP1 {ECO:0000303|PubMed:8980531};
gene:MD17G1095000	HB-HD-ZIP	TF	HB->HB-HD-ZIP	435	149	-1.551	down	RecName: Full=Probable N-acetyltransferase HLS1; EC=2.3.1.-; AltName: Full=Protein CONSTITUTIVE PHOTOMORPHOGENIC 3; AltName: Full=Protein HOOKLESS 1; AltName: Full=Protein UNUSUAL SUGAR RESPONSE 2;
gene:MD02G1012900	HB-KNOX	TF	HB->HB-KNOX	97	831	3.104	up	RecName: Full=Probable WRKY transcription factor 69; AltName: Full=WRKY DNA-binding protein 69;
gene:MD04G1069700	HB-KNOX	TF	HB->HB-KNOX	1406	577	-1.286	down	RecName: Full=Zinc finger CCCH domain-containing protein 2; Short=AtC3H2; AltName: Full=Protein SOMNUS; Short=SOM;
gene:MD05G1352500	HB-KNOX	TF	HB->HB-KNOX	11	0	-6.042	down	RecName: Full=B-box zinc finger protein 24 {ECO:0000303|PubMed:19920209}; AltName: Full=Salt tolerance protein;
gene:MD17G1156400	HB-other	TF	HB->HB-other	94	252	1.429	up	RecName: Full=Ethylene-responsive transcription factor ERF053 {ECO:0000305}; Short=AtERF53 {ECO:0000303|PubMed:22095047};
gene:MD02G1075500	HRT	TF	HRT	89	245	1.465	up	RecName: Full=Transcription repressor MYB6; AltName: Full=Myb-related protein 6; Short=AtMYB6;
gene:MD01G1198700	HSF	TF	HSF	13	100	2.941	up	RecName: Full=Probable WRKY transcription factor 23; AltName: Full=WRKY DNA-binding protein 23;
gene:MD02G1171800	HSF	TF	HSF	339	732	1.11	up	RecName: Full=NAC domain-containing protein 82 {ECO:0000303|PubMed:15029955}; Short=ANAC082 {ECO:0000303|PubMed:15029955}; AltName: Full=Protein VND-INTERACTING 1 {ECO:0000303|PubMed:20388856};
gene:MD03G1258300	HSF	TF	HSF	271	72	-1.903	down	RecName: Full=Ethylene-responsive transcription factor ABR1; AltName: Full=Protein ABA REPRESSOR 1;
gene:MD05G1313700	HSF	TF	HSF	1	53	6.162	up	RecName: Full=NAC domain-containing protein 17 {ECO:0000303|PubMed:15029955}; Short=ANAC017 {ECO:0000303|PubMed:15029955}; AltName: Full=Protein NTM1-like 7 {ECO:0000303|PubMed:17158162}; AltName: Full=Protein REGULATORS OF AOX1A 2 {ECO:0000303|PubMed:24045017};
gene:MD08G1064100	HSF	TF	HSF	24	186	2.939	up	RecName: Full=Protein CHROMATIN REMODELING 35 {ECO:0000303|PubMed:16547115, ECO:0000303|PubMed:23770592}; AltName: Full=Protein DEFECTIVE IN MERISTEM SILENCING 1 {ECO:0000303|PubMed:18425128}; AltName: Full=Protein DEFECTIVE IN RNA-DIRECTED DNA METHYLATION 1 {ECO:0000303|PubMed:15120073};
gene:MD11G1278900	HSF	TF	HSF	184	88	-1.061	down	--
gene:MD15G1209400	HSF	TF	HSF	0	7	4.141	up	RecName: Full=Protein RADIALIS-like 6; Short=AtRL6; Short=Protein RAD-like 6; AltName: Full=Protein RADIALIS-LIKE SANT/MYB 3; Short=Protein RSM3;
gene:MD01G1218500	Jumonji	TR	Jumonji	574	271	-1.079	down	RecName: Full=Transcription factor RADIALIS;
gene:MD06G1178800	LIM	TF	LIM	44	18	-1.306	down	RecName: Full=Myb family transcription factor EFM {ECO:0000303|PubMed:25132385}; AltName: Full=MYB-domain transcription factor HHO4 {ECO:0000305}; AltName: Full=Protein EARLY FLOWERING MYB {ECO:0000303|PubMed:25132385}; AltName: Full=Protein HRS1 HOMOLOG 4 {ECO:0000305};
gene:MD07G1212800	LIM	TF	LIM	49	21	-1.219	down	RecName: Full=Myb-related protein 308;
gene:MD00G1015800	LOB	TF	LOB	1688	829	-1.026	down	RecName: Full=NAC domain-containing protein 22 {ECO:0000303|PubMed:15029955}; Short=ONAC022 {ECO:0000303|PubMed:15029955};
gene:MD03G1111600	LOB	TF	LOB	11	117	3.441	up	RecName: Full=Transcription factor MAMYB {ECO:0000305}; AltName: Full=Membrane-anchored MYB {ECO:0000303|PubMed:21477080};
gene:MD05G1097900	LOB	TF	LOB	16	0	-5.689	down	RecName: Full=Transcription factor bHLH62; AltName: Full=Basic helix-loop-helix protein 62; Short=AtbHLH62; Short=bHLH 62; AltName: Full=Transcription factor EN 85; AltName: Full=bHLH transcription factor bHLH062;
gene:MD05G1259100	LOB	TF	LOB	5	0	-4.133	down	RecName: Full=Transcriptional corepressor LEUNIG_HOMOLOG; AltName: Full=Protein MUCILAGE-MODIFIED 1 {ECO:0000303|PubMed:11706181};
gene:MD14G1191900	LOB	TF	LOB	87	33	-1.406	down	RecName: Full=Transcription factor PIF1; AltName: Full=Basic helix-loop-helix protein 15; Short=AtbHLH15; Short=bHLH 15; AltName: Full=Protein PHY-INTERACTING FACTOR 1; AltName: Full=Protein PHYTOCHROME INTERACTING FACTOR 3-LIKE 5; AltName: Full=Transcription factor EN 101; AltName: Full=bHLH transcription factor bHLH015;
gene:MD15G1294700	LOB	TF	LOB	611	296	-1.047	down	RecName: Full=Auxin-responsive protein IAA13; AltName: Full=Indoleacetic acid-induced protein 13;
gene:MD17G1078600	LOB	TF	LOB	36	157	2.124	up	RecName: Full=Auxin-induced protein AUX28;
gene:MD10G1165100	LUG	TR	LUG	327	132	-1.312	down	RecName: Full=NAC domain-containing protein 21/22; Short=ANAC021/ANAC022;
gene:MD05G1037100	MADS-MIKC	TF	MADS->MADS-MIKC	34	14	-1.257	down	RecName: Full=Nuclear transcription factor Y subunit C-2; Short=AtNF-YC-2; AltName: Full=Transcriptional activator HAP5B;
gene:MD05G1293700	MADS-MIKC	TF	MADS->MADS-MIKC	23	5	-2.299	down	RecName: Full=NAC domain-containing protein 86 {ECO:0000312|EMBL:AED92405.1}; AltName: Full=NAM-like protein {ECO:0000312|EMBL:BAB10513.1}; AltName: Full=No apical meristem-like protein {ECO:0000312|EMBL:BAB10513.1};
gene:MD08G1021300	MADS-MIKC	TF	MADS->MADS-MIKC	17	58	1.759	up	RecName: Full=Zinc finger CCCH domain-containing protein 37; Short=AtC3H37; AltName: Full=ENHANCER OF AG-4 protein 1;
gene:MD08G1197300	MADS-MIKC	TF	MADS->MADS-MIKC	207	6	-5.062	down	RecName: Full=Auxin response factor 6;
gene:MD10G1271000	MADS-MIKC	TF	MADS->MADS-MIKC	255	65	-1.969	down	RecName: Full=Transcription factor TCP2 {ECO:0000303|PubMed:10363373}; AltName: Full=Protein TEOSINTE BRANCHED 1 {ECO:0000303|PubMed:17307924}; AltName: Full=Protein TEOSINTE-LIKE1, CYCLOIDEA, and PROLIFERATING CELL FACTOR 2 {ECO:0000303|PubMed:10363373};
gene:MD13G1059300	MADS-MIKC	TF	MADS->MADS-MIKC	13	3	-2.16	down	RecName: Full=Probable WRKY transcription factor 28; AltName: Full=WRKY DNA-binding protein 28;
gene:MD14G1215600	MADS-MIKC	TF	MADS->MADS-MIKC	4	0	-4.666	down	RecName: Full=Floral homeotic protein AGAMOUS; AltName: Full=GAG2;
gene:MD15G1384600	MADS-MIKC	TF	MADS->MADS-MIKC	2244	998	-1.17	down	RecName: Full=Ethylene-responsive transcription factor 4; AltName: Full=Ethylene-responsive element-binding factor 3; Short=EREBP-3; AltName: Full=Ethylene-responsive element-binding factor 4 homolog; AltName: Full=NsERF3;
gene:MD17G1065400	MADS-MIKC	TF	MADS->MADS-MIKC	21	6	-1.844	down	RecName: Full=Ethylene-responsive transcription factor 12; Short=AtERF12; AltName: Full=Ethylene-responsive element-binding factor 12; Short=EREBP-12;
gene:MD09G1074000	MADS-M-type	TF	MADS->MADS-M-type	87	40	-1.124	down	RecName: Full=Dof zinc finger protein DOF1.4; Short=AtDOF1.4;
gene:MD11G1157700	MADS-M-type	TF	MADS->MADS-M-type	1	41	5.774	up	RecName: Full=Dof zinc finger protein DOF1.2; Short=AtDOF1.2;
gene:MD02G1050100	MBF1	TR	MBF1	788	291	-1.437	down	RecName: Full=Transcription factor MYB102 {ECO:0000305}; AltName: Full=Myb-related protein 102 {ECO:0000305}; Short=AtMYB102 {ECO:0000303|PubMed:12857823}; AltName: Full=Myb-related protein M4 {ECO:0000305}; Short=AtM4 {ECO:0000303|PubMed:8980549};
gene:MD02G1279900	mTERF	TR	mTERF	20	50	1.354	up	RecName: Full=WRKY transcription factor 6 {ECO:0000303|PubMed:11722756}; AltName: Full=WRKY DNA-binding protein 6 {ECO:0000303|PubMed:11722756}; Short=AtWRKY6 {ECO:0000303|PubMed:11722756};
gene:MD02G1280800	mTERF	TR	mTERF	29	74	1.346	up	RecName: Full=Zinc finger protein WIP2; AltName: Full=Protein NO TRANSMITTING TRACT; AltName: Full=WIP-domain protein 2 {ECO:0000303|PubMed:11782451}; Short=AtWIP2 {ECO:0000303|PubMed:11782451};
gene:MD02G1281700	mTERF	TR	mTERF	120	46	-1.377	down	RecName: Full=Pathogenesis-related genes transcriptional activator PTI6; AltName: Full=PTO-interacting protein 6;
gene:MD05G1041300	mTERF	TR	mTERF	605	258	-1.228	down	RecName: Full=Transcription factor RF2b;
gene:MD05G1280200	mTERF	TR	mTERF	582	248	-1.234	down	RecName: Full=Transcription repressor OFP4; AltName: Full=Ovate family protein 4; Short=AtOFP4;
gene:MD07G1048000	mTERF	TR	mTERF	32	75	1.216	up	RecName: Full=Ethylene-overproduction protein 1; AltName: Full=Protein ETHYLENE OVERPRODUCER 1; Short=Protein ETO1;
gene:MD09G1189800	mTERF	TR	mTERF	16	3	-2.319	down	RecName: Full=Probable N-acetyltransferase HLS1-like; EC=2.3.1.-;
gene:MD14G1059800	mTERF	TR	mTERF	5	16	1.67	up	RecName: Full=Increased DNA methylation 1 {ECO:0000303|PubMed:22700931}; AltName: Full=Histone H3 acetyltransferase IDM1 {ECO:0000305}; EC=2.3.1.- {ECO:0000255|PROSITE-ProRule:PRU00532}; AltName: Full=Protein ROS4 {ECO:0000303|PubMed:22733760}; AltName: Full=Repressor of silencing 4 {ECO:0000303|PubMed:22733760};
gene:MD17G1161200	mTERF	TR	mTERF	53	143	1.433	up	RecName: Full=Zinc finger CCCH domain-containing protein 66; Short=AtC3H66;
gene:MD17G1172900	mTERF	TR	mTERF	28	57	1.032	up	--
gene:MD00G1104700	MYB	TF	MYB->MYB	29	4	-2.805	down	RecName: Full=Transcription factor DIVARICATA;
gene:MD00G1116400	MYB	TF	MYB->MYB	13	84	2.652	up	RecName: Full=Transcription factor BOA; AltName: Full=Protein BROTHER OF LUX ARRHYTHMO; AltName: Full=Protein PHYTOCLOCK 1-like; Short=Protein PCL1-like;
gene:MD01G1017100	MYB	TF	MYB->MYB	19	264	3.769	up	RecName: Full=Scarecrow-like protein 33; Short=AtSCL33; AltName: Full=GRAS family protein 12; Short=AtGRAS-12;
gene:MD01G1054800	MYB	TF	MYB->MYB	29	11	-1.394	down	RecName: Full=Scarecrow-like protein 33; Short=AtSCL33; AltName: Full=GRAS family protein 12; Short=AtGRAS-12;
gene:MD02G1259300	MYB	TF	MYB->MYB	109	253	1.224	up	RecName: Full=Zinc finger protein ZAT12; AltName: Full=Protein RESPONSIVE TO HIGH LIGHT 41;
gene:MD03G1076200	MYB	TF	MYB->MYB	243	31	-2.951	down	RecName: Full=Myb-related protein MYBAS2;
gene:MD03G1297100	MYB	TF	MYB->MYB	22	44	1.036	up	RecName: Full=Transcription factor MYB48; AltName: Full=Myb-related protein 48; Short=AtMYB48;
gene:MD04G1184900	MYB	TF	MYB->MYB	194	76	-1.352	down	RecName: Full=Ethylene-responsive transcription factor RAP2-7; AltName: Full=Protein RELATED TO APETALA2 7; AltName: Full=Protein TARGET OF EAT 1;
gene:MD05G1120600	MYB	TF	MYB->MYB	617	54	-3.515	down	RecName: Full=Auxin response factor 4;
gene:MD05G1276500	MYB	TF	MYB->MYB	1	13	4.151	up	RecName: Full=Protein indeterminate-domain 9 {ECO:0000303|PubMed:16784536}; AltName: Full=ID1-like zinc finger protein 1 {ECO:0000303|Ref.1};
gene:MD05G1326500	MYB	TF	MYB->MYB	17	140	3.011	up	RecName: Full=Auxin response factor 18; AltName: Full=OsARF10;
gene:MD06G1053100	MYB	TF	MYB->MYB	76	30	-1.34	down	RecName: Full=BEL1-like homeodomain protein 8; Short=BEL1-like protein 8; AltName: Full=Protein POUND-FOOLISH;
gene:MD06G1174200	MYB	TF	MYB->MYB	16	5	-1.744	down	RecName: Full=Agamous-like MADS-box protein AGL61; AltName: Full=Protein DIANA;
gene:MD06G1211700	MYB	TF	MYB->MYB	605	45	-3.738	down	RecName: Full=NAC domain-containing protein 90; Short=ANAC090;
gene:MD06G1229600	MYB	TF	MYB->MYB	583	221	-1.404	down	RecName: Full=NAC domain-containing protein 40 {ECO:0000303|PubMed:15029955}; Short=ANAC040 {ECO:0000303|PubMed:15029955}; AltName: Full=Protein NTM1-like 8 {ECO:0000303|PubMed:17158162};
gene:MD07G1061400	MYB	TF	MYB->MYB	90	421	2.231	up	RecName: Full=Transcription repressor OFP6; AltName: Full=Ovate family protein 6; Short=AtOFP6;
gene:MD07G1153200	MYB	TF	MYB->MYB	243	4	-5.926	down	RecName: Full=Transcription factor E2FB; AltName: Full=E2F transcription factor-1; Short=AtE2F1;
gene:MD07G1224200	MYB	TF	MYB->MYB	2	10	2.231	up	RecName: Full=Protein LATERAL ROOT PRIMORDIUM 1;
gene:MD07G1256200	MYB	TF	MYB->MYB	17	2	-3.075	down	RecName: Full=Nuclear transcription factor Y subunit A-1; Short=AtNF-YA-1; AltName: Full=Protein EMBRYO DEFECTIVE 2220; AltName: Full=Transcriptional activator HAP2A;
gene:MD08G1070700	MYB	TF	MYB->MYB	37	3	-3.812	down	RecName: Full=Scarecrow-like protein 3; Short=AtSCL3; AltName: Full=GRAS family protein 5; Short=AtGRAS-5;
gene:MD08G1107400	MYB	TF	MYB->MYB	24	1	-5.34	down	RecName: Full=Nuclear transcription factor Y subunit B-3; Short=AtNF-YB-3; AltName: Full=Transcriptional activator HAP3C;
gene:MD08G1220500	MYB	TF	MYB->MYB	3	186	5.963	up	--
gene:MD09G1054000	MYB	TF	MYB->MYB	131	37	-1.817	down	--
gene:MD09G1183800	MYB	TF	MYB->MYB	149	29	-2.346	down	RecName: Full=B-box zinc finger protein 22 {ECO:0000303|PubMed:19920209}; AltName: Full=Protein DOUBLE B-BOX 3 {ECO:0000303|PubMed:18540109}; AltName: Full=Protein LIGHT-REGULATED ZINC FINGER PROTEIN 1 {ECO:0000303|PubMed:18796637}; AltName: Full=Protein SALT TOLERANCE HOMOLOG 3;
gene:MD09G1184000	MYB	TF	MYB->MYB	526	8	-6.003	down	RecName: Full=Heat stress transcription factor A-6b; Short=AtHsfA6b; AltName: Full=AtHsf-07;
gene:MD09G1261200	MYB	TF	MYB->MYB	478	220	-1.118	down	RecName: Full=Zinc finger protein CONSTANS-LIKE 13;
gene:MD10G1124100	MYB	TF	MYB->MYB	433	112	-1.944	down	RecName: Full=NAC transcription factor 47 {ECO:0000305}; AltName: Full=NAC domain-containing protein 47 {ECO:0000305}; Short=ANAC047 {ECO:0000305}; AltName: Full=Protein SPEEDY HYPONASTIC GROWTH {ECO:0000303|PubMed:24363315};
gene:MD10G1304600	MYB	TF	MYB->MYB	24	193	2.997	up	RecName: Full=NAC domain-containing protein 87 {ECO:0000303|PubMed:15029955}; Short=ANAC087 {ECO:0000303|PubMed:15029955};
gene:MD12G1013900	MYB	TF	MYB->MYB	52	11	-2.225	down	RecName: Full=Myb-related protein 2 {ECO:0000303|PubMed:21255164}; AltName: Full=Myb family transcription factor PHL9 {ECO:0000305}; AltName: Full=Protein NITROGEN STARVATION RESPONSE 1 {ECO:0000303|PubMed:15592750}; Short=AtNSR1 {ECO:0000303|PubMed:15592750}; AltName: Full=Protein PHR1-LIKE 9 {ECO:0000305};
gene:MD13G1039900	MYB	TF	MYB->MYB	0	73	8.472	up	RecName: Full=Myb-related protein 306;
gene:MD13G1148200	MYB	TF	MYB->MYB	1	38	5.101	up	RecName: Full=B3 domain-containing protein At5g06250;
gene:MD13G1158000	MYB	TF	MYB->MYB	0	12	4.872	up	RecName: Full=Transcription factor E2FA; AltName: Full=E2F transcription factor-3; Short=AtE2F3;
gene:MD13G1213900	MYB	TF	MYB->MYB	25	0	-6.311	down	RecName: Full=Nuclear transcription factor Y subunit A-10; Short=AtNF-YA-10;
gene:MD14G1011400	MYB	TF	MYB->MYB	64	18	-1.809	down	RecName: Full=Myb family transcription factor PHL5 {ECO:0000305}; AltName: Full=Protein PHR1-LIKE 5 {ECO:0000305};
gene:MD14G1172900	MYB	TF	MYB->MYB	16	3	-2.589	down	--
gene:MD14G1200100	MYB	TF	MYB->MYB	48	21	-1.175	down	RecName: Full=Zinc finger protein WIP2; AltName: Full=Protein NO TRANSMITTING TRACT; AltName: Full=WIP-domain protein 2 {ECO:0000303|PubMed:11782451}; Short=AtWIP2 {ECO:0000303|PubMed:11782451};
gene:MD14G1222200	MYB	TF	MYB->MYB	221	34	-2.727	down	RecName: Full=Dof zinc finger protein DOF2.4; Short=AtDOF2.4;
gene:MD14G1227500	MYB	TF	MYB->MYB	29	320	3.473	up	RecName: Full=Two-component response regulator ORR10 {ECO:0000305}; AltName: Full=OsRR10 {ECO:0000303|PubMed:16919402}; AltName: Full=OsRRA2 {ECO:0000303|PubMed:16891544};
gene:MD15G1051000	MYB	TF	MYB->MYB	87	16	-2.43	down	RecName: Full=Putative homeobox-leucine zipper protein ATHB-51; AltName: Full=HD-ZIP protein ATHB-51; AltName: Full=Homeodomain transcription factor ATHB-51;
gene:MD15G1076600	MYB	TF	MYB->MYB	229	2186	3.26	up	RecName: Full=Zinc finger protein ZAT5;
gene:MD15G1411200	MYB	TF	MYB->MYB	6	36	2.599	up	RecName: Full=Zinc finger protein JACKDAW; AltName: Full=ID1-like zinc finger protein 3 {ECO:0000303|Ref.2}; AltName: Full=Protein indeterminate-domain 10 {ECO:0000303|PubMed:16784536};
gene:MD16G1040800	MYB	TF	MYB->MYB	8	121	3.88	up	RecName: Full=Nuclear transcription factor Y subunit B-10; Short=AtNF-YB-10;
gene:MD17G1044400	MYB	TF	MYB->MYB	11	1	-3.565	down	RecName: Full=WRKY transcription factor 44; AltName: Full=Protein TRANSPARENT TESTA GLABRA 2; AltName: Full=WRKY DNA-binding protein 44;
gene:MD17G1050900	MYB	TF	MYB->MYB	17	137	3.003	up	RecName: Full=Increased DNA methylation 1 {ECO:0000303|PubMed:22700931}; AltName: Full=Histone H3 acetyltransferase IDM1 {ECO:0000305}; EC=2.3.1.- {ECO:0000255|PROSITE-ProRule:PRU00532}; AltName: Full=Protein ROS4 {ECO:0000303|PubMed:22733760}; AltName: Full=Repressor of silencing 4 {ECO:0000303|PubMed:22733760};
gene:MD17G1051700	MYB	TF	MYB->MYB	133	23	-2.568	down	RecName: Full=BEL1-like homeodomain protein 9; Short=BEL1-like protein 9; AltName: Full=Protein BELLRINGER; AltName: Full=Protein LARSON; AltName: Full=Protein PENNYWISE; AltName: Full=Protein REPLUMLESS; AltName: Full=Protein VAAMANA;
gene:MD01G1146800	MYB-related	TF	MYB->MYB-related	564	164	-1.778	down	RecName: Full=Acetyltransferase NSI; EC=2.3.1.-; AltName: Full=Nuclear shuttle protein-interacting protein;
gene:MD02G1145800	MYB-related	TF	MYB->MYB-related	179	1	-7.661	down	--
gene:MD05G1276800	MYB-related	TF	MYB->MYB-related	7	20	1.554	up	RecName: Full=Nuclear transcription factor Y subunit B-4; Short=AtNF-YB-4; AltName: Full=Transcriptional activator HAP3D;
gene:MD05G1341500	MYB-related	TF	MYB->MYB-related	19	5	-1.935	down	RecName: Full=Light-inducible protein CPRF2; AltName: Full=Common plant regulatory factor 2; Short=CPRF-2;
gene:MD06G1089700	MYB-related	TF	MYB->MYB-related	14	1	-3.572	down	RecName: Full=Transcription factor UNE12; AltName: Full=Basic helix-loop-helix protein 59; Short=AtbHLH59; Short=bHLH 59; AltName: Full=Protein UNFERTILIZED EMBRYO SAC 12; AltName: Full=Transcription factor EN 93; AltName: Full=bHLH transcription factor bHLH059;
gene:MD08G1030400	MYB-related	TF	MYB->MYB-related	408	32	-3.666	down	RecName: Full=Dehydration-responsive element-binding protein 2G; Short=Protein DREB2G;
gene:MD10G1070200	MYB-related	TF	MYB->MYB-related	550	1112	1.014	up	RecName: Full=Protein indeterminate-domain 5, chloroplastic {ECO:0000303|PubMed:16784536}; AltName: Full=ID1-like zinc finger protein 2 {ECO:0000303|Ref.1}; Flags: Precursor;
gene:MD10G1074400	MYB-related	TF	MYB->MYB-related	74	10	-2.927	down	RecName: Full=Histidine kinase 4; EC=2.7.13.3; AltName: Full=Arabidopsis histidine kinase 4; Short=AtHK4; AltName: Full=Cytokinin receptor CYTOKININ RESPONSE 1; Short=AtCRE1; Short=Cytokinin receptor CRE1; AltName: Full=Phosphoprotein phosphatase AHK4; EC=3.1.3.16; AltName: Full=Protein AUTHENTIC HIS-KINASE 4; AltName: Full=Protein ROOT AS IN WOL 1; AltName: Full=Protein WOODEN LEG;
gene:MD10G1075200	MYB-related	TF	MYB->MYB-related	430	2	-7.71	down	RecName: Full=DELLA protein GAIP-B; AltName: Full=CmGAIP-B; Short=GAIP-B; AltName: Full=Gibberellic acid-insensitive phloem protein B;
gene:MD10G1150700	MYB-related	TF	MYB->MYB-related	529	1410	1.414	up	RecName: Full=Homeobox-leucine zipper protein HOX3; AltName: Full=HD-ZIP protein HOX3; AltName: Full=Homeodomain transcription factor HOX3; AltName: Full=OsHox3;
gene:MD11G1080800	MYB-related	TF	MYB->MYB-related	305	83	-1.874	down	RecName: Full=Protein TIFY 6B; AltName: Full=Jasmonate ZIM domain-containing protein 3; AltName: Full=Protein JASMONATE INSENSITIVE 3;
gene:MD11G1114000	MYB-related	TF	MYB->MYB-related	7	41	2.613	up	RecName: Full=Zinc finger CCCH domain-containing protein 15; Short=AtC3H15;
gene:MD11G1114100	MYB-related	TF	MYB->MYB-related	22	145	2.714	up	RecName: Full=Transcription factor MYB62 {ECO:0000303|PubMed:9839469}; AltName: Full=Myb-related protein 62 {ECO:0000303|PubMed:9839469}; Short=AtMYB62 {ECO:0000303|PubMed:9839469};
gene:MD12G1059100	MYB-related	TF	MYB->MYB-related	417	183	-1.192	down	RecName: Full=Zinc finger protein CONSTANS-LIKE 6;
gene:MD14G1180900	MYB-related	TF	MYB->MYB-related	7	22	1.575	up	RecName: Full=Transcription factor PERIANTHIA; AltName: Full=bZIP transcription factor 46; Short=AtbZIP46;
gene:MD15G1025600	MYB-related	TF	MYB->MYB-related	109	0	-8.423	down	RecName: Full=AP2/ERF and B3 domain-containing transcription factor RAV1; AltName: Full=Ethylene-responsive transcription factor RAV1; AltName: Full=Protein RELATED TO ABI3/VP1 1;
gene:MD15G1027000	MYB-related	TF	MYB->MYB-related	16	0	-6.557	down	RecName: Full=Basic leucine zipper 43 {ECO:0000303|PubMed:11906833}; Short=AtbZIP43 {ECO:0000303|PubMed:11906833}; Short=bZIP protein 43 {ECO:0000303|PubMed:11906833};
gene:MD15G1204700	MYB-related	TF	MYB->MYB-related	365	179	-1.025	down	RecName: Full=MADS-box protein CMB1;
gene:MD15G1260000	MYB-related	TF	MYB->MYB-related	111	1	-6.976	down	RecName: Full=NAC transcription factor 29; Short=AtNAC029; AltName: Full=Protein NAC-LIKE, ACTIVATED BY AP3/PI; Short=AtNAP;
gene:MD00G1130200	NAC	TF	NAC	5	0	-4.793	down	RecName: Full=Zinc finger protein ZAT9;
gene:MD00G1146200	NAC	TF	NAC	0	12	4.936	up	RecName: Full=NAC transcription factor 29; Short=AtNAC029; AltName: Full=Protein NAC-LIKE, ACTIVATED BY AP3/PI; Short=AtNAP;
gene:MD01G1088100	NAC	TF	NAC	39	7	-2.544	down	RecName: Full=Zinc-finger homeodomain protein 11; Short=AtZHD11; AltName: Full=Transcription factor HB29; Short=AtHB-29; AltName: Full=Zinc finger homeodomain transcription factor 1;
gene:MD01G1092200	NAC	TF	NAC	115	53	-1.135	down	RecName: Full=Transcription factor PRE6; AltName: Full=Basic helix-loop-helix protein 163; Short=AtbHLH163; Short=bHLH 163; AltName: Full=Protein KIDARI; AltName: Full=Protein PACLOBUTRAZOL RESISTANCE 6; AltName: Full=bHLH transcription factor bHLH163;
gene:MD01G1092300	NAC	TF	NAC	122	321	1.392	up	RecName: Full=Probable WRKY transcription factor 61; AltName: Full=WRKY DNA-binding protein 61;
gene:MD01G1092800	NAC	TF	NAC	99	27	-1.892	down	RecName: Full=Transcription factor BHLH089 {ECO:0000305}; AltName: Full=Basic helix-loop-helix protein 89 {ECO:0000303|PubMed:16896230}; Short=OsbHLH089 {ECO:0000303|PubMed:16896230}; AltName: Full=bHLH transcription factor bHLH089 {ECO:0000305};
gene:MD01G1093700	NAC	TF	NAC	46	10	-2.158	down	RecName: Full=Two-component response regulator ARR3;
gene:MD01G1094700	NAC	TF	NAC	104	36	-1.51	down	--
gene:MD01G1095100	NAC	TF	NAC	273	72	-1.919	down	RecName: Full=Trihelix transcription factor ASR3 {ECO:0000303|PubMed:25770109}; AltName: Full=Protein ARABIDOPSIS SH4-RELATED3 {ECO:0000303|PubMed:25770109};
gene:MD03G1222700	NAC	TF	NAC	534	4884	3.193	up	RecName: Full=Ethylene-responsive transcription factor ERF114 {ECO:0000303|PubMed:16407444}; AltName: Full=ERF bud enhancer {ECO:0000303|PubMed:23616605};
gene:MD05G1195300	NAC	TF	NAC	45	99	1.143	up	RecName: Full=Histone-lysine N-methyltransferase ASHR2; EC=2.1.1.43; AltName: Full=ASH1-related protein 2; AltName: Full=Protein SET DOMAIN GROUP 39;
gene:MD05G1221100	NAC	TF	NAC	4	0	-4.656	down	RecName: Full=Transcription factor MYB108; AltName: Full=Myb-related protein 108; Short=AtMYB108; AltName: Full=Protein BOTRYTIS-SUSCEPTIBLE 1;
gene:MD05G1233100	NAC	TF	NAC	69	142	1.035	up	RecName: Full=Transcription factor MYB111 {ECO:0000303|PubMed:11597504}; AltName: Full=Myb-related protein 111 {ECO:0000303|PubMed:11597504}; Short=AtMYB111 {ECO:0000303|PubMed:11597504}; AltName: Full=Protein PRODUCTION OF FLAVONOL GLYCOSIDES 3 {ECO:0000303|PubMed:17419845};
gene:MD05G1233400	NAC	TF	NAC	56	123	1.143	up	RecName: Full=Nuclear transcription factor Y subunit C-9; Short=AtNF-YC-9; AltName: Full=Transcriptional activator HAP5C;
gene:MD06G1135700	NAC	TF	NAC	34	8	-2.219	down	RecName: Full=Auxin-responsive protein IAA14; AltName: Full=Indoleacetic acid-induced protein 14; AltName: Full=Protein SOLITARY ROOT;
gene:MD06G1196100	NAC	TF	NAC	60	1	-5.684	down	RecName: Full=Ethylene-responsive transcription factor 1B; Short=AtERF1B; AltName: Full=Ethylene-responsive element-binding factor 1B; Short=EREBP-1B;
gene:MD07G1158300	NAC	TF	NAC	12	2	-2.373	down	RecName: Full=Transcription factor MYB15 {ECO:0000305}; AltName: Full=Myb-related protein 15 {ECO:0000305}; Short=AtMYB15 {ECO:0000312|EMBL:CAA74603.1}; AltName: Full=Myb-related protein Y19 {ECO:0000305}; Short=AtY19 {ECO:0000303|PubMed:8980549};
gene:MD07G1163100	NAC	TF	NAC	75	9	-3.055	down	RecName: Full=Transcription factor GHD7 {ECO:0000305}; AltName: Full=Protein GRAIN NUMBER PLANT HEIGHT AND HEADING DATE 7 {ECO:0000305};
gene:MD07G1163200	NAC	TF	NAC	164	55	-1.575	down	RecName: Full=Auxin response factor 5;
gene:MD07G1163400	NAC	TF	NAC	94	36	-1.38	down	RecName: Full=Probable WRKY transcription factor 11; AltName: Full=WRKY DNA-binding protein 11;
gene:MD07G1163700	NAC	TF	NAC	288	110	-1.395	down	RecName: Full=Zinc finger protein CONSTANS-LIKE 5;
gene:MD07G1164000	NAC	TF	NAC	112	28	-1.988	down	RecName: Full=NAC transcription factor 47 {ECO:0000305}; AltName: Full=NAC domain-containing protein 47 {ECO:0000305}; Short=ANAC047 {ECO:0000305}; AltName: Full=Protein SPEEDY HYPONASTIC GROWTH {ECO:0000303|PubMed:24363315};
gene:MD08G1222300	NAC	TF	NAC	33	0	-6.708	down	RecName: Full=Myb-related protein 306;
gene:MD08G1250000	NAC	TF	NAC	782	57	-3.777	down	--
gene:MD09G1006400	NAC	TF	NAC	7	26	1.88	up	RecName: Full=Glucosamine 6-phosphate N-acetyltransferase; EC=2.3.1.4 {ECO:0000269|PubMed:22329777}; AltName: Full=Glucose-6-phosphate acetyltransferase 1; Short=AtGNA1; AltName: Full=Phosphoglucosamine acetylase; AltName: Full=Phosphoglucosamine transacetylase; AltName: Full=Protein LIGNESCENS;
gene:MD09G1023600	NAC	TF	NAC	17	3	-2.785	down	RecName: Full=Myb family transcription factor PHL5 {ECO:0000305}; AltName: Full=Protein PHR1-LIKE 5 {ECO:0000305};
gene:MD10G1030400	NAC	TF	NAC	9	41	2.268	up	RecName: Full=Transcription termination factor MTEF18, mitochondrial {ECO:0000305}; AltName: Full=Mitochondrial transcription termination factor 18 {ECO:0000303|PubMed:23087700}; AltName: Full=Protein SUPPRESSOR OF HOT1-4 1 {ECO:0000303|PubMed:22942382}; Flags: Precursor;
gene:MD10G1041500	NAC	TF	NAC	790	1955	1.307	up	RecName: Full=Transcription factor bHLH130; AltName: Full=Basic helix-loop-helix protein 130; Short=AtbHLH130; Short=bHLH 130; AltName: Full=Transcription factor EN 69; AltName: Full=bHLH transcription factor bHLH130;
gene:MD10G1133400	NAC	TF	NAC	111	9	-3.605	down	RecName: Full=Zinc finger protein WIP2; AltName: Full=Protein NO TRANSMITTING TRACT; AltName: Full=WIP-domain protein 2 {ECO:0000303|PubMed:11782451}; Short=AtWIP2 {ECO:0000303|PubMed:11782451};
gene:MD10G1198400	NAC	TF	NAC	42	292	2.79	up	RecName: Full=Two-component response regulator ARR9; AltName: Full=Response reactor 4;
gene:MD10G1217500	NAC	TF	NAC	14	2	-2.375	down	RecName: Full=Transcription factor ORG2; AltName: Full=Basic helix-loop-helix protein 38; Short=AtbHLH38; Short=bHLH 38; AltName: Full=OBP3-responsive gene 2; AltName: Full=Transcription factor EN 8; AltName: Full=bHLH transcription factor bHLH038;
gene:MD11G1167900	NAC	TF	NAC	20	4	-2.492	down	RecName: Full=Transcription factor ORG2; AltName: Full=Basic helix-loop-helix protein 38; Short=AtbHLH38; Short=bHLH 38; AltName: Full=OBP3-responsive gene 2; AltName: Full=Transcription factor EN 8; AltName: Full=bHLH transcription factor bHLH038;
gene:MD11G1170300	NAC	TF	NAC	32	91	1.546	up	RecName: Full=Histone-lysine N-methyltransferase, H3 lysine-9 specific SUVH1; EC=2.1.1.43; AltName: Full=Histone H3-K9 methyltransferase 1; Short=H3-K9-HMTase 1; AltName: Full=NtSet1; AltName: Full=Suppressor of variegation 3-9 homolog protein 1; Short=Su(var)3-9 homolog protein 1;
gene:MD12G1000800	NAC	TF	NAC	201	564	1.492	up	RecName: Full=Ethylene-responsive transcription factor ERF061;
gene:MD12G1001200	NAC	TF	NAC	68	138	1.021	up	RecName: Full=BTB/POZ domain-containing protein At3g05675;
gene:MD13G1063900	NAC	TF	NAC	2	44	4.56	up	RecName: Full=Growth-regulating factor 8; Short=AtGRF8; AltName: Full=Transcription activator GRF8;
gene:MD13G1069200	NAC	TF	NAC	33	677	4.353	up	RecName: Full=NAC domain-containing protein 43; Short=ANAC043; AltName: Full=Protein EMBRYO DEFECTIVE 2301; AltName: Full=Protein NAC SECONDARY WALL THICKENING PROMOTING FACTOR 1;
gene:MD14G1001000	NAC	TF	NAC	26	248	3.234	up	RecName: Full=B3 domain-containing protein Os03g0120900;
gene:MD14G1137900	NAC	TF	NAC	51	10	-2.444	down	RecName: Full=Transcription factor bHLH137; AltName: Full=Basic helix-loop-helix protein 137; Short=AtbHLH137; Short=bHLH 137; AltName: Full=Transcription factor EN 89; AltName: Full=bHLH transcription factor bHLH137;
gene:MD14G1150900	NAC	TF	NAC	7	1	-3.483	down	RecName: Full=NAC domain-containing protein 83 {ECO:0000303|PubMed:15029955}; Short=ANAC083 {ECO:0000303|PubMed:15029955}; AltName: Full=Protein VND-INTERACTING 2 {ECO:0000303|PubMed:20388856};
gene:MD15G1032200	NAC	TF	NAC	187	71	-1.389	down	RecName: Full=Squamosa promoter-binding-like protein 13B;
gene:MD15G1079400	NAC	TF	NAC	33	144	2.152	up	RecName: Full=BTB/POZ and TAZ domain-containing protein 2; AltName: Full=BTB and TAZ domain protein 2;
gene:MD15G1247800	NAC	TF	NAC	7	28	2.162	up	RecName: Full=Transcription factor MYB86; AltName: Full=Myb homolog 4; Short=AtMyb4; AltName: Full=Myb-related protein 86; Short=AtMYB86;
gene:MD15G1444700	NAC	TF	NAC	473	101	-2.225	down	RecName: Full=Dof zinc finger protein DOF5.6; Short=AtDOF5.6;
gene:MD16G1062600	NAC	TF	NAC	162	41	-1.991	down	RecName: Full=Transcription factor WER; AltName: Full=Myb-related protein 66; Short=AtMYB66; AltName: Full=Protein WEREWOLF;
gene:MD16G1069500	NAC	TF	NAC	12	151	3.625	up	RecName: Full=E2F transcription factor-like E2FE; AltName: Full=DP-E2F-like protein 1; AltName: Full=E2F-like repressor E2L3;
gene:MD17G1051600	NAC	TF	NAC	15	2	-2.896	down	RecName: Full=Two-component response regulator ARR6;
gene:MD07G1222000	NF-X1	TF	NF-X1	23	54	1.275	up	RecName: Full=Transcription factor BHLH094 {ECO:0000305}; AltName: Full=Basic helix-loop-helix protein 94 {ECO:0000303|PubMed:16896230}; Short=OsbHLH094 {ECO:0000303|PubMed:16896230}; AltName: Full=bHLH transcription factor bHLH094 {ECO:0000305};
gene:MD11G1192400	NF-YA	TF	NF-Y->NF-YA	842	1881	1.159	up	RecName: Full=LOB domain-containing protein 27; AltName: Full=ASYMMETRIC LEAVES 2-like protein 29; Short=AS2-like protein 29;
gene:MD12G1042100	NF-YA	TF	NF-Y->NF-YA	108	11	-3.304	down	RecName: Full=Probable WRKY transcription factor 72; AltName: Full=WRKY DNA-binding protein 72;
gene:MD15G1213400	NF-YA	TF	NF-Y->NF-YA	242	7	-5.161	down	RecName: Full=Transcription factor TCP14;
gene:MD04G1104700	NF-YB	TF	NF-Y->NF-YB	49	123	1.331	up	RecName: Full=Myb-related protein 306;
gene:MD05G1361000	NF-YB	TF	NF-Y->NF-YB	73	0	-8.82	down	RecName: Full=Cyclic dof factor 3; AltName: Full=Dof zinc finger protein DOF3.3; Short=AtDOF3.3; AltName: Full=H-protein promoter-binding factor 2a;
gene:MD11G1200400	NF-YB	TF	NF-Y->NF-YB	1236	402	-1.622	down	RecName: Full=Transcription factor UNE10; AltName: Full=Basic helix-loop-helix protein 16; Short=AtbHLH16; Short=bHLH 16; AltName: Full=Protein UNFERTILIZED EMBRYO SAC 10; AltName: Full=Transcription factor EN 108; AltName: Full=bHLH transcription factor bHLH016;
gene:MD12G1124800	NF-YB	TF	NF-Y->NF-YB	12	32	1.347	up	RecName: Full=MADS-box protein J2 {ECO:0000305}; AltName: Full=MADS-box protein EBI {ECO:0000312|EMBL:AHB86542.1}; AltName: Full=Protein EXTREME BRANCHED INFLORESCENCE {ECO:0000312|EMBL:AHB86542.1}; AltName: Full=Protein JOINTLESS-2 {ECO:0000303|PubMed:28528644};
gene:MD12G1217100	NF-YB	TF	NF-Y->NF-YB	11	0	-6.091	down	RecName: Full=Transcription factor BIM1; AltName: Full=BES1-interacting Myc-like protein 1; AltName: Full=Basic helix-loop-helix protein 46; Short=AtbHLH46; Short=bHLH 46; AltName: Full=Transcription factor EN 126; AltName: Full=bHLH transcription factor bHLH046;
gene:MD15G1334200	NF-YB	TF	NF-Y->NF-YB	0	7	4.075	up	RecName: Full=Transcription factor TCP12; AltName: Full=Protein BRANCHED 2;
gene:MD05G1229600	NF-YC	TF	NF-Y->NF-YC	219	994	2.185	up	RecName: Full=Transcription factor SRM1 {ECO:0000305}; AltName: Full=Myb-related protein SRM1 {ECO:0000305}; AltName: Full=Protein SALT-RELATED MYB 1 {ECO:0000303|PubMed:26243618};
gene:MD06G1141200	NF-YC	TF	NF-Y->NF-YC	782	297	-1.4	down	RecName: Full=Zinc finger protein CONSTANS-LIKE 16;
gene:MD10G1208800	NF-YC	TF	NF-Y->NF-YC	125	543	2.116	up	RecName: Full=Transcription factor MYB62 {ECO:0000303|PubMed:9839469}; AltName: Full=Myb-related protein 62 {ECO:0000303|PubMed:9839469}; Short=AtMYB62 {ECO:0000303|PubMed:9839469};
gene:MD13G1185200	NF-YC	TF	NF-Y->NF-YC	96	12	-2.96	down	RecName: Full=Protein SHOOT GRAVITROPISM 5; AltName: Full=Protein indeterminate-domain 15 {ECO:0000303|PubMed:16784536}; Short=AtIDD15;
gene:MD11G1234600	NOZZLE	TF	NOZZLE	0	4	4.403	up	RecName: Full=High mobility group B protein 9; AltName: Full=Nucleosome/chromatin assembly factor group D 09; Short=Nucleosome/chromatin assembly factor group D 9; AltName: Full=Protein NUCLEAR FUSION DEFECTIVE 9 {ECO:0000303|PubMed:16698901};
gene:MD04G1172500	OFP	TF	OFP	93	4	-4.717	down	--
gene:MD07G1061800	OFP	TF	OFP	35	1	-5.29	down	RecName: Full=Auxin response factor 5; AltName: Full=Auxin-responsive protein IAA24; AltName: Full=Transcription factor MONOPTEROS;
gene:MD07G1061900	OFP	TF	OFP	15	1	-4.598	down	RecName: Full=bZIP transcription factor 44 {ECO:0000305}; Short=AtbZIP44 {ECO:0000303|PubMed:11906833};
gene:MD11G1055200	OFP	TF	OFP	29	2	-3.457	down	RecName: Full=Protein RADIALIS-like 6; Short=AtRL6; Short=Protein RAD-like 6; AltName: Full=Protein RADIALIS-LIKE SANT/MYB 3; Short=Protein RSM3;
gene:MD11G1172500	OFP	TF	OFP	40	6	-2.783	down	RecName: Full=Protein RADIALIS-like 1; Short=AtRL1; Short=Protein RAD-like 1; AltName: Full=Protein RADIALIS-LIKE SANT/MYB 2; Short=Protein RSM2;
gene:MD15G1030700	OFP	TF	OFP	6	91	4.03	up	RecName: Full=Protein indeterminate-domain 1 {ECO:0000303|PubMed:16784536}; AltName: Full=Protein ENHYDROUS {ECO:0000303|PubMed:21571950};
gene:MD01G1141300	Others	TR	Others	341	692	1.019	up	RecName: Full=Transcription repressor OFP8; AltName: Full=Ovate family protein 8; Short=AtOFP8;
gene:MD02G1128300	Others	TR	Others	164	38	-2.112	down	RecName: Full=NAC domain-containing protein 45 {ECO:0000312|EMBL:AEE73912.1};
gene:MD05G1137700	Others	TR	Others	12	0	-6.266	down	RecName: Full=Probable transcription factor KAN4; AltName: Full=Protein ABERRANT TESTA SHAPE; AltName: Full=Protein KANADI 4;
gene:MD06G1182400	Others	TR	Others	711	31	-4.522	down	RecName: Full=Zinc finger protein 3 {ECO:0000305};
gene:MD07G1182300	Others	TR	Others	48	4	-3.65	down	RecName: Full=WRKY transcription factor 18; AltName: Full=WRKY DNA-binding protein 18; Short=AtWRKY18;
gene:MD07G1182500	Others	TR	Others	23	1	-4.265	down	RecName: Full=Transcription factor MYB3; AltName: Full=Myb-related protein 3; Short=AtMYB3;
gene:MD07G1289700	Others	TR	Others	230	623	1.436	up	RecName: Full=Probable WRKY transcription factor 50; AltName: Full=WRKY DNA-binding protein 50;
gene:MD08G1081300	Others	TR	Others	52	18	-1.53	down	RecName: Full=Putative GATA transcription factor 22;
gene:MD08G1081400	Others	TR	Others	27	8	-1.867	down	RecName: Full=Zinc finger CCCH domain-containing protein 20; Short=AtC3H20;
gene:MD08G1161200	Others	TR	Others	171	16	-3.354	down	RecName: Full=Homeobox-leucine zipper protein HAT22; AltName: Full=Homeodomain-leucine zipper protein HAT22; Short=HD-ZIP protein 22;
gene:MD09G1099500	Others	TR	Others	1402	477	-1.556	down	RecName: Full=Transcription factor MYB73 {ECO:0000303|PubMed:11597504}; AltName: Full=Myb-related protein 73 {ECO:0000303|PubMed:11597504}; Short=AtMYB73 {ECO:0000303|PubMed:11597504};
gene:MD09G1251100	Others	TR	Others	197	5	-5.394	down	RecName: Full=NAC domain-containing protein 72; Short=ANAC072; AltName: Full=Protein RESPONSIVE TO DESICCATION 26;
gene:MD12G1093500	Others	TR	Others	48	11	-2.092	down	RecName: Full=Transcription factor HEC2; AltName: Full=Basic helix-loop-helix protein 37; Short=AtbHLH37; Short=bHLH 37; AltName: Full=Protein HECATE 2; AltName: Full=Transcription factor EN 117; AltName: Full=bHLH transcription factor bHLH037;
gene:MD13G1017000	Others	TR	Others	145	42	-1.806	down	RecName: Full=ABSCISIC ACID-INSENSITIVE 5-like protein 5; AltName: Full=ABA-responsive element-binding protein 1; AltName: Full=Abscisic acid responsive elements-binding factor 2; Short=ABRE-binding factor 2; AltName: Full=bZIP transcription factor 36; Short=AtbZIP36;
gene:MD13G1085200	Others	TR	Others	329	13	-4.672	down	RecName: Full=Dehydration-responsive element-binding protein 3; AltName: Full=Protein TINY 2;
gene:MD13G1220700	Others	TR	Others	14	3	-2.157	down	RecName: Full=TMV resistance protein N;
gene:MD14G1086100	Others	TR	Others	173	37	-2.232	down	RecName: Full=Probable WRKY transcription factor 11; AltName: Full=WRKY DNA-binding protein 11;
gene:MD14G1188400	Others	TR	Others	10	1	-3.201	down	RecName: Full=Transcription factor bHLH66; AltName: Full=Basic helix-loop-helix protein 66; Short=AtbHLH66; Short=bHLH 66; AltName: Full=Transcription factor EN 95; AltName: Full=bHLH transcription factor bHLH066;
gene:MD15G1155800	Others	TR	Others	151	18	-3.07	down	RecName: Full=Two-component response regulator ARR12;
gene:MD15G1346400	Others	TR	Others	47	2	-4.718	down	RecName: Full=Probable protein phosphatase 2C 27; Short=OsPP2C27; EC=3.1.3.16;
gene:MD16G1014900	Others	TR	Others	79	25	-1.688	down	RecName: Full=Auxin-responsive protein IAA13; AltName: Full=Indoleacetic acid-induced protein 13;
gene:MD16G1084400	Others	TR	Others	834	291	-1.522	down	RecName: Full=Axial regulator YABBY 5;
gene:MD16G1148500	Others	TR	Others	34	113	1.749	up	RecName: Full=DELLA protein GAI1; AltName: Full=Gibberellic acid-insensitive mutant protein 1; AltName: Full=VvGAI1;
gene:MD16G1225800	Others	TR	Others	40	3	-3.959	down	RecName: Full=Auxin-responsive protein IAA27; AltName: Full=Auxin-induced protein 27; AltName: Full=Indoleacetic acid-induced protein 27; AltName: Full=Phytochrome-associated protein 2;
gene:MD04G1028500	PHD	TR	PHD	356	1196	1.747	up	RecName: Full=Transcription factor MYBS3 {ECO:0000303|PubMed:12172034}; AltName: Full=Myb-related protein S3 {ECO:0000303|PubMed:12172034}; Short=OsMYBS3 {ECO:0000303|PubMed:12172034};
gene:MD04G1122100	PHD	TR	PHD	857	2179	1.347	up	RecName: Full=Putative transcription factor bHLH041; AltName: Full=Basic helix-loop-helix protein 41; Short=AtbHLH41; Short=bHLH 41; AltName: Full=Transcription factor EN 51; AltName: Full=bHLH transcription factor bHLH041;
gene:MD11G1071500	PHD	TR	PHD	40	14	-1.58	down	RecName: Full=Heat shock factor protein HSF30; AltName: Full=Heat shock transcription factor 30; Short=HSTF 30; AltName: Full=Heat stress transcription factor;
gene:MD12G1138700	PHD	TR	PHD	416	1424	1.777	up	RecName: Full=Nuclear transcription factor Y subunit A-3; Short=AtNF-YA-3; AltName: Full=Transcriptional activator HAP2C;
gene:MD06G1001300	PLATZ	TF	PLATZ	1399	3238	1.211	up	RecName: Full=Protein TIFY 10A; AltName: Full=Jasmonate ZIM domain-containing protein 1;
gene:MD16G1273400	PLATZ	TF	PLATZ	1354	457	-1.567	down	RecName: Full=Ethylene-responsive transcription factor ERF017;
gene:MD01G1114400	Pseudo ARR-B	TR	Pseudo ARR-B	650	136	-2.253	down	RecName: Full=Auxin response factor 19; AltName: Full=Auxin-responsive protein IAA22;
gene:MD06G1197300	Pseudo ARR-B	TR	Pseudo ARR-B	73	212	1.544	up	RecName: Full=Protein RKD5; Short=AtRKD5; AltName: Full=RWP-RK domain-containing protein 5;
gene:MD04G1116200	RWP-RK	TF	RWP-RK	103	45	-1.184	down	RecName: Full=NAC domain-containing protein 37 {ECO:0000303|PubMed:15029955}; Short=ANAC037 {ECO:0000303|PubMed:15029955}; AltName: Full=Protein VASCULAR RELATED NAC-DOMAIN 1 {ECO:0000303|PubMed:16103214};
gene:MD06G1111900	RWP-RK	TF	RWP-RK	1373	371	-1.885	down	RecName: Full=Zinc finger CCCH domain-containing protein 44; Short=AtC3H44;
gene:MD15G1232500	RWP-RK	TF	RWP-RK	3	17	2.502	up	RecName: Full=Transcription factor RADIALIS;
gene:MD16G1285500	RWP-RK	TF	RWP-RK	973	255	-1.93	down	RecName: Full=SCARECROW-LIKE protein 7 {ECO:0000303|PubMed:20616154}; AltName: Full=PeSCL7 {ECO:0000303|PubMed:20616154};
gene:MD04G1102100	S1Fa-like	TF	S1Fa-like	392	785	1.003	up	RecName: Full=G-box-binding factor 1; Short=AtGBF1; AltName: Full=bZIP transcription factor 41; Short=AtbZIP41;
gene:MD05G1312300	SBP	TF	SBP	50	14	-1.817	down	RecName: Full=Putative B3 domain-containing protein Os03g0621600;
gene:MD06G1138800	SBP	TF	SBP	47	7	-2.797	down	RecName: Full=Dof zinc finger protein DOF3.4; Short=AtDOF3.4; AltName: Full=OBF-binding protein 1;
gene:MD07G1111500	SBP	TF	SBP	66	21	-1.653	down	RecName: Full=Ethylene-responsive transcription factor ERF008;
gene:MD09G1008900	SBP	TF	SBP	37	14	-1.417	down	RecName: Full=LOB domain-containing protein 37; AltName: Full=ASYMMETRIC LEAVES 2-like protein 39; Short=AS2-like protein 39;
gene:MD14G1154900	SBP	TF	SBP	86	15	-2.535	down	RecName: Full=Probable N-acetyltransferase HLS1-like; EC=2.3.1.-;
gene:MD16G1122000	SBP	TF	SBP	450	180	-1.324	down	RecName: Full=Growth-regulating factor 1; Short=AtGRF1; AltName: Full=Transcription activator GRF1;
gene:MD17G1001400	SBP	TF	SBP	1696	264	-2.685	down	RecName: Full=Transcription factor bHLH93; AltName: Full=Basic helix-loop-helix protein 93; Short=AtbHLH93; Short=bHLH 93; AltName: Full=Transcription factor EN 47; AltName: Full=bHLH transcription factor bHLH093;
gene:MD09G1105100	SET	TR	SET	114	52	-1.12	down	RecName: Full=Protein SHORT-ROOT; Short=AtSHR; AltName: Full=GRAS family protein 26; Short=AtGRAS-26; AltName: Full=Protein SHOOT GRAVITROPISM 7;
gene:MD13G1134900	SET	TR	SET	62	178	1.529	up	RecName: Full=Dof zinc finger protein DOF1.7; Short=AtDOF1.7;
gene:MD14G1101300	SET	TR	SET	37	81	1.136	up	RecName: Full=Homeobox-leucine zipper protein ATHB-6; AltName: Full=HD-ZIP protein ATHB-6; AltName: Full=Homeodomain transcription factor ATHB-6;
gene:MD05G1079700	SNF2	TR	SNF2	6	17	1.649	up	RecName: Full=Zinc finger protein STOP1 homolog; AltName: Full=Protein STOP1 homolog;
gene:MD10G1068100	SNF2	TR	SNF2	373	184	-1.015	down	RecName: Full=Ethylene-responsive transcription factor RAP2-4; AltName: Full=Ethylene-responsive transcription factor ERF059; AltName: Full=Protein RELATED TO APETALA2 4;
gene:MD11G1186100	SRS	TF	SRS	16	2	-2.572	down	RecName: Full=Putative ETHYLENE INSENSITIVE 3-like 4 protein;
gene:MD15G1249200	SWI/SNF-BAF60b	TR	SWI/SNF-BAF60b	962	1939	1.012	up	RecName: Full=Probable WRKY transcription factor 51; AltName: Full=WRKY DNA-binding protein 51;
gene:MD02G1003500	TAZ	TR	TAZ	180	28	-2.661	down	RecName: Full=Nuclear transcription factor Y subunit B-3; Short=AtNF-YB-3; AltName: Full=Transcriptional activator HAP3C;
gene:MD14G1167000	TAZ	TR	TAZ	1454	262	-2.471	down	RecName: Full=Ethylene-responsive transcription factor ERF110;
gene:MD17G1073200	TAZ	TR	TAZ	35	78	1.171	up	RecName: Full=Two-component response regulator ORR9 {ECO:0000305}; AltName: Full=OsRR9 {ECO:0000303|PubMed:16919402}; AltName: Full=OsRRA1 {ECO:0000303|PubMed:16891544};
gene:MD00G1004900	TCP	TF	TCP	259	885	1.772	up	RecName: Full=Homeobox-leucine zipper protein ATHB-16; AltName: Full=HD-ZIP protein ATHB-16; AltName: Full=Homeodomain transcription factor ATHB-16;
gene:MD01G1194100	TCP	TF	TCP	114	290	1.352	up	RecName: Full=MADS-box protein SVP {ECO:0000303|PubMed:10758486}; AltName: Full=Protein SHORT VEGETATIVE PHASE {ECO:0000303|PubMed:10758486};
gene:MD02G1196100	TCP	TF	TCP	333	28	-3.573	down	RecName: Full=Myb-related protein 330;
gene:MD03G1239100	TCP	TF	TCP	997	245	-2.028	down	RecName: Full=Zinc-finger homeodomain protein 4; Short=AtZHD4; AltName: Full=Homeobox protein 31; Short=AtHB-31; AltName: Full=Protein FLORAL TRANSITION AT THE MERISTEM 2;
gene:MD04G1069300	TCP	TF	TCP	907	76	-3.576	down	RecName: Full=NAC domain-containing protein 35 {ECO:0000303|PubMed:15029955}; Short=ANAC035 {ECO:0000303|PubMed:15029955}; AltName: Full=Protein LONG VEGETATIVE PHASE 1 {ECO:0000303|PubMed:17653269}; Short=AtLOV1 {ECO:0000303|PubMed:17653269};
gene:MD10G1259500	TCP	TF	TCP	2069	607	-1.768	down	RecName: Full=Protein indeterminate-domain 5, chloroplastic {ECO:0000303|PubMed:16784536}; AltName: Full=ID1-like zinc finger protein 2 {ECO:0000303|Ref.1}; Flags: Precursor;
gene:MD14G1198200	TCP	TF	TCP	416	99	-2.069	down	RecName: Full=Putative Myb family transcription factor At1g14600;
gene:MD14G1221800	TCP	TF	TCP	154	64	-1.273	down	RecName: Full=Zinc finger protein 4 {ECO:0000305};
gene:MD17G1233500	TCP	TF	TCP	220	82	-1.419	down	RecName: Full=Histidine kinase 4; EC=2.7.13.3; AltName: Full=Arabidopsis histidine kinase 4; Short=AtHK4; AltName: Full=Cytokinin receptor CYTOKININ RESPONSE 1; Short=AtCRE1; Short=Cytokinin receptor CRE1; AltName: Full=Phosphoprotein phosphatase AHK4; EC=3.1.3.16; AltName: Full=Protein AUTHENTIC HIS-KINASE 4; AltName: Full=Protein ROOT AS IN WOL 1; AltName: Full=Protein WOODEN LEG;
gene:MD02G1096100	Tify	TF	Tify	9499	2792	-1.766	down	RecName: Full=Protein TIFY 6B; AltName: Full=Jasmonate ZIM domain-containing protein 3; AltName: Full=Protein JASMONATE INSENSITIVE 3;
gene:MD13G1030000	Tify	TF	Tify	551	127	-2.12	down	RecName: Full=Homeobox-leucine zipper protein HOX3; AltName: Full=HD-ZIP protein HOX3; AltName: Full=Homeodomain transcription factor HOX3; AltName: Full=OsHox3;
gene:MD15G1220400	Tify	TF	Tify	179	7	-4.734	down	RecName: Full=Transcription factor MYB62 {ECO:0000303|PubMed:9839469}; AltName: Full=Myb-related protein 62 {ECO:0000303|PubMed:9839469}; Short=AtMYB62 {ECO:0000303|PubMed:9839469};
gene:MD16G1020800	Tify	TF	Tify	2047	631	-1.697	down	RecName: Full=Zinc finger protein CONSTANS-LIKE 6;
gene:MD02G1082100	TRAF	TR	TRAF	35	13	-1.482	down	RecName: Full=Transcription factor PERIANTHIA; AltName: Full=bZIP transcription factor 46; Short=AtbZIP46;
gene:MD02G1156900	TRAF	TR	TRAF	461	1117	1.276	up	RecName: Full=Transcription factor bHLH49; AltName: Full=Basic helix-loop-helix protein 49; Short=AtbHLH49; Short=bHLH 49; AltName: Full=Protein ACTIVATOR FOR CELL ELONGATION 1; AltName: Full=Transcription factor EN 82; AltName: Full=bHLH transcription factor bHLH049;
gene:MD03G1278700	TRAF	TR	TRAF	0	11	5.711	up	RecName: Full=NAC transcription factor 29; Short=AtNAC029; AltName: Full=Protein NAC-LIKE, ACTIVATED BY AP3/PI; Short=AtNAP;
gene:MD05G1098200	TRAF	TR	TRAF	800	371	-1.108	down	RecName: Full=NAC transcription factor 29; Short=AtNAC029; AltName: Full=Protein NAC-LIKE, ACTIVATED BY AP3/PI; Short=AtNAP;
gene:MD06G1114200	TRAF	TR	TRAF	530	169	-1.651	down	RecName: Full=Myb family transcription factor PHL8 {ECO:0000305}; AltName: Full=Protein PHR1-LIKE 8 {ECO:0000305};
gene:MD07G1230000	TRAF	TR	TRAF	0	15	6.223	up	RecName: Full=Transcription factor PRE6; AltName: Full=Basic helix-loop-helix protein 163; Short=AtbHLH163; Short=bHLH 163; AltName: Full=Protein KIDARI; AltName: Full=Protein PACLOBUTRAZOL RESISTANCE 6; AltName: Full=bHLH transcription factor bHLH163;
gene:MD08G1162000	TRAF	TR	TRAF	303	121	-1.325	down	RecName: Full=Homeobox-leucine zipper protein ATHB-13; AltName: Full=HD-ZIP protein ATHB-13; AltName: Full=Homeodomain transcription factor ATHB-13;
gene:MD09G1146600	TRAF	TR	TRAF	1392	362	-1.944	down	RecName: Full=Homeobox-leucine zipper protein ATHB-54; AltName: Full=HD-ZIP protein ATHB-54; AltName: Full=Homeodomain transcription factor ATHB-54;
gene:MD11G1066100	TRAF	TR	TRAF	477	97	-2.291	down	RecName: Full=Two-component response regulator ARR3;
gene:MD14G1135500	TRAF	TR	TRAF	759	136	-2.478	down	--
gene:MD01G1155800	Trihelix	TF	Trihelix	72	14	-2.397	down	RecName: Full=Teosinte glume architecture 1 {ECO:0000303|PubMed:16079849};
gene:MD02G1283400	Trihelix	TF	Trihelix	267	26	-3.364	down	RecName: Full=Zinc finger protein CONSTANS-LIKE 4;
gene:MD05G1024500	Trihelix	TF	Trihelix	403	168	-1.259	down	RecName: Full=Calmodulin-binding transcription activator 5 {ECO:0000303|PubMed:11925432}; Short=AtCAMTA5 {ECO:0000303|PubMed:11925432}; AltName: Full=Ethylene-induced calmodulin-binding protein f {ECO:0000303|PubMed:11782485}; Short=EICBP.f {ECO:0000303|PubMed:11782485}; AltName: Full=Signal-responsive protein 6 {ECO:0000303|PubMed:12218065}; Short=AtSR6 {ECO:0000303|PubMed:12218065};
gene:MD06G1127800	Trihelix	TF	Trihelix	3464	1729	-1.003	down	RecName: Full=Zinc finger CCCH domain-containing protein 58; Short=AtC3H58; AltName: Full=Zinc finger CCCH domain-containing protein ZFN-like 3;
gene:MD07G1048900	Trihelix	TF	Trihelix	47	10	-2.21	down	--
gene:MD07G1097300	Trihelix	TF	Trihelix	273	116	-1.239	down	RecName: Full=Auxin-induced protein 22D; AltName: Full=Indole-3-acetic acid-induced protein ARG13;
gene:MD07G1224600	Trihelix	TF	Trihelix	129	43	-1.584	down	RecName: Full=Ethylene-responsive transcription factor ERF095;
gene:MD08G1071000	Trihelix	TF	Trihelix	30	66	1.105	up	RecName: Full=Ethylene-responsive transcription factor ERF098;
gene:MD13G1130000	Trihelix	TF	Trihelix	400	160	-1.32	down	RecName: Full=Ethylene-responsive transcription factor 1B; Short=AtERF1B; AltName: Full=Ethylene-responsive element-binding factor 1B; Short=EREBP-1B;
gene:MD17G1234200	VOZ	TF	VOZ	170	355	1.065	up	RecName: Full=Transcription factor GHD7 {ECO:0000305}; AltName: Full=Protein GRAIN NUMBER PLANT HEIGHT AND HEADING DATE 7 {ECO:0000305};
gene:MD01G1071300	WRKY	TF	WRKY	123	45	-1.459	down	RecName: Full=Auxin response factor 5;
gene:MD01G1168600	WRKY	TF	WRKY	280	70	-1.995	down	RecName: Full=WRKY transcription factor WRKY51 {ECO:0000303|PubMed:15618416}; Short=OsWRKY51 {ECO:0000303|PubMed:15618416};
gene:MD03G1044400	WRKY	TF	WRKY	565	1548	1.456	up	RecName: Full=Transcription factor bHLH35; AltName: Full=Basic helix-loop-helix protein 35; Short=AtbHLH35; Short=bHLH 35; AltName: Full=Transcription factor EN 41; AltName: Full=bHLH transcription factor bHLH035;
gene:MD03G1057400	WRKY	TF	WRKY	778	2116	1.445	up	RecName: Full=Zinc finger protein CONSTANS-LIKE 5;
gene:MD03G1197600	WRKY	TF	WRKY	33	9	-1.885	down	--
gene:MD04G1113100	WRKY	TF	WRKY	530	1298	1.29	up	RecName: Full=Protein NLP5; Short=AtNLP5; AltName: Full=NIN-like protein 5; AltName: Full=Nodule inception protein-like protein 5;
gene:MD04G1175500	WRKY	TF	WRKY	34	0	-6.735	down	RecName: Full=Squamosa promoter-binding-like protein 13B;
gene:MD04G1226400	WRKY	TF	WRKY	4	0	-4.774	down	RecName: Full=Transcription factor MYB35 {ECO:0000303|PubMed:9839469}; AltName: Full=Myb-related protein 35 {ECO:0000303|PubMed:9839469}; Short=AtMYB35 {ECO:0000303|PubMed:9839469}; AltName: Full=Protein DEFECTIVE IN TAPETAL DEVELOPMENT AND FUNCTION 1 {ECO:0000303|PubMed:18397379};
gene:MD05G1290300	WRKY	TF	WRKY	9	55	2.631	up	RecName: Full=Homeobox-leucine zipper protein HAT7; AltName: Full=HD-ZIP protein ATHB-3; AltName: Full=Homeodomain transcription factor ATHB-3; AltName: Full=Homeodomain-leucine zipper protein HAT7; Short=HD-ZIP protein 7;
gene:MD05G1295700	WRKY	TF	WRKY	44	10	-2.202	down	RecName: Full=Myb-related protein 306;
gene:MD06G1189100	WRKY	TF	WRKY	548	10	-5.756	down	RecName: Full=Zinc-finger homeodomain protein 9; Short=AtZHD9; AltName: Full=Homeobox protein 34; Short=AtHB-34;
gene:MD07G1131400	WRKY	TF	WRKY	39	13	-1.607	down	RecName: Full=NAC domain-containing protein 100 {ECO:0000303|PubMed:15029955}; Short=ANAC100 {ECO:0000303|PubMed:15029955}; Short=AtNAC5;
gene:MD07G1146900	WRKY	TF	WRKY	1005	224	-2.167	down	RecName: Full=Transcription factor MYB16 {ECO:0000305}; AltName: Full=Myb-related protein 16 {ECO:0000303|PubMed:11597504}; Short=AtMYB16 {ECO:0000303|PubMed:11597504}; AltName: Full=Protein MIXTA homolog {ECO:0000303|PubMed:17376813}; Short=AtMIXTA {ECO:0000303|PubMed:17376813};
gene:MD07G1234700	WRKY	TF	WRKY	217	55	-1.99	down	RecName: Full=Developmental protein SEPALLATA 1; AltName: Full=Agamous-like MADS-box protein AGL2;
gene:MD07G1280300	WRKY	TF	WRKY	7	0	-4.388	down	RecName: Full=Histone acetyltransferase HAC1; EC=2.3.1.48 {ECO:0000269|PubMed:11160878};
gene:MD09G1056600	WRKY	TF	WRKY	1171	386	-1.601	down	RecName: Full=LOB domain-containing protein 41; AltName: Full=ASYMMETRIC LEAVES 2-like protein 38; Short=AS2-like protein 38;
gene:MD09G1111200	WRKY	TF	WRKY	92	30	-1.618	down	RecName: Full=Homeobox-leucine zipper protein HDG2; AltName: Full=HD-ZIP protein HDG2; AltName: Full=Homeodomain GLABRA 2-like protein 2; AltName: Full=Homeodomain transcription factor HDG2; AltName: Full=Protein HOMEODOMAIN GLABROUS 2;
gene:MD09G1150700	WRKY	TF	WRKY	11	58	2.383	up	RecName: Full=WRKY transcription factor 6 {ECO:0000303|PubMed:11722756}; AltName: Full=WRKY DNA-binding protein 6 {ECO:0000303|PubMed:11722756}; Short=AtWRKY6 {ECO:0000303|PubMed:11722756};
gene:MD09G1235100	WRKY	TF	WRKY	270	62	-2.126	down	RecName: Full=Zinc finger CCCH domain-containing protein 3; Short=AtC3H3; EC=3.1.-.-; AltName: Full=Zinc finger CCCH domain-containing protein ZFN-like 4;
gene:MD09G1285400	WRKY	TF	WRKY	393	96	-2.039	down	RecName: Full=Scarecrow-like transcription factor PAT1; AltName: Full=GRAS family protein 29; Short=AtGRAS-29; AltName: Full=Protein PHYTOCHROME A SIGNAL TRANSDUCTION 1;
gene:MD10G1266400	WRKY	TF	WRKY	2	25	3.251	up	RecName: Full=Scarecrow-like protein 23; Short=AtSCL23; AltName: Full=GRAS family protein 28; Short=AtGRAS-28;
gene:MD10G1324500	WRKY	TF	WRKY	82	41	-1.003	down	RecName: Full=Transcription factor PIF5; AltName: Full=Basic helix-loop-helix protein 65; Short=AtbHLH65; Short=bHLH 65; AltName: Full=Phytochrome interacting factor-like 6; AltName: Full=Phytochrome-interacting factor 5; AltName: Full=Transcription factor EN 103; AltName: Full=bHLH transcription factor bHLH065;
gene:MD12G1128800	WRKY	TF	WRKY	713	296	-1.271	down	RecName: Full=Probable WRKY transcription factor 28; AltName: Full=WRKY DNA-binding protein 28;
gene:MD13G1077900	WRKY	TF	WRKY	938	272	-1.784	down	RecName: Full=Ethylene-responsive transcription factor RAP2-12; AltName: Full=Protein RELATED TO APETALA2 12;
gene:MD13G1239100	WRKY	TF	WRKY	138	64	-1.105	down	RecName: Full=Homeobox-DDT domain protein RLT3 {ECO:0000305}; AltName: Full=Protein RINGLET 3 {ECO:0000305};
gene:MD14G1196100	WRKY	TF	WRKY	44	9	-2.333	down	RecName: Full=Myb family transcription factor PHL6 {ECO:0000305}; AltName: Full=Protein PHR1-LIKE 6 {ECO:0000305};
gene:MD15G1039500	WRKY	TF	WRKY	10	90	3.166	up	RecName: Full=Transcription termination factor MTERF2, chloroplastic {ECO:0000305}; AltName: Full=Mitochondrial transcription termination factor 2 {ECO:0000303|PubMed:23087700}; AltName: Full=Protein EMBRYO DEFECTIVE 2219 {ECO:0000303|PubMed:15266054}; Flags: Precursor;
gene:MD15G1054000	WRKY	TF	WRKY	28	9	-1.636	down	RecName: Full=Transcription termination factor MTERF15, mitochondrial {ECO:0000305}; AltName: Full=Mitochondrial transcription termination factor 15 {ECO:0000303|PubMed:23087700}; Flags: Precursor;
gene:MD15G1103600	WRKY	TF	WRKY	39	79	1.008	up	RecName: Full=Auxin-responsive protein IAA26; AltName: Full=Indoleacetic acid-induced protein 26; AltName: Full=Phytochrome-associated protein 1;
gene:MD15G1106600	WRKY	TF	WRKY	637	139	-2.188	down	RecName: Full=Dehydration-responsive element-binding protein 3; AltName: Full=Protein TINY 2;
gene:MD15G1331300	WRKY	TF	WRKY	62	2	-4.901	down	RecName: Full=Auxin-induced protein AUX22;
gene:MD16G1244300	WRKY	TF	WRKY	297	62	-2.256	down	RecName: Full=Auxin-responsive protein IAA17; AltName: Full=Auxin response 3; AltName: Full=Indoleacetic acid-induced protein 17;
gene:MD17G1099000	WRKY	TF	WRKY	16	2	-2.945	down	RecName: Full=Zinc finger protein 1 {ECO:0000305}; Short=AtZFP1 {ECO:0000303|PubMed:8980531};
gene:MD17G1138100	WRKY	TF	WRKY	4	21	2.476	up	RecName: Full=Probable WRKY transcription factor 40; AltName: Full=WRKY DNA-binding protein 40;
gene:MD17G1223100	WRKY	TF	WRKY	199	44	-2.175	down	RecName: Full=AP2-like ethylene-responsive transcription factor At1g16060;
gene:MD06G1193200	zf-HD	TF	zf-HD	0	5	4.587	up	RecName: Full=Transcription factor TCP4; AltName: Full=Protein MATERNAL EFFECT EMBRYO ARREST 35;
gene:MD09G1051200	zf-HD	TF	zf-HD	2135	896	-1.253	down	RecName: Full=Transcription factor VOZ1; AltName: Full=Protein VASCULAR PLANT ONE-ZINC FINGER 1; Short=AtVOZ1;
gene:MD13G1072300	zf-HD	TF	zf-HD	34	93	1.458	up	RecName: Full=Transcription factor bHLH162; AltName: Full=Basic helix-loop-helix protein 162; Short=AtbHLH162 {ECO:0000303|PubMed:14600211}; Short=bHLH 162; AltName: Full=bHLH transcription factor bHLH162;
gene:MD15G1443500	zf-HD	TF	zf-HD	16	164	3.366	up	RecName: Full=Ethylene-responsive transcription factor ERF053 {ECO:0000305}; Short=AtERF53 {ECO:0000303|PubMed:22095047};
gene:MD17G1051300	zf-HD	TF	zf-HD	2150	745	-1.529	down	RecName: Full=DELLA protein GAI; AltName: Full=GhGAI; AltName: Full=Gibberellic acid-insensitive mutant protein;
