# Supplementary material for: Integrative physiological, metabolomic, and transcriptomic analysis reveals the drought responses of two apple rootstock cultivars
Source: BMC Plant Biol. 2024 Mar 26;24:219. doi: 10.1186/s12870-024-04902-2 (PMC10964572; doi:10.1186/s12870-024-04902-2)
Supplement: Supplementary file 14 — Supplementary Material 14 [file 12870_2024_4902_MOESM14_ESM.xlsx]

## Sheet: Sheet1
Supplementary Table S11 The top 30 genes that were significantly affected by the metabolome
ID	KEGG annotation	loading 1	loading 2	length	Means-Jizhen-2-CK FPKM	Means-Jizhen-2-D FPKM	Means-ZC9-3-CK FPKM	Means-ZC9-3-D FPKM
gene:MD03G1015800	--	0.0124359	0.00499526	0.0134016	17.9433	22.9833	0.5	0.776667
gene:MD17G1227300	--	0.0120049	0.00595374	0.0134002	12.7567	15.52	6.22	6.86
gene:MD03G1112100	--	0.0123069	0.00529015	0.0133957	12.7067	17.9333	0.103333	0
gene:MD03G1112200	K06911 uncharacterized protein | (RefSeq) F-box/LRR-repeat protein At3g59200-like isoform X1 (A)	0.0125854	0.00457306	0.0133905	10.29	12.53	0.143333	0.05
gene:MD16G1165100	K08726 soluble epoxide hydrolase / lipid-phosphate phosphatase [EC:3.3.2.10 3.1.3.76] | (RefSeq) uncharacterized protein LOC105643456 (A)	0.0124637	0.00484179	0.0133711	90.1633	105.617	11.84	15.7067
gene:MD02G1053100	K22038 volume-regulated anion channel | (RefSeq) TMV resistance protein N-like (A)	0.0128731	0.00360214	0.0133675	7.58333	8.77667	1.20333	0.27
gene:MD01G1143700	K04564 superoxide dismutase, Fe-Mn family [EC:1.15.1.1] | (RefSeq) 6-phosphofructo-2-kinase/fructose-2, 6-bisphosphatase-like (A)	0.0124715	0.00480865	0.0133664	4.90333	6.57	0.323333	0.05
gene:MD00G1208600	K14724 solute carrier family 9 (sodium/hydrogen exchanger), member 8 | (RefSeq) sodium/hydrogen exchanger 6 (A)	0.0126903	0.00419475	0.0133656	15.8867	18.2	3.71333	3.15
gene:MD05G1005300	--	0.012465	0.00482009	0.0133645	26.0333	33.72	0.82	0.306667
gene:MD13G1130200	--	0.0123005	0.00522163	0.0133629	1.43333	1.98333	0	0
gene:MD13G1128400	K13457 disease resistance protein RPM1 | (RefSeq) disease resistance protein RPM1-like (A)	0.0126718	0.00423535	0.0133609	18.52	23.0267	2.23667	0.573333
gene:MD16G1160300	K05387 glutamate receptor, ionotropic, plant | (RefSeq) LOW QUALITY PROTEIN: glutamate receptor 2.3-like (A)	0.0124049	0.00496296	0.0133609	10.1667	13.34	0.0233333	0
gene:MD06G1179300	--	0.0123964	0.00497555	0.0133577	8.46667	12.0033	0.68	0.02
gene:MD05G1345900	--	0.0123583	0.00506889	0.0133575	12.1567	16.1967	0.03	0.0733333
gene:MD08G1237700	K16297 serine carboxypeptidase-like clade II [EC:3.4.16.-] | (RefSeq) serine carboxypeptidase-like 45 (A)	-0.0125504	-0.00456946	0.0133564	10.55	6.97333	27.8233	27.8567
gene:MD03G1033000	K14972 PAX-interacting protein 1 | (RefSeq) mediator of RNA polymerase II transcription subunit 15a-like (A)	0.0126176	0.00437933	0.013356	22.5833	26.7367	0.696667	0.32
gene:MD01G1191000	K13459 disease resistance protein RPS2 | (RefSeq) probable disease resistance protein At1g52660 (A)	0.0119795	0.00590407	0.0133554	5.49667	7.15333	0.776667	1.38333
gene:MD02G1158800	--	0.0128767	0.00353383	0.0133528	2.5	2.75333	0.346667	0.123333
gene:MD12G1169600	K12834 PHD finger-like domain-containing protein 5A | (RefSeq) PHD finger-like domain-containing protein 5B (A)	0.0126313	0.00432772	0.0133521	8.59	10.1933	2.22667	1.79667
gene:MD11G1034700	K00949 thiamine pyrophosphokinase [EC:2.7.6.2] | (RefSeq) thiamine pyrophosphokinase 1-like isoform X1 (A)	0.0124665	0.00477798	0.0133508	2.34667	2.87667	0	0.06
gene:MD05G1135800	K19613 leucine-rich repeat protein SHOC2 | (RefSeq) hypothetical protein (A)	0.0127381	0.00398209	0.013346	3.50333	4.27	0.39	0
gene:MD05G1136400	K12472 epidermal growth factor receptor substrate 15 | (RefSeq) epidermal growth factor receptor substrate 15-like 1 isoform X1 (A)	0.0127393	0.00397683	0.0133456	46.1833	54.3333	7.84	4
gene:MD05G1150900	K19613 leucine-rich repeat protein SHOC2 | (RefSeq) hypothetical protein (A)	0.0126401	0.0042772	0.0133442	5.63667	6.76333	0.466667	0.193333
gene:MD04G1146300	K18342 OTU domain-containing protein 6 [EC:3.4.19.12] | (RefSeq) hypothetical protein (A)	0.012831	0.00366296	0.0133436	21.9433	24.3267	1.67333	0
gene:MD02G1106900	--	0.0122145	0.00536862	0.0133423	18.9733	23.8667	2.46333	3.63667
gene:MD07G1023400	--	0.0124193	0.00486913	0.0133397	13.1967	17.0633	0.113333	0.0333333
gene:MD06G1150600	--	0.0123189	0.00511709	0.0133394	31.04	40.3167	0.39	1.26
gene:MD06G1179400	--	0.0122661	0.00523753	0.0133375	7.24667	10.12	0	0
gene:MD05G1136600	--	0.0126682	0.0041707	0.0133371	53.84	66.55	5.12333	0.16
gene:MD05G1136300	K12472 epidermal growth factor receptor substrate 15 | (RefSeq) epidermal growth factor receptor substrate 15-like 1 isoform X1 (A)	0.0128242	0.00365515	0.0133349	36.98	42.5533	4.05	0

## Sheet: Sheet2
19.26	17.6	16.97	17.9433	22.82	23.39	22.74	22.9833	0.53	0.59	0.38	0.5	1.01	0.82	0.5	0.776667
12.88	13.06	12.33	12.7567	15.34	15.81	15.41	15.52	5.99	6.38	6.29	6.22	7.25	6.81	6.52	6.86
12.75	11.91	13.46	12.7067	18.09	17.8	17.91	17.9333	0	0.11	0.2	0.103333	0	0	0	0
10.11	10.85	9.91	10.29	13.09	12.41	12.09	12.53	0.09	0.28	0.06	0.143333	0.04	0.02	0.09	0.05
94.43	86.97	89.09	90.1633	108.62	103.43	104.8	105.617	9.84	12.26	13.42	11.84	14.94	16.9	15.28	15.7067
7.74	7.75	7.26	7.58333	8.37	9.32	8.64	8.77667	0.81	1.74	1.06	1.20333	0.15	0.37	0.29	0.27
5.45	4.6	4.66	4.90333	6.34	6.62	6.75	6.57	0.47	0.26	0.24	0.323333	0.12	0	0.03	0.05
16.14	14.67	16.85	15.8867	17.82	18.48	18.3	18.2	3.61	3.85	3.68	3.71333	2.65	3.55	3.25	3.15
29.13	25.69	23.28	26.0333	31.82	34.93	34.41	33.72	0.61	1.35	0.5	0.82	0.47	0.12	0.33	0.306667
1.44	1.61	1.25	1.43333	2.03	1.97	1.95	1.98333	0	0	0	0	0	0	0	0
19.8	19.3	16.46	18.52	22.05	24.26	22.77	23.0267	0.89	3.06	2.76	2.23667	0.64	0.38	0.7	0.573333
9.05	11.23	10.22	10.1667	14.27	13.03	12.72	13.34	0	0	0.07	0.0233333	0	0	0	0
7.95	9.35	8.1	8.46667	11.64	12.28	12.09	12.0033	0.63	0.66	0.75	0.68	0.03	0.03	0	0.02
13.31	12.71	10.45	12.1567	15.85	15.82	16.92	16.1967	0	0.03	0.06	0.03	0.03	0.06	0.13	0.0733333
10.33	11.83	9.49	10.55	6.23	7.37	7.32	6.97333	29.39	26.89	27.19	27.8233	27.26	29.59	26.72	27.8567
22.32	24.35	21.08	22.5833	28.55	26.93	24.73	26.7367	0.28	0.96	0.85	0.696667	0.42	0.35	0.19	0.32
5.11	5.82	5.56	5.49667	7.09	6.86	7.51	7.15333	0.63	0.92	0.78	0.776667	1.2	1.62	1.33	1.38333
2.66	2.35	2.49	2.5	2.74	2.83	2.69	2.75333	0.23	0.5	0.31	0.346667	0.15	0	0.22	0.123333
9.33	8.54	7.9	8.59	9.84	10.18	10.56	10.1933	1.82	2.35	2.51	2.22667	1.52	1.83	2.04	1.79667
2.31	2.26	2.47	2.34667	2.87	3.18	2.58	2.87667	0	0	0	0	0.06	0.12	0	0.06
3.87	3.33	3.31	3.50333	4.4	4.03	4.38	4.27	0.38	0.47	0.32	0.39	0	0	0	0
49.23	47.66	41.66	46.1833	55.68	51.95	55.37	54.3333	6.77	9.27	7.48	7.84	2.62	4.18	5.2	4
6.08	5.51	5.32	5.63667	6.11	7.29	6.89	6.76333	0.08	0.79	0.53	0.466667	0.25	0.29	0.04	0.193333
21.64	22.44	21.75	21.9433	26.13	23.03	23.82	24.3267	0.49	2.76	1.77	1.67333	0	0	0	0
18.1	19.7	19.12	18.9733	23.69	22.03	25.88	23.8667	1.93	2.57	2.89	2.46333	3.92	4.18	2.81	3.63667
14.99	13.1	11.5	13.1967	16.47	16.64	18.08	17.0633	0	0.29	0.05	0.113333	0.05	0.05	0	0.0333333
32.68	31.4	29.04	31.04	41.58	35.99	43.38	40.3167	0.16	0.33	0.68	0.39	1.14	0.99	1.65	1.26
7.45	7.68	6.61	7.24667	9.03	11.37	9.96	10.12	0	0	0	0	0	0	0	0
60.06	54.47	46.99	53.84	67.9	64.58	67.17	66.55	2.95	7.54	4.88	5.12333	0	0.35	0.13	0.16
39.19	38.98	32.77	36.98	39.25	43.74	44.67	42.5533	2.51	5.75	3.89	4.05	0	0	0	0
