# Supplementary material for: Integrative physiological, metabolomic, and transcriptomic analysis reveals the drought responses of two apple rootstock cultivars
Source: BMC Plant Biol. 2024 Mar 26;24:219. doi: 10.1186/s12870-024-04902-2 (PMC10964572; doi:10.1186/s12870-024-04902-2)
Supplement: Supplementary file 15 — Supplementary Material 15 [file 12870_2024_4902_MOESM15_ESM.xlsx]

## Sheet: Sheet1
Supplementary Table S12 Abbreviations and EC numbers of enzymes in the gene–metabolite network map
Enzyme	Abbreviation	EC number
pyruvate dehydrogenase complex	PDHc	EC 1.2.4.1
citrate (Si)-synthase	CS	EC 2.3.3.1
aconitase	Aco	EC 4.2.1.3
isocitrate dehydrogenase (NADP(+))	IDH	EC 1.1.1.42
succinyl-CoA synthetase	SCS	EC 6.2.1.5
succinate dehydrogenase	SDH	EC 1.3.5.1
fumarase	FH	EC 4.2.1.2
malate dehydrogenase	MDH	EC 1.1.1.37
aspartate aminotransferase	AST	EC 2.6.1.1
aspartate kinase	AK	EC 2.7.2.4
aspartate-semialdehyde dehydrogenase	ASADH	EC 1.2.1.11
LL-diaminopimelate aminotransferase	LL-DAP-AT	EC 2.6.1.83
homoserine dehydrogenase	HSD	EC 1.1.1.3
homoserine kinase	HSK	EC 2.7.1.39
serine O-acetyltransferase	SAT	EC 2.3.1.30
O-acetylserine-(thiol)-lyase	OASTL	EC 2.5.1.47
cystathionine gamma-synthase	CGS	EC 2.5.1.48
cystathionine beta-lyase	CBL	EC 4.4.1.8
methionine synthase	MS	EC 2.1.1.14
S-adenosylmethionine synthetase	SAMS	EC 2.5.1.6
methionine gamma-lyase	MGL	EC 4.4.1.11
threonine synthase	TS	EC 4.2.3.1
threonine dehydratase	TD	EC 4.3.1.19
acetohydroxyacid synthase	AHAS	EC 2.2.1.6
ketol-acid isomeroreductase	KARI	EC 1.1.1.86
dihydroxyacid dehydratase	DHAD	EC 4.2.1.9
2-isopropylmalate synthase	IPMS	EC 2.3.3.13
isopropylmalate isomerase	IPMI	EC 4.2.1.33
3-isopropylmalate dehydrogenase	IPMDH	EC 1.1.1.85
branched-chain aminotransferase	BCAT	EC 2.6.1.42
pyruvate kinase	PK	EC 2.7.1.40
3-deoxy-d-arabino-heptulosonate-7-phosphate synthase	DAHPS	EC 2.5.1.54
3-dehydroquinate dehydratase/shikimate 5-dehydrogenase	DHQ/SDH	EC 4.2.1.10 and EC 1.1.1.25
shikimate kinase	SK	EC 2.7.1.71
anthranilate synthase	AS	EC 4.1.3.27
tryptophan synthase	TrpS	EC 4.2.1.20
chorismate mutase	CM	EC 5.4.99.5
prephenate dehydratase	PDT	EC 4.2.1.51
phenylpyruvate aminotransferase	PPY-AT	EC 2.6.1.64
prephenate aminotransferase	PPA-AT	EC 2.6.1.78
arogenate dehydratase	ADT	EC 4.2.1.91
prephenate dehydrogenase	PDH	EC 1.3.1.12
tyrosine aminotransferase	TAT	EC 2.6.1.5
arogenate dehydrogenase	ADH	EC 1.3.1.43
alanine transaminase	ALT	EC 2.6.1.2
lysine-ketoglutarate reductase	LKR	EC 1.5.1.8
saccharopine dehydrogenase	SDH	EC 1.5.1.9
α-aminoadipate semialdehyde dehydrogenase	AASADH	EC 1.2.1.31
glutamine synthetase	GS	EC 6.3.1.2
pyrroline-5-carboxylate synthetase	P5CS	EC 2.7.2.11 and EC 1.2.1.41
pyrroline-5-carboxylate reductase	P5CR	EC 1.5.1.2
N-acetylglutamate-5-P-reductase	NAGPR	EC 1.2.1.38
N-acetylornithine aminotransferase	NAOAT	EC 2.6.1.11
N-acetylornithinase	NAOD	EC 3.5.1.16
ornithine carbamoyltransferase	OTC	EC 2.1.3.3
argininosuccinate synthase	ASS	EC 6.3.4.5
argininosuccinate lyase	ASL	EC 4.3.2.1
arginase	ARG	EC 3.5.3.1
ornithine aminotransferase	OAT	EC 2.6.1.13
